# Supplementary material for: Dissecting crosstalk induced by cell-cell communication using single-cell transcriptomic data
Source: Nat Commun. 2025 Jul 1;16:5970. doi: 10.1038/s41467-025-61149-7 (PMC12219092; doi:10.1038/s41467-025-61149-7)
Supplement: Supplementary file 4 — Source Data [file 41467_2025_61149_MOESM4_ESM.zip]

Archive with 28 entries (28 files):
- SuppFig7_sourcedata.xlsx
- __MACOSX/._SuppFig7_sourcedata.xlsx
- SuppFig1_sourcedata.xlsx
- __MACOSX/._SuppFig1_sourcedata.xlsx
- SuppFig2_sourcedata.xlsx
- __MACOSX/._SuppFig2_sourcedata.xlsx
- SuppFig3_sourcedata.xlsx
- __MACOSX/._SuppFig3_sourcedata.xlsx
- SuppFig4_sourcedata.xlsx
- __MACOSX/._SuppFig4_sourcedata.xlsx
- SuppFig5_sourcedata.xlsx
- __MACOSX/._SuppFig5_sourcedata.xlsx
- SuppFig6_sourcedata.xlsx
- __MACOSX/._SuppFig6_sourcedata.xlsx
- SuppTable1_sourcedata.xlsx
- __MACOSX/._SuppTable1_sourcedata.xlsx
- Fig2_sourcedata.xlsx
- __MACOSX/._Fig2_sourcedata.xlsx
- Fig3_sourcedata.xlsx
- __MACOSX/._Fig3_sourcedata.xlsx
- Fig4_sourcedata.xlsx
- __MACOSX/._Fig4_sourcedata.xlsx
- Fig5_sourcedata.xlsx
- __MACOSX/._Fig5_sourcedata.xlsx
- Fig6_sourcedata.xlsx
- __MACOSX/._Fig6_sourcedata.xlsx
- Fig7_sourcedata.xlsx
- __MACOSX/._Fig7_sourcedata.xlsx
