# Supplementary material for: Dissecting crosstalk induced by cell-cell communication using single-cell transcriptomic data
Source: Nat Commun. 2025 Jul 1;16:5970. doi: 10.1038/s41467-025-61149-7 (PMC12219092; doi:10.1038/s41467-025-61149-7)
Supplement: Supplementary file 4 — Source Data [file 41467_2025_61149_MOESM4_ESM.zip › SuppFig7_sourcedata.xlsx]

## Sheet: suppFig7b
type	distance
interacted	138
interacted	365.571
interacted	137.557
interacted	138
interacted	479
interacted	364.33
interacted	137
interacted	137
interacted	137.557
interacted	239
interacted	238.403
interacted	137.557
interacted	137.058
interacted	238.403
interacted	238.403
interacted	137
interacted	239.268
interacted	479
interacted	365.383
interacted	137
interacted	137.557
interacted	137.058
interacted	137.058
interacted	365.571
interacted	138.423
interacted	137.557
interacted	138
interacted	479
interacted	138.423
interacted	137.928
interacted	138
interacted	137.557
interacted	138.423
interacted	137
interacted	238.403
interacted	497.209
interacted	138
interacted	138
interacted	238.403
interacted	414.403
interacted	138
interacted	364.33
interacted	137.928
interacted	138
interacted	138.423
interacted	238.403
interacted	238.403
interacted	238.403
interacted	239
interacted	138.423
interacted	138
interacted	238.768
interacted	239.268
interacted	240
interacted	276.847
interacted	365.754
interacted	137
interacted	138
interacted	138.423
interacted	138
interacted	239
interacted	138
interacted	498.483
interacted	138.423
interacted	137.928
interacted	138.423
interacted	138.423
interacted	137.058
interacted	137.557
interacted	138.423
interacted	137.557
interacted	137.557
interacted	137.928
interacted	138
interacted	137.928
interacted	138.423
interacted	239.268
interacted	365.099
interacted	137.928
interacted	239
interacted	137
interacted	138
interacted	138.423
interacted	137.928
interacted	364.33
interacted	137
interacted	137.557
interacted	138
interacted	479
interacted	137.557
interacted	138.423
interacted	479
interacted	239
interacted	365
interacted	137
interacted	276.847
interacted	138.423
interacted	365
interacted	138.423
interacted	137.557
interacted	137.928
interacted	239
interacted	238.403
interacted	238.768
interacted	137.928
interacted	137.557
interacted	137.928
interacted	275.98
non-interacted	138.423
non-interacted	238.403
non-interacted	137
non-interacted	415.27
non-interacted	239
non-interacted	137.058
non-interacted	275.98
non-interacted	238.768
non-interacted	275.98
non-interacted	239.268
non-interacted	138.423
non-interacted	138
non-interacted	479
non-interacted	413.905
non-interacted	479
non-interacted	239
non-interacted	414.403
non-interacted	364.33
non-interacted	477.67
non-interacted	479
non-interacted	479
non-interacted	239
non-interacted	366.366
non-interacted	479
non-interacted	240
non-interacted	498.207
non-interacted	413.905
non-interacted	240
non-interacted	365.571
non-interacted	414.772
non-interacted	365.571
non-interacted	240
non-interacted	239
non-interacted	413.905
non-interacted	413.905
non-interacted	240
non-interacted	276.349
non-interacted	239
non-interacted	366.553
non-interacted	276.349
non-interacted	497.932
non-interacted	276.349
non-interacted	237.901
non-interacted	275.98
non-interacted	365
non-interacted	365
non-interacted	276.349
non-interacted	365.571
non-interacted	364.001
non-interacted	137.557
non-interacted	138.423
non-interacted	275.481
non-interacted	365.099
non-interacted	238.403
non-interacted	275.98
non-interacted	366.553
non-interacted	365.571
non-interacted	365.571
non-interacted	414.772
non-interacted	240
non-interacted	415.27
non-interacted	239
non-interacted	138
non-interacted	364.343
non-interacted	238.403
non-interacted	365.383
non-interacted	477.169
non-interacted	238.768
non-interacted	238.403
non-interacted	477.169
non-interacted	276.847
non-interacted	365.571
non-interacted	365.571
non-interacted	365.571
non-interacted	414.403
non-interacted	365.099
non-interacted	365.571
non-interacted	137.928
non-interacted	479
non-interacted	364.343
non-interacted	138.423
non-interacted	275.481
non-interacted	240
non-interacted	366.553
non-interacted	239
non-interacted	137.557
non-interacted	365
non-interacted	238.768

## Sheet: suppFig7c
type	distance
interacted	138
interacted	365.571
interacted	137.557
interacted	138
interacted	364.33
interacted	137
interacted	137
interacted	137.557
interacted	239
interacted	238.403
interacted	137.557
interacted	137.058
interacted	238.403
interacted	238.403
interacted	137
interacted	239.268
interacted	365.383
interacted	137
interacted	137.557
interacted	137.058
interacted	137.058
interacted	365.571
interacted	138.423
interacted	137.557
interacted	138
interacted	138.423
interacted	137.928
interacted	138
interacted	137.557
interacted	138.423
interacted	137
interacted	238.403
interacted	497.209
interacted	138
interacted	138
interacted	138
interacted	364.33
interacted	137.928
interacted	138
interacted	138.423
interacted	238.403
interacted	238.403
interacted	238.403
interacted	239
interacted	138.423
interacted	138
interacted	238.768
interacted	239.268
interacted	240
interacted	276.847
interacted	365.754
interacted	137
interacted	138.423
interacted	138
interacted	239
interacted	138
interacted	138.423
interacted	137.928
interacted	138.423
interacted	138.423
interacted	137.058
interacted	137.557
interacted	138.423
interacted	137.557
interacted	137.557
interacted	137.928
interacted	138
interacted	137.928
interacted	138.423
interacted	239.268
interacted	365.099
interacted	137.928
interacted	239
interacted	137
interacted	138
interacted	138.423
interacted	137.928
interacted	364.33
interacted	137
interacted	137.557
interacted	138
interacted	137.557
interacted	138.423
interacted	479
interacted	239
interacted	137
interacted	276.847
interacted	138.423
interacted	365
interacted	138.423
interacted	137.557
interacted	137.928
interacted	239
interacted	238.403
interacted	238.768
interacted	137.557
interacted	137.928
interacted	275.98
non-interacted	138.423
non-interacted	238.403
non-interacted	137
non-interacted	415.27
non-interacted	239
non-interacted	137.058
non-interacted	275.98
non-interacted	479
non-interacted	238.768
non-interacted	275.98
non-interacted	239.268
non-interacted	138.423
non-interacted	138
non-interacted	479
non-interacted	413.905
non-interacted	479
non-interacted	239
non-interacted	414.403
non-interacted	479
non-interacted	364.33
non-interacted	477.67
non-interacted	479
non-interacted	479
non-interacted	239
non-interacted	366.366
non-interacted	479
non-interacted	240
non-interacted	498.207
non-interacted	413.905
non-interacted	240
non-interacted	365.571
non-interacted	414.772
non-interacted	365.571
non-interacted	240
non-interacted	239
non-interacted	413.905
non-interacted	479
non-interacted	413.905
non-interacted	240
non-interacted	276.349
non-interacted	239
non-interacted	366.553
non-interacted	276.349
non-interacted	497.932
non-interacted	276.349
non-interacted	237.901
non-interacted	275.98
non-interacted	238.403
non-interacted	414.403
non-interacted	365
non-interacted	365
non-interacted	276.349
non-interacted	365.571
non-interacted	364.001
non-interacted	137.557
non-interacted	138.423
non-interacted	275.481
non-interacted	138
non-interacted	365.099
non-interacted	238.403
non-interacted	275.98
non-interacted	366.553
non-interacted	498.483
non-interacted	365.571
non-interacted	365.571
non-interacted	414.772
non-interacted	240
non-interacted	415.27
non-interacted	239
non-interacted	138
non-interacted	364.343
non-interacted	238.403
non-interacted	365.383
non-interacted	477.169
non-interacted	238.768
non-interacted	238.403
non-interacted	477.169
non-interacted	276.847
non-interacted	365.571
non-interacted	365.571
non-interacted	365.571
non-interacted	479
non-interacted	414.403
non-interacted	365.099
non-interacted	365.571
non-interacted	365
non-interacted	137.928
non-interacted	479
non-interacted	364.343
non-interacted	138.423
non-interacted	275.481
non-interacted	240
non-interacted	366.553
non-interacted	239
non-interacted	137.557
non-interacted	365
non-interacted	238.768
non-interacted	137.928

## Sheet: suppFig7d
type	distance
interacted	138
interacted	365.571
interacted	137.557
interacted	138
interacted	364.33
interacted	137
interacted	137
interacted	137.557
interacted	239
interacted	238.403
interacted	137.557
interacted	137.058
interacted	238.403
interacted	238.403
interacted	137
interacted	239.268
interacted	137
interacted	137.557
interacted	137.058
interacted	137.058
interacted	365.571
interacted	138.423
interacted	137.557
interacted	138
interacted	138.423
interacted	137.928
interacted	138
interacted	138.423
interacted	137
interacted	238.403
interacted	138
interacted	138
interacted	138
interacted	364.33
interacted	137.928
interacted	138
interacted	138.423
interacted	238.403
interacted	238.403
interacted	238.403
interacted	239
interacted	138.423
interacted	138
interacted	238.768
interacted	239.268
interacted	240
interacted	276.847
interacted	137
interacted	138.423
interacted	138
interacted	239
interacted	138
interacted	498.483
interacted	138.423
interacted	137.928
interacted	138.423
interacted	138.423
interacted	137.058
interacted	137.557
interacted	138.423
interacted	137.557
interacted	137.557
interacted	137.928
interacted	138
interacted	137.928
interacted	138.423
interacted	239.268
interacted	137.928
interacted	239
interacted	137
interacted	138
interacted	138.423
interacted	137.928
interacted	364.33
interacted	137
interacted	137.557
interacted	138
interacted	137.557
interacted	138.423
interacted	479
interacted	239
interacted	137
interacted	276.847
interacted	138.423
interacted	138.423
interacted	137.557
interacted	137.928
interacted	239
interacted	238.403
interacted	238.768
interacted	137.928
interacted	137.557
interacted	137.928
interacted	275.98
non-interacted	138.423
non-interacted	238.403
non-interacted	137
non-interacted	415.27
non-interacted	239
non-interacted	137.058
non-interacted	275.98
non-interacted	479
non-interacted	238.768
non-interacted	275.98
non-interacted	239.268
non-interacted	138.423
non-interacted	138
non-interacted	479
non-interacted	413.905
non-interacted	479
non-interacted	239
non-interacted	414.403
non-interacted	479
non-interacted	365.383
non-interacted	364.33
non-interacted	477.67
non-interacted	479
non-interacted	479
non-interacted	239
non-interacted	366.366
non-interacted	479
non-interacted	240
non-interacted	498.207
non-interacted	413.905
non-interacted	240
non-interacted	365.571
non-interacted	414.772
non-interacted	365.571
non-interacted	240
non-interacted	239
non-interacted	413.905
non-interacted	479
non-interacted	137.557
non-interacted	413.905
non-interacted	240
non-interacted	276.349
non-interacted	239
non-interacted	366.553
non-interacted	497.209
non-interacted	276.349
non-interacted	497.932
non-interacted	276.349
non-interacted	237.901
non-interacted	275.98
non-interacted	238.403
non-interacted	414.403
non-interacted	365
non-interacted	365
non-interacted	276.349
non-interacted	365.571
non-interacted	364.001
non-interacted	137.557
non-interacted	138.423
non-interacted	365.754
non-interacted	275.481
non-interacted	138
non-interacted	365.099
non-interacted	238.403
non-interacted	275.98
non-interacted	366.553
non-interacted	365.571
non-interacted	365.571
non-interacted	414.772
non-interacted	240
non-interacted	415.27
non-interacted	239
non-interacted	138
non-interacted	364.343
non-interacted	238.403
non-interacted	365.099
non-interacted	365.383
non-interacted	477.169
non-interacted	238.768
non-interacted	238.403
non-interacted	477.169
non-interacted	276.847
non-interacted	365.571
non-interacted	365.571
non-interacted	365.571
non-interacted	479
non-interacted	414.403
non-interacted	365.099
non-interacted	365.571
non-interacted	365
non-interacted	137.928
non-interacted	479
non-interacted	364.343
non-interacted	138.423
non-interacted	275.481
non-interacted	365
non-interacted	240
non-interacted	366.553
non-interacted	239
non-interacted	137.557
non-interacted	365
non-interacted	238.768
