# Supplementary material for: Dissecting crosstalk induced by cell-cell communication using single-cell transcriptomic data
Source: Nat Commun. 2025 Jul 1;16:5970. doi: 10.1038/s41467-025-61149-7 (PMC12219092; doi:10.1038/s41467-025-61149-7)
Supplement: Supplementary file 4 — Source Data [file 41467_2025_61149_MOESM4_ESM.zip › SuppFig1_sourcedata.xlsx]

## Sheet: suppFig1a
X	Epoch	train_loss	validation_loss	AUROC	AUPR	Running_Time
0	1	61.5232	1.14946	0.515916	0.505952	1.95762
1	2	45.2476	0.839651	0.538109	0.554476	1.64686
2	3	44.3885	0.851015	0.529495	0.53629	1.5672
3	4	39.6804	0.680779	0.607158	0.606293	1.5766
4	5	38.7505	0.674374	0.617864	0.609118	1.56152
5	6	38.3759	0.672614	0.623973	0.615974	1.62208
6	7	38.0239	0.681196	0.634936	0.625637	1.51425
7	8	37.5826	0.698295	0.640407	0.624462	1.67189
8	9	37.3985	0.667982	0.656367	0.638033	1.63973
9	10	36.994	0.671854	0.624214	0.596322	1.59568
10	11	36.6265	0.677652	0.643936	0.621334	1.57794
11	12	36.1047	0.667223	0.660678	0.646023	1.57432
12	13	36.0911	0.676478	0.65435	0.641368	1.62284
13	14	35.1858	0.665788	0.672473	0.650135	1.60133
14	15	34.4927	0.648704	0.695448	0.673125	1.61128
15	16	34.0823	0.667464	0.681483	0.656641	1.60035
16	17	33.8586	0.61275	0.719996	0.684858	1.60956
17	18	33.1596	0.613441	0.714561	0.678722	1.58929
18	19	32.8991	0.606862	0.729383	0.695933	1.6034
19	20	32.7189	0.643906	0.702156	0.676801	1.59044
20	21	32.2501	0.599218	0.735598	0.694292	1.6143
21	22	31.9614	0.640374	0.713512	0.682538	1.56949
22	23	31.9454	0.697529	0.683549	0.659157	1.6044
23	24	32.279	0.656234	0.699201	0.670887	1.58532
24	25	31.4087	0.690208	0.688949	0.678592	1.6213
25	26	31.2067	0.586294	0.748822	0.715057	1.6148
26	27	30.9423	0.643173	0.709459	0.676993	1.59069
27	28	30.7087	0.764476	0.655034	0.669402	1.59989
28	29	30.2507	0.677262	0.69235	0.6695	1.57439
29	30	30.0494	0.581118	0.754844	0.720959	1.54185
30	31	38.2422	0.758041	0.652625	0.637699	1.52924
31	32	35.5132	0.762016	0.654244	0.642002	1.46876
32	33	33.5195	0.620022	0.718851	0.679156	1.46951
33	34	32.1172	0.604534	0.734856	0.678846	1.58477
34	35	31.7037	0.598863	0.744976	0.69835	1.7327
35	36	31.2414	0.610611	0.738621	0.694481	1.72187
36	37	30.8622	0.579484	0.749775	0.703309	1.67287
37	38	30.6099	0.582347	0.752043	0.710621	1.63349
38	39	30.6927	0.57292	0.757581	0.703975	1.56974
39	40	30.3732	0.583258	0.744901	0.704388	1.7104
40	41	30.262	0.570098	0.762004	0.718611	1.70521
41	42	30.2635	0.566304	0.763421	0.713513	1.71019
42	43	30.1247	0.575083	0.760956	0.716657	1.74178
43	44	30.1205	0.578655	0.759483	0.713445	1.75523
44	45	29.863	0.566332	0.76671	0.722343	1.73417
45	46	29.8063	0.579062	0.762699	0.719642	1.70066
46	47	30.0889	0.568462	0.764696	0.722291	1.60447
47	48	29.5605	0.562504	0.769208	0.719044	1.74236
48	49	29.5199	0.567849	0.769637	0.732977	1.74888
49	50	29.3091	0.560102	0.774315	0.731571	1.73595
50	51	29.1937	0.569338	0.768169	0.731774	1.76017
51	52	29.7094	0.616244	0.723346	0.698266	1.72343
52	53	28.9153	0.558888	0.782194	0.734971	1.74287
53	54	28.3572	0.54711	0.790298	0.741091	1.75763
54	55	28.1364	0.535319	0.799071	0.753195	1.75403
55	56	27.9364	0.53516	0.800328	0.755971	1.76145
56	57	27.8144	0.54012	0.80144	0.755143	1.7425
57	58	27.7476	0.529418	0.805555	0.751799	1.75243
58	59	27.6728	0.527021	0.81046	0.763484	1.74103
59	60	27.4673	0.540644	0.795477	0.745088	1.73573
60	61	27.3611	0.533375	0.807802	0.75894	1.75464
61	62	27.2118	0.524264	0.812989	0.76178	1.75607
62	63	27.2626	0.528534	0.811048	0.770023	1.76376
63	64	27.0457	0.536032	0.806858	0.763161	1.76374
64	65	27.1306	0.531642	0.808807	0.769562	1.76386
65	66	26.9476	0.516801	0.82188	0.775881	1.76638
66	67	26.879	0.527474	0.809659	0.771179	1.76595
67	68	26.7755	0.517653	0.818199	0.767896	1.76209
68	69	26.5966	0.511947	0.824233	0.783395	1.75966
69	70	26.5405	0.522368	0.812689	0.761088	1.74355
70	71	26.5186	0.522168	0.819468	0.777079	1.74753
71	72	26.6337	0.51617	0.816737	0.773372	1.73835
72	73	26.3411	0.507746	0.828574	0.788325	1.75338
73	74	26.4083	0.516098	0.819625	0.767047	1.76727
74	75	26.2866	0.516541	0.819787	0.777083	1.76534
75	76	26.2524	0.512496	0.82577	0.785131	1.77398
76	77	26.1537	0.524095	0.817885	0.778721	1.695
77	78	26.2173	0.507346	0.825065	0.785873	1.65198
78	79	26.0437	0.51215	0.821149	0.76873	1.62316
79	80	25.9155	0.509067	0.823653	0.788185	1.61284
80	81	25.8188	0.511223	0.823883	0.771446	1.5839
81	82	25.7829	0.505646	0.827342	0.791442	1.59355
82	83	25.8081	0.512247	0.821381	0.77276	1.68096
83	84	25.7387	0.512337	0.818874	0.768481	1.69931
84	85	25.8569	0.505669	0.831877	0.771754	1.60301
85	86	25.5827	0.509504	0.824586	0.77951	1.62424
86	87	25.5633	0.525592	0.816479	0.776928	1.66252
87	88	28.942	0.77082	0.631412	0.63874	1.70016
88	89	32.9371	0.59088	0.73559	0.694066	1.72536
89	90	30.7223	0.574231	0.767612	0.747426	1.74661
90	91	30.625	0.589294	0.757973	0.731993	1.68645
91	92	29.4725	0.541673	0.794379	0.757895	1.65709
92	93	28.2675	0.522125	0.812673	0.783352	1.63321
93	94	27.4342	0.511373	0.822838	0.793158	1.67236
94	95	27.0027	0.508158	0.823527	0.795294	1.72789
95	96	26.6147	0.503805	0.829137	0.804047	1.78453
96	97	26.55	0.500087	0.832543	0.80266	1.79594
97	98	26.3935	0.501171	0.830852	0.804486	1.69447
98	99	26.1418	0.497372	0.832319	0.804849	1.68317
99	100	25.9279	0.494029	0.836751	0.807049	1.69658
100	101	25.9097	0.49155	0.839316	0.813148	1.68935
101	102	25.6304	0.488344	0.84137	0.813745	1.6702
102	103	25.5166	0.489775	0.838899	0.809607	1.66359
103	104	25.4707	0.48611	0.843874	0.814222	1.71986
104	105	25.4384	0.484686	0.846652	0.816243	1.67197
105	106	25.1888	0.481912	0.848358	0.817406	1.6301
106	107	25.2512	0.48147	0.846989	0.815767	1.63754
107	108	25.0611	0.481907	0.848017	0.817053	1.60869
108	109	25.0747	0.47942	0.848994	0.820422	1.62778
109	110	25.0688	0.480754	0.848778	0.816255	1.63022
110	111	24.872	0.477089	0.851196	0.81967	1.62999
111	112	24.9046	0.477468	0.851605	0.820201	1.62955
112	113	24.7419	0.476851	0.850966	0.819133	1.62933
113	114	24.7477	0.483842	0.844333	0.808314	1.62518
114	115	24.5932	0.476769	0.851369	0.814989	1.62911
115	116	24.5863	0.475796	0.849406	0.816157	1.62822
116	117	24.56	0.474284	0.853868	0.820208	1.63238
117	118	24.4261	0.473942	0.852316	0.816093	1.62384
118	119	24.3519	0.476103	0.852918	0.817681	1.63149
119	120	24.402	0.471265	0.855585	0.820262	1.63074
120	121	24.5159	0.47323	0.852529	0.819813	1.62589
121	122	24.3498	0.474508	0.853129	0.814394	1.62485
122	123	24.271	0.472647	0.853745	0.819145	1.62706
123	124	24.282	0.471391	0.85563	0.819128	1.62684
124	125	24.1907	0.472684	0.854605	0.81704	1.62679
125	126	24.1478	0.47428	0.854367	0.813354	1.62479
126	127	24.2098	0.474533	0.852277	0.813364	1.6255
127	128	24.1603	0.471179	0.855431	0.816816	1.62471
128	129	24.1443	0.470601	0.856386	0.820874	1.62531
129	130	24.0218	0.470429	0.856515	0.819722	1.62572
130	131	24.0141	0.47314	0.85249	0.815577	1.62517
131	132	24.0202	0.477066	0.851249	0.810613	1.62714
132	133	24.1781	0.47069	0.856806	0.815425	1.62797
133	134	24.0057	0.470643	0.856036	0.816396	1.62726
134	135	23.8851	0.469724	0.857977	0.818338	1.627
135	136	23.9531	0.470479	0.856297	0.813716	1.62618
136	137	23.9174	0.469234	0.856832	0.818881	1.62586
137	138	23.8771	0.471102	0.854319	0.813626	1.628
138	139	23.8485	0.470518	0.856194	0.815076	1.6269
139	140	23.7332	0.468887	0.85789	0.816443	1.62361
140	141	23.9395	0.468824	0.858025	0.814179	1.62634
141	142	23.9285	0.469503	0.857016	0.811842	1.62267
142	143	23.8496	0.467963	0.858277	0.816819	1.62208
143	144	23.7108	0.469844	0.856456	0.810024	1.62557
144	145	23.7331	0.469269	0.857902	0.813222	1.62659
145	146	23.7845	0.468703	0.857874	0.814456	1.62781
146	147	23.7301	0.468636	0.858986	0.814558	1.67408
147	148	23.7242	0.468342	0.857916	0.813776	1.67862
148	149	23.6672	0.469561	0.857784	0.813834	1.62935
149	150	23.6547	0.469508	0.858291	0.813696	1.62349
150	151	23.6631	0.467828	0.85893	0.814444	1.62159
151	152	23.599	0.468549	0.858512	0.812268	1.6221
152	153	23.7197	0.469335	0.857568	0.813367	1.61999
153	154	23.7878	0.469345	0.856585	0.813362	1.62529
154	155	23.6448	0.467616	0.860098	0.816637	1.62364
155	156	23.6211	0.46591	0.86093	0.816904	1.62206
156	157	23.6633	0.467359	0.859803	0.814385	1.62204
157	158	23.5658	0.46663	0.859546	0.81744	1.61784
158	159	23.6021	0.467469	0.858843	0.812852	1.62307
159	160	23.7561	0.467509	0.859327	0.813592	1.62143
160	161	23.5973	0.471437	0.85542	0.810236	1.62278
161	162	23.5198	0.467788	0.85803	0.813087	1.62305
162	163	23.5766	0.465442	0.862588	0.818408	1.6255
163	164	23.5738	0.467103	0.859072	0.81503	1.62379
164	165	23.557	0.466876	0.859757	0.81437	1.62344
165	166	23.527	0.466464	0.861403	0.814971	1.62203
166	167	23.4508	0.466034	0.860795	0.817161	1.62478
167	168	23.5555	0.469211	0.856994	0.808956	1.62517
168	169	23.653	0.466838	0.859299	0.815708	1.62236
169	170	23.6127	0.467269	0.858201	0.81752	1.62063
170	171	23.5371	0.4664	0.860935	0.814233	1.62086
171	172	23.4861	0.466562	0.860039	0.813911	1.62371
172	173	23.4987	0.46813	0.858663	0.810422	1.62035
173	174	23.459	0.466107	0.860591	0.816311	1.6206
174	175	23.441	0.465997	0.861134	0.813744	1.62048
175	176	23.4491	0.466403	0.859694	0.814181	1.62335
176	177	23.5526	0.467162	0.860238	0.812618	1.62269
177	178	23.4489	0.466717	0.860778	0.816091	1.62162
178	179	23.5294	0.466337	0.860084	0.815729	1.61803
179	180	23.3876	0.467091	0.859504	0.813507	1.62046
180	181	23.4085	0.466918	0.860025	0.813716	1.62304
181	182	23.4571	0.465744	0.861537	0.814867	1.6209
182	183	23.3642	0.467349	0.859266	0.812555	1.62114
183	184	23.4352	0.467479	0.859218	0.812821	1.61866
184	185	23.4482	0.466814	0.859913	0.813115	1.62282
185	186	23.4714	0.46595	0.861465	0.816422	1.62467
186	187	23.3854	0.466345	0.861647	0.813938	1.62135
187	188	23.457	0.467142	0.859551	0.813248	1.61862
188	189	23.4566	0.465781	0.860815	0.815058	1.61804
189	190	23.3266	0.470031	0.85793	0.80909	1.62133
190	191	23.3129	0.47185	0.85614	0.808951	1.61858
191	192	23.4948	0.466991	0.860154	0.812098	1.62101
192	193	23.4902	0.466267	0.860697	0.813577	1.64232
193	194	23.3817	0.466185	0.860778	0.812969	1.8913
194	195	23.3378	0.466765	0.8611	0.814356	1.61951
195	196	23.4424	0.466225	0.862134	0.814497	1.62342
196	197	23.3304	0.466542	0.860691	0.81313	1.61972
197	198	23.376	0.466773	0.859986	0.81241	1.61853
198	199	23.3907	0.465519	0.861649	0.815312	1.61821
199	200	23.3369	0.466379	0.861089	0.814084	1.61956

## Sheet: suppFig1b
Metric	Cells	value
AUROC	750	0.757131
AUROC	750	0.86643
AUROC	750	0.820885
AUROC	750	0.79952
AUROC	750	0.701821
AUROC	1500	0.786494
AUROC	1500	0.839174
AUROC	1500	0.833097
AUROC	1500	0.853318
AUROC	1500	0.821056
AUROC	2250	0.85855
AUROC	2250	0.85907
AUROC	2250	0.853023
AUROC	2250	0.871989
AUROC	2250	0.812369
AUROC	3000	0.82977
AUROC	3000	0.800631
AUROC	3000	0.774979
AUROC	3000	0.769952
AUROC	3000	0.847837
AUROC	3750	0.860677
AUROC	3750	0.84264
AUROC	3750	0.848207
AUROC	3750	0.803858
AUROC	3750	0.794648
AUPRC	750	0.718967
AUPRC	750	0.831583
AUPRC	750	0.781631
AUPRC	750	0.745035
AUPRC	750	0.661444
AUPRC	1500	0.719496
AUPRC	1500	0.763861
AUPRC	1500	0.775307
AUPRC	1500	0.809529
AUPRC	1500	0.744026
AUPRC	2250	0.814853
AUPRC	2250	0.802688
AUPRC	2250	0.77793
AUPRC	2250	0.839846
AUPRC	2250	0.754044
AUPRC	3000	0.769199
AUPRC	3000	0.738103
AUPRC	3000	0.735759
AUPRC	3000	0.727151
AUPRC	3000	0.783335
AUPRC	3750	0.82063
AUPRC	3750	0.793173
AUPRC	3750	0.803158
AUPRC	3750	0.739283
AUPRC	3750	0.734379

## Sheet: suppFig1c
Round	Metric	Genes	value
1	AUROC	100	0.921309
2	AUROC	100	0.834991
3	AUROC	100	0.876016
4	AUROC	100	0.836451
5	AUROC	100	0.890708
1	AUROC	200	0.828598
2	AUROC	200	0.796252
3	AUROC	200	0.871144
4	AUROC	200	0.592864
5	AUROC	200	0.851625
1	AUROC	300	0.730332
2	AUROC	300	0.862963
3	AUROC	300	0.811746
4	AUROC	300	0.84282
5	AUROC	300	0.804403
1	AUROC	400	0.820586
2	AUROC	400	0.8487
3	AUROC	400	0.78727
4	AUROC	400	0.856919
5	AUROC	400	0.840022
1	AUROC	500	0.824159
2	AUROC	500	0.818634
3	AUROC	500	0.763919
4	AUROC	500	0.829486
5	AUROC	500	0.821306
1	AUPRC	100	0.894091
2	AUPRC	100	0.851747
3	AUPRC	100	0.810075
4	AUPRC	100	0.832374
5	AUPRC	100	0.860262
1	AUPRC	200	0.76914
2	AUPRC	200	0.729162
3	AUPRC	200	0.818952
4	AUPRC	200	0.573659
5	AUPRC	200	0.813802
1	AUPRC	300	0.677359
2	AUPRC	300	0.802225
3	AUPRC	300	0.770103
4	AUPRC	300	0.803309
5	AUPRC	300	0.758375
1	AUPRC	400	0.762672
2	AUPRC	400	0.802531
3	AUPRC	400	0.733365
4	AUPRC	400	0.811534
5	AUPRC	400	0.795744
1	AUPRC	500	0.776807
2	AUPRC	500	0.773988
3	AUPRC	500	0.717177
4	AUPRC	500	0.781179
5	AUPRC	500	0.774568

## Sheet: suppFig1d
Round	Metric	Density	value
1	AUROC	0.15	0.864035
2	AUROC	0.15	0.808315
3	AUROC	0.15	0.876555
4	AUROC	0.15	0.901024
5	AUROC	0.15	0.759079
1	AUROC	0.25	0.833768
2	AUROC	0.25	0.854544
3	AUROC	0.25	0.787379
4	AUROC	0.25	0.834205
5	AUROC	0.25	0.843675
1	AUROC	0.35	0.84409
2	AUROC	0.35	0.841874
3	AUROC	0.35	0.825489
4	AUROC	0.35	0.85569
5	AUROC	0.35	0.846343
1	AUROC	0.5	0.833833
2	AUROC	0.5	0.807406
3	AUROC	0.5	0.820149
4	AUROC	0.5	0.840788
5	AUROC	0.5	0.834379
1	AUPRC	0.15	0.804606
2	AUPRC	0.15	0.7498
3	AUPRC	0.15	0.824605
4	AUPRC	0.15	0.859176
5	AUPRC	0.15	0.736035
1	AUPRC	0.25	0.767299
2	AUPRC	0.25	0.803308
3	AUPRC	0.25	0.726035
4	AUPRC	0.25	0.773716
5	AUPRC	0.25	0.792777
1	AUPRC	0.35	0.786424
2	AUPRC	0.35	0.776716
3	AUPRC	0.35	0.763372
4	AUPRC	0.35	0.810195
5	AUPRC	0.35	0.793189
1	AUPRC	0.5	0.777225
2	AUPRC	0.5	0.749858
3	AUPRC	0.5	0.765292
4	AUPRC	0.5	0.789796
5	AUPRC	0.5	0.77648

## Sheet: suppFig1ef
Round	LR	batch	AUROC	AUPRC
1	0.0001	64	0.700756	0.687991
1	0.0005	64	0.867507	0.808941
1	0.001	64	0.890468	0.861176
1	0.005	64	0.882125	0.845693
1	0.01	64	0.856076	0.808569
1	0.02	64	0.871072	0.832109
1	0.05	64	0.831647	0.788968
1	0.1	64	0.871563	0.824092
1	0.01	16	0.862065	0.809581
1	0.01	32	0.853457	0.818454
1	0.01	48	0.826032	0.769545
1	0.01	64	0.865016	0.81383
1	0.01	96	0.855782	0.791069
1	0.01	128	0.872181	0.822824
1	0.01	192	0.796909	0.751304
1	0.01	256	0.810783	0.747352
2	0.0001	64	0.677402	0.671774
2	0.0005	64	0.803994	0.770104
2	0.001	64	0.669992	0.639445
2	0.005	64	0.736436	0.699975
2	0.01	64	0.812441	0.767203
2	0.02	64	0.83542	0.788335
2	0.05	64	0.842947	0.796528
2	0.1	64	0.816269	0.774621
2	0.01	16	0.860228	0.815987
2	0.01	32	0.854253	0.803056
2	0.01	48	0.846771	0.783437
2	0.01	64	0.811755	0.755148
2	0.01	96	0.897445	0.851908
2	0.01	128	0.66264	0.657315
2	0.01	192	0.884753	0.837966
2	0.01	256	0.756836	0.720422
3	0.0001	64	0.794539	0.738826
3	0.0005	64	0.802443	0.750238
3	0.001	64	0.865699	0.832986
3	0.005	64	0.886534	0.858327
3	0.01	64	0.878697	0.84174
3	0.02	64	0.792117	0.764945
3	0.05	64	0.861515	0.813549
3	0.1	64	0.825029	0.798446
3	0.01	16	0.83446	0.797637
3	0.01	32	0.868468	0.838364
3	0.01	48	0.885184	0.864296
3	0.01	64	0.835142	0.778201
3	0.01	96	0.853416	0.816091
3	0.01	128	0.69343	0.662045
3	0.01	192	0.792179	0.733019
3	0.01	256	0.84232	0.801544
4	0.0001	64	0.763723	0.723567
4	0.0005	64	0.647142	0.637365
4	0.001	64	0.874556	0.819019
4	0.005	64	0.864875	0.803779
4	0.01	64	0.742934	0.674966
4	0.02	64	0.821038	0.756041
4	0.05	64	0.815981	0.749964
4	0.1	64	0.839189	0.801389
4	0.01	16	0.838704	0.790966
4	0.01	32	0.836464	0.773311
4	0.01	48	0.835844	0.783097
4	0.01	64	0.866638	0.818001
4	0.01	96	0.844648	0.80276
4	0.01	128	0.737646	0.692566
4	0.01	192	0.791129	0.739542
4	0.01	256	0.728907	0.671811
5	0.0001	64	0.611428	0.602895
5	0.0005	64	0.815429	0.740901
5	0.001	64	0.854242	0.808903
5	0.005	64	0.851802	0.785906
5	0.01	64	0.731052	0.671885
5	0.02	64	0.858415	0.795422
5	0.05	64	0.85238	0.801044
5	0.1	64	0.866282	0.832185
5	0.01	16	0.854402	0.818482
5	0.01	32	0.811934	0.739454
5	0.01	48	0.826093	0.771369
5	0.01	64	0.840407	0.797341
5	0.01	96	0.77778	0.721729
5	0.01	128	0.844319	0.776177
5	0.01	192	0.806473	0.728994
5	0.01	256	0.815288	0.75342

## Sheet: suppFig1g
Round	Metric	value
1	AUROC	0.783
2	AUROC	0.803
3	AUROC	0.816
4	AUROC	0.776
5	AUROC	0.853
6	AUROC	0.86
7	AUROC	0.849
8	AUROC	0.833
9	AUROC	0.835
10	AUROC	0.797
1	AUPRC	0.729
2	AUPRC	0.751
3	AUPRC	0.755
4	AUPRC	0.724
5	AUPRC	0.805
6	AUPRC	0.811
7	AUPRC	0.796
8	AUPRC	0.786
9	AUPRC	0.786
10	AUPRC	0.729

## Sheet: suppFig1h
Round	Metric	ts	value
1	AUROC	0.2	0.601594
1	AUROC	0.3	0.768692
1	AUROC	0.4	0.75541
1	AUROC	0.5	0.805752
1	AUROC	0.6	0.860982
1	AUROC	0.7	0.853753
1	AUROC	0.8	0.825861
1	AUROC	0.9	0.827955
2	AUROC	0.2	0.669897
2	AUROC	0.3	0.648063
2	AUROC	0.4	0.812118
2	AUROC	0.5	0.755479
2	AUROC	0.6	0.739666
2	AUROC	0.7	0.848455
2	AUROC	0.8	0.823277
2	AUROC	0.9	0.858445
3	AUROC	0.2	0.651378
3	AUROC	0.3	0.810061
3	AUROC	0.4	0.861911
3	AUROC	0.5	0.820152
3	AUROC	0.6	0.842489
3	AUROC	0.7	0.770562
3	AUROC	0.8	0.834573
3	AUROC	0.9	0.873858
4	AUROC	0.2	0.583747
4	AUROC	0.3	0.719737
4	AUROC	0.4	0.826435
4	AUROC	0.5	0.723187
4	AUROC	0.6	0.852802
4	AUROC	0.7	0.862418
4	AUROC	0.8	0.862088
4	AUROC	0.9	0.870519
5	AUROC	0.2	0.638066
5	AUROC	0.3	0.778922
5	AUROC	0.4	0.69065
5	AUROC	0.5	0.841775
5	AUROC	0.6	0.795925
5	AUROC	0.7	0.81601
5	AUROC	0.8	0.788481
5	AUROC	0.9	0.834718
6	AUROC	0.2	0.751056
6	AUROC	0.3	0.749999
6	AUROC	0.4	0.802688
6	AUROC	0.5	0.800609
6	AUROC	0.6	0.695745
6	AUROC	0.7	0.783117
6	AUROC	0.8	0.842615
6	AUROC	0.9	0.840402
7	AUROC	0.2	0.527253
7	AUROC	0.3	0.753838
7	AUROC	0.4	0.765105
7	AUROC	0.5	0.856182
7	AUROC	0.6	0.841867
7	AUROC	0.7	0.848663
7	AUROC	0.8	0.880121
7	AUROC	0.9	0.911902
8	AUROC	0.2	0.647332
8	AUROC	0.3	0.693007
8	AUROC	0.4	0.709978
8	AUROC	0.5	0.713118
8	AUROC	0.6	0.743284
8	AUROC	0.7	0.828129
8	AUROC	0.8	0.846529
8	AUROC	0.9	0.888545
9	AUROC	0.2	0.71704
9	AUROC	0.3	0.804337
9	AUROC	0.4	0.629918
9	AUROC	0.5	0.788624
9	AUROC	0.6	0.826918
9	AUROC	0.7	0.768835
9	AUROC	0.8	0.857415
9	AUROC	0.9	0.873897
10	AUROC	0.2	0.7932
10	AUROC	0.3	0.72221
10	AUROC	0.4	0.710338
10	AUROC	0.5	0.834518
10	AUROC	0.6	0.797727
10	AUROC	0.7	0.798369
10	AUROC	0.8	0.733638
10	AUROC	0.9	0.773278
1	AUPRC	0.2	0.580902
1	AUPRC	0.3	0.715528
1	AUPRC	0.4	0.712877
1	AUPRC	0.5	0.758676
1	AUPRC	0.6	0.796206
1	AUPRC	0.7	0.817988
1	AUPRC	0.8	0.774596
1	AUPRC	0.9	0.761106
2	AUPRC	0.2	0.659705
2	AUPRC	0.3	0.635619
2	AUPRC	0.4	0.769114
2	AUPRC	0.5	0.700671
2	AUPRC	0.6	0.682678
2	AUPRC	0.7	0.786774
2	AUPRC	0.8	0.773154
2	AUPRC	0.9	0.826721
3	AUPRC	0.2	0.629866
3	AUPRC	0.3	0.76156
3	AUPRC	0.4	0.817145
3	AUPRC	0.5	0.762134
3	AUPRC	0.6	0.790442
3	AUPRC	0.7	0.712336
3	AUPRC	0.8	0.788719
3	AUPRC	0.9	0.8191
4	AUPRC	0.2	0.561403
4	AUPRC	0.3	0.67954
4	AUPRC	0.4	0.76428
4	AUPRC	0.5	0.687094
4	AUPRC	0.6	0.810525
4	AUPRC	0.7	0.818091
4	AUPRC	0.8	0.805326
4	AUPRC	0.9	0.807712
5	AUPRC	0.2	0.614501
5	AUPRC	0.3	0.71127
5	AUPRC	0.4	0.666355
5	AUPRC	0.5	0.778775
5	AUPRC	0.6	0.725274
5	AUPRC	0.7	0.757484
5	AUPRC	0.8	0.74305
5	AUPRC	0.9	0.776661
6	AUPRC	0.2	0.693174
6	AUPRC	0.3	0.704762
6	AUPRC	0.4	0.761843
6	AUPRC	0.5	0.764312
6	AUPRC	0.6	0.659397
6	AUPRC	0.7	0.727309
6	AUPRC	0.8	0.782567
6	AUPRC	0.9	0.788749
7	AUPRC	0.2	0.544641
7	AUPRC	0.3	0.715886
7	AUPRC	0.4	0.708645
7	AUPRC	0.5	0.793965
7	AUPRC	0.6	0.786074
7	AUPRC	0.7	0.797995
7	AUPRC	0.8	0.836107
7	AUPRC	0.9	0.872536
8	AUPRC	0.2	0.641879
8	AUPRC	0.3	0.644532
8	AUPRC	0.4	0.655788
8	AUPRC	0.5	0.662676
8	AUPRC	0.6	0.712618
8	AUPRC	0.7	0.767284
8	AUPRC	0.8	0.802455
8	AUPRC	0.9	0.841644
9	AUPRC	0.2	0.692872
9	AUPRC	0.3	0.760933
9	AUPRC	0.4	0.607379
9	AUPRC	0.5	0.739094
9	AUPRC	0.6	0.781195
9	AUPRC	0.7	0.732174
9	AUPRC	0.8	0.813274
9	AUPRC	0.9	0.837649
10	AUPRC	0.2	0.733631
10	AUPRC	0.3	0.685332
10	AUPRC	0.4	0.674797
10	AUPRC	0.5	0.790304
10	AUPRC	0.6	0.723296
10	AUPRC	0.7	0.738575
10	AUPRC	0.8	0.683866
10	AUPRC	0.9	0.731145
