# Supplementary material for: Dissecting crosstalk induced by cell-cell communication using single-cell transcriptomic data
Source: Nat Commun. 2025 Jul 1;16:5970. doi: 10.1038/s41467-025-61149-7 (PMC12219092; doi:10.1038/s41467-025-61149-7)
Supplement: Supplementary file 4 — Source Data [file 41467_2025_61149_MOESM4_ESM.zip › SuppFig2_sourcedata.xlsx]

## Sheet: suppFig2bcde
Coverage	X.lgFisher	X.lgChisq	Method	coexp
0	0	0	CytoTalk	0.1
0	0	3.85731e-16	Nichenet-db	0.1
0	0	5.93061e-15	Nichenet-db	0.1
0	0	5.5256e-14	Nichenet-db	0.1
0	0	1.92865e-16	Nichenet-db	0.1
0	0	1.92865e-16	Nichenet-db	0.1
0	0	1.92865e-16	Nichenet-db	0.1
0	0	1.92865e-16	Nichenet-db	0.1
0	0	5.5256e-14	Nichenet-db	0.1
0	0	4.33947e-16	Nichenet-db	0.1
0	0	3.37515e-16	Nichenet-db	0.1
0	0	7.71462e-16	Nichenet-db	0.1
0	0	1.53328e-14	Nichenet-db	0.1
0	0	2.89298e-16	Nichenet-db	0.1
0	0	5.3038e-16	Nichenet-db	0.1
0	0	2.41082e-16	Nichenet-db	0.1
0	0	6.75029e-16	Nichenet-db	0.1
0	0	6.75029e-16	Nichenet-db	0.1
0	0	2.89298e-16	Nichenet-db	0.1
0	0	5.3038e-16	Nichenet-db	0.1
0	0	3.37515e-16	Nichenet-db	0.1
0	0	3.37515e-16	Nichenet-db	0.1
0	0	3.37515e-16	Nichenet-db	0.1
0	0	5.78596e-16	Nichenet-db	0.1
0	0	3.37515e-16	Nichenet-db	0.1
0	0	1.53328e-14	Nichenet-db	0.1
0	0	1.88044e-14	Nichenet-db	0.1
0	0	1.92865e-16	Nichenet-db	0.1
0	0	3.85731e-16	Nichenet-db	0.1
0	0	1.92865e-16	Nichenet-db	0.1
0	0	3.85731e-16	Nichenet-db	0.1
0.0833333	0.69595	0.276649	Nichenet-db	0.1
0	0	3.85731e-16	Nichenet-db	0.1
0	0	2.41082e-16	Nichenet-db	0.1
0	0	1.08005e-14	Nichenet-db	0.1
0	0	3.37515e-16	Nichenet-db	0.1
0	0	3.37515e-16	Nichenet-db	0.1
0	0	4.33947e-16	Nichenet-db	0.1
0	0	6.26813e-16	Nichenet-db	0.1
0.142857	0.915094	0.549559	Nichenet-db	0.1
0.0909091	1.303	1.42029	Nichenet-db	0.1
0	0	3.85731e-16	Nichenet-db	0.1
0	0	1.88044e-14	Nichenet-db	0.1
0	0	5.78596e-16	Nichenet-db	0.1
0	0	6.75029e-16	Nichenet-db	0.1
0	0	1.5381e-14	Nichenet-db	0.1
0	0	3.85731e-16	Nichenet-db	0.1
0	0	6.79851e-15	Nichenet-db	0.1
0	0	0.0687299	Nichenet-db	0.1
0.0285714	0.800324	0.458031	Nichenet-db	0.1
0	0	6.75029e-16	Nichenet-db	0.1
0	0	7.6664e-15	Nichenet-db	0.1
0	0	5.78596e-16	Nichenet-db	0.1
0	0	8.19678e-16	Nichenet-db	0.1
0.1	0.610751	0.187702	Nichenet-db	0.1
0.0833333	0.888116	0.586632	Nichenet-db	0.1
0	0	5.93061e-15	Nichenet-db	0.1
0	0	3.37515e-16	Nichenet-db	0.1
0	0	1.53328e-14	Nichenet-db	0.1
0	0	1.92865e-16	Nichenet-db	0.1
0	0	1.92865e-16	Nichenet-db	0.1
0	0	3.85731e-16	Nichenet-db	0.1
0	0	1.53328e-14	Nichenet-db	0.1
0	0	1.08005e-14	Nichenet-db	0.1
0	0	1.0463e-14	Nichenet-db	0.1
0	0	1.88044e-14	Nichenet-db	0.1
0.0714286	0.747097	0.337725	Nichenet-db	0.1
0	0	1.92865e-16	Nichenet-db	0.1
0	0	1.92865e-16	Nichenet-db	0.1
0	0	9.16111e-16	Nichenet-db	0.1
0	0	9.16111e-16	Nichenet-db	0.1
0	0	1.5381e-14	Nichenet-db	0.1
0	0	2.41082e-16	Nichenet-db	0.1
0	0	1.92865e-16	Nichenet-db	0.1
0	0	1.92865e-16	Nichenet-db	0.1
0	0	3.85731e-16	Nichenet-db	0.1
0	0	1.03183e-14	Nichenet-db	0.1
0	0	1.16201e-14	Nichenet-db	0.1
0	0	1.16201e-14	Nichenet-db	0.1
0	0	2.41082e-16	Nichenet-db	0.1
0.142857	0.165532	1.92865e-16	Nichenet-db	0.1
0	0	2.41082e-16	Nichenet-db	0.1
0	0	1.92865e-16	Nichenet-db	0.1
0	0	4.33947e-16	Nichenet-db	0.1
0	0	1.92865e-16	Nichenet-db	0.1
0	0	1.92865e-16	Nichenet-db	0.1
0	0	2.41082e-16	Nichenet-db	0.1
0	0	5.5256e-14	Nichenet-db	0.1
0	0	3.37515e-16	Nichenet-db	0.1
0	0	3.37515e-16	Nichenet-db	0.1
0	0	1.03183e-14	Nichenet-db	0.1
0	0	3.85731e-16	Nichenet-db	0.1
0	0	0.453059	Nichenet-db	0.1
0	0	3.90553e-15	Nichenet-db	0.1
0	0	7.32889e-15	Nichenet-db	0.1
0	0	2.98942e-15	Nichenet-db	0.1
0	0	7.23246e-16	Nichenet-db	0.1
0	0	0.12301	Nichenet-db	0.1
0	0	4.33947e-16	Nichenet-db	0.1
0	0	7.32889e-15	Nichenet-db	0.1
0	0	1.08969e-14	Nichenet-db	0.1
0	0	2.98942e-15	Nichenet-db	0.1
0.0416667	0.533322	0.127952	Nichenet-db	0.1
0.0238095	0.242305	1.44649e-16	Nichenet-db	0.1
0	0	3.37515e-16	Nichenet-db	0.1
0	0	3.37515e-16	Nichenet-db	0.1
0	0	3.37515e-16	Nichenet-db	0.1
0.0416667	0.686468	0.285249	Nichenet-db	0.1
0	0	1.92865e-16	Nichenet-db	0.1
0	0	3.37515e-16	Nichenet-db	0.1
0	0	1.5381e-14	Nichenet-db	0.1
0	0	1.08969e-14	Nichenet-db	0.1
0	0	1.03183e-14	Nichenet-db	0.1
0	0	6.26813e-16	Nichenet-db	0.1
0	0	4.33947e-16	Nichenet-db	0.1
0	0	4.33947e-16	Nichenet-db	0.1
0	0	6.31634e-15	Nichenet-db	0.1
0	0	3.85731e-16	Nichenet-db	0.1
0	0	1.89973e-14	Nichenet-db	0.1
0	0	1.92865e-16	Nichenet-db	0.1
0	0	3.37515e-16	Nichenet-db	0.1
0	0	2.89298e-16	Nichenet-db	0.1
0	0	5.78596e-16	Nichenet-db	0.1
0.105263	1.42071	1.42675	Nichenet-db	0.1
0	0	1.44649e-16	Nichenet-db	0.1
0	0	4.33947e-16	Nichenet-db	0.1
0	0	5.5256e-14	Nichenet-comp	0.1
0	0	5.5256e-14	Nichenet-comp	0.1
0	0	0.081585	Nichenet-comp	0.1
0	0	5.11094e-15	Nichenet-comp	0.1
0	0	1.5381e-14	Nichenet-comp	0.1
0	0	3.37515e-16	Nichenet-comp	0.1
0	0	5.5256e-14	Nichenet-comp	0.1
0	0	3.37515e-16	Nichenet-comp	0.1
0	0	5.5256e-14	Nichenet-comp	0.1
0	0	5.5256e-14	Nichenet-comp	0.1
0	0	8.63073e-15	Nichenet-comp	0.1
0	0	8.63073e-15	Nichenet-comp	0.1
0	0	8.63073e-15	Nichenet-comp	0.1
0	0	5.78596e-16	Nichenet-comp	0.1
0	0	9.54684e-15	Nichenet-comp	0.1
0	0	3.85731e-16	Nichenet-comp	0.1
0	0	3.85731e-16	Nichenet-comp	0.1
0	0	3.85731e-16	Nichenet-comp	0.1
0	0	1.08005e-14	Nichenet-comp	0.1
0	0	1.08969e-14	Nichenet-comp	0.1
0	0	4.33947e-16	Nichenet-comp	0.1
0	0	5.93061e-15	Nichenet-comp	0.1
0	0	7.08781e-15	Nichenet-comp	0.1
0	0	4.33947e-16	Nichenet-comp	0.1
0	0	1.5381e-14	Nichenet-comp	0.1
0	0	4.33947e-16	Nichenet-comp	0.1
0	0	4.77342e-15	Nichenet-comp	0.1
0	0	4.33947e-16	Nichenet-comp	0.1
0	0	5.3038e-16	Nichenet-comp	0.1
0	0	3.85731e-16	Nichenet-comp	0.1
0	0	3.85731e-16	Nichenet-comp	0.1
0	0	5.5256e-14	Nichenet-comp	0.1
0	0	5.5256e-14	Nichenet-comp	0.1
0	0	1.01254e-14	Nichenet-comp	0.1
0	0	2.89298e-16	Nichenet-comp	0.1
0	0	7.08781e-15	Nichenet-comp	0.1
0	0	4.33947e-16	Nichenet-comp	0.1
0	0	1.01254e-14	Nichenet-comp	0.1
0.0322581	0.853031	0.524093	Nichenet-comp	0.1
0	0	1.92865e-16	Nichenet-comp	0.1
0	0	1.92865e-16	Nichenet-comp	0.1
0	0	1.92865e-16	Nichenet-comp	0.1
0	0	1.92865e-16	Nichenet-comp	0.1
0	0	4.33947e-16	Nichenet-comp	0.1
0	0	1.0463e-14	Nichenet-comp	0.1
0	0	2.89298e-16	Nichenet-comp	0.1
0.0434783	0.982664	0.712754	Nichenet-comp	0.1
0	0	3.37515e-16	Nichenet-comp	0.1
0	0	3.37515e-16	Nichenet-comp	0.1
0	0	4.33947e-16	Nichenet-comp	0.1
0	0	3.37515e-16	Nichenet-comp	0.1
0.0588235	1.11394	0.952577	Nichenet-comp	0.1
0.04	0.946452	0.655851	Nichenet-comp	0.1
0	0	1.08005e-14	Nichenet-comp	0.1
0	0	1.08005e-14	Nichenet-comp	0.1
0	0	5.5256e-14	Nichenet-comp	0.1
0.0357143	0.897234	0.583913	Nichenet-comp	0.1
0.0833333	1.26521	1.31259	Nichenet-comp	0.1
0	0	3.85731e-16	Nichenet-comp	0.1
0	0	1.5381e-14	Nichenet-comp	0.1
0.0357143	0.897234	0.583913	Nichenet-comp	0.1
0	0	5.5256e-14	Nichenet-comp	0.1
0	0	5.3038e-16	Nichenet-comp	0.1
0	0	0.0222006	Nichenet-comp	0.1
0	0	1.89973e-14	Nichenet-comp	0.1
0	0	1.92865e-16	Nichenet-comp	0.1
0	0	8.19678e-16	Nichenet-comp	0.1
0	0	0.700626	Nichenet-comp	0.1
0	0	5.5256e-14	Nichenet-comp	0.1
0	0	4.33947e-16	Nichenet-comp	0.1
0	0	1.5381e-14	Nichenet-comp	0.1
0.125	1.14724	0.983295	Nichenet-comp	0.1
0.0526316	0.782749	0.391668	Nichenet-comp	0.1
0.0526316	0.326188	6.75029e-16	Nichenet-comp	0.1
0	0	7.23246e-16	Nichenet-comp	0.1
0.025641	0.125867	4.82164e-16	Nichenet-comp	0.1
0	0	0.505502	Nichenet-comp	0.1
0.1	0.391051	0.00116822	Nichenet-comp	0.1
0	0	4.82164e-16	Nichenet-comp	0.1
0.04	0.0553124	0.133136	Nichenet-comp	0.1
0.0909091	1.29845	1.19846	Nichenet-comp	0.1
0.025	0.742332	0.39116	Nichenet-comp	0.1
0.25	0.416236	0.0270259	Nichenet-comp	0.1
0.25	0.416236	0.0270259	Nichenet-comp	0.1
0.025	0.742332	0.39116	Nichenet-comp	0.1
0	0	1.21505e-14	Nichenet-comp	0.1
0	0	3.85731e-16	Nichenet-comp	0.1
0.1	0.147261	0.0283331	Nichenet-comp	0.1
0.117647	0.223253	2.98942e-15	Nichenet-comp	0.1
0.128205	0.335853	0.0173688	Nichenet-comp	0.1
0	0	5.78596e-16	Nichenet-comp	0.1
0.1	0.147261	0.0283331	Nichenet-comp	0.1
0	0	5.5256e-14	Nichenet-comp	0.1
0	0	5.5256e-14	Nichenet-comp	0.1
0	0	5.5256e-14	Nichenet-comp	0.1
0	0	5.5256e-14	Nichenet-comp	0.1
0	0	1.92865e-16	Nichenet-comp	0.1
0	0	3.85731e-16	Nichenet-comp	0.1
0	0	1.5381e-14	Nichenet-comp	0.1
0	0	6.26813e-16	Nichenet-comp	0.1
0	0	3.37515e-16	Nichenet-comp	0.1
0	0	1.44649e-16	Nichenet-comp	0.1
0	0	3.37515e-16	Nichenet-comp	0.1
0	0	3.37515e-16	Nichenet-comp	0.1
0	0	1.92865e-16	Nichenet-comp	0.1
0	0	1.5381e-14	Nichenet-comp	0.1
0	0	3.85731e-16	Nichenet-comp	0.1
0	0	2.41082e-16	Nichenet-comp	0.1
0	0	4.33947e-16	Nichenet-comp	0.1
0	0	4.33947e-16	Nichenet-comp	0.1
0	0	8.67895e-15	Nichenet-comp	0.1
0	0	1.53328e-14	Nichenet-comp	0.1
0	0	3.85731e-16	Nichenet-comp	0.1
0	0	1.92865e-16	Nichenet-comp	0.1
0	0	4.33947e-16	Nichenet-comp	0.1
0	0	3.37515e-16	Nichenet-comp	0.1
0	0	4.33947e-16	Nichenet-comp	0.1
0	0	4.33947e-16	Nichenet-comp	0.1
0	0	3.37515e-16	Nichenet-comp	0.1
0	0	4.67699e-15	Nichenet-comp	0.1
0	0	1.03183e-14	Nichenet-comp	0.1
0	0	3.37515e-16	Nichenet-comp	0.1
0	0	3.85731e-16	Nichenet-comp	0.1
0	0	4.33947e-16	Nichenet-comp	0.1
0	0	1.44649e-16	Nichenet-comp	0.1
0	0	1.5381e-14	Nichenet-comp	0.1
0	0	4.33947e-16	Nichenet-comp	0.1
0	0	3.85731e-16	Nichenet-comp	0.1
0	0	6.75029e-16	Nichenet-comp	0.1
0	0	0.0354839	Nichenet-comp	0.1
0	0	2.41082e-16	Nichenet-comp	0.1
0	0	3.85731e-16	Nichenet-comp	0.1
0	0	1.92865e-16	Nichenet-comp	0.1
0	0	7.32889e-15	Nichenet-comp	0.1
0	0	6.75029e-16	Nichenet-comp	0.1
0	0	8.67895e-16	Nichenet-comp	0.1
0	0	8.67895e-16	Nichenet-comp	0.1
0	0	1.5381e-14	Nichenet-comp	0.1
0	0	1.92865e-16	Nichenet-comp	0.1
0	0	1.92865e-16	Nichenet-comp	0.1
0	0	2.41082e-16	Nichenet-comp	0.1
0	0	1.5381e-14	Nichenet-comp	0.1
0	0	3.85731e-16	Nichenet-comp	0.1
0	0	2.41082e-16	Nichenet-comp	0.1
0	0	1.5381e-14	Nichenet-comp	0.1
0	0	1.5381e-14	Nichenet-comp	0.1
0	0	1.92865e-16	Nichenet-comp	0.1
0	0	1.08005e-14	Nichenet-comp	0.1
0	0	3.85731e-16	Nichenet-comp	0.1
0	0	3.37515e-16	Nichenet-comp	0.1
0	0	1.92865e-16	Nichenet-comp	0.1
0	0	3.85731e-16	Nichenet-comp	0.1
0	0	1.08005e-14	Nichenet-comp	0.1
0	0	1.92865e-16	Nichenet-comp	0.1
0	0	1.08005e-14	Nichenet-comp	0.1
0	0	1.08005e-14	Nichenet-comp	0.1
0	0	1.5381e-14	Nichenet-comp	0.1
0	0	1.5381e-14	Nichenet-comp	0.1
0	0	1.92865e-16	Nichenet-comp	0.1
0	0	1.5381e-14	Nichenet-comp	0.1
0	0	1.44649e-16	Nichenet-comp	0.1
0	0	4.33947e-16	Nichenet-comp	0.1
0	0	3.85731e-16	Nichenet-comp	0.1
0	0	5.3038e-16	Nichenet-comp	0.1
0	0	3.37515e-16	Nichenet-comp	0.1
0	0	2.41082e-16	Nichenet-comp	0.1
0	0	3.85731e-16	Nichenet-comp	0.1
0	0	1.92865e-16	Nichenet-comp	0.1
0	0	3.32693e-15	Nichenet-comp	0.1
0	0	5.3038e-16	Nichenet-comp	0.1
0	0	3.32693e-15	Nichenet-comp	0.1
0	0	3.32693e-15	Nichenet-comp	0.1
0	0	5.5256e-14	Nichenet-comp	0.1
0	0	5.5256e-14	Nichenet-comp	0.1
0	0	2.89298e-16	Nichenet-comp	0.1
0	0	5.78596e-16	Nichenet-comp	0.1
0	0	0.197927	Nichenet-comp	0.1
0	0	0.206843	Nichenet-comp	0.1
0	0	7.32889e-15	Nichenet-comp	0.1
0	0	4.33947e-16	Nichenet-comp	0.1
0	0	0.0995981	Nichenet-comp	0.1
0	0	7.23246e-16	Nichenet-comp	0.1
0	0	4.82164e-16	Nichenet-comp	0.1
0	0	5.78596e-16	Nichenet-comp	0.1
0	0	5.78596e-16	Nichenet-comp	0.1
0	0	4.24304e-15	Nichenet-comp	0.1
0	0	1.0463e-14	Nichenet-comp	0.1
0	0	0.586938	Nichenet-comp	0.1
0	0	0.00349112	Nichenet-comp	0.1
0	0	0.465834	Nichenet-comp	0.1
0	0	5.78596e-16	Nichenet-comp	0.1
0	0	0.586938	Nichenet-comp	0.1
0	0	3.85731e-16	Nichenet-comp	0.1
0	0	5.5256e-14	Nichenet-comp	0.1
0	0	5.5256e-14	Nichenet-comp	0.1
0	0	5.5256e-14	Nichenet-comp	0.1
0	0	5.5256e-14	Nichenet-comp	0.1
0	0	3.85731e-16	Nichenet-comp	0.1
0	0	5.5256e-14	Nichenet-comp	0.1
0	0	5.5256e-14	Nichenet-comp	0.1
0	0	5.5256e-14	Nichenet-comp	0.1
0	0	5.3038e-16	Nichenet-comp	0.1
0	0	4.33947e-16	Nichenet-comp	0.1
0	0	1.92865e-16	Nichenet-comp	0.1
0	0	3.37515e-16	Nichenet-comp	0.1
0	0	5.78596e-16	Nichenet-comp	0.1
0	0	2.41082e-16	Nichenet-comp	0.1
0	0	3.85731e-16	Nichenet-comp	0.1
0	0	2.41082e-16	Nichenet-comp	0.1
0	0	2.41082e-16	Nichenet-comp	0.1
0	0	3.37515e-16	Nichenet-comp	0.1
0	0	1.92865e-16	Nichenet-comp	0.1
0	0	3.85731e-16	Nichenet-comp	0.1
0	0	5.5256e-14	Nichenet-comp	0.1
0	0	1.92865e-16	Nichenet-comp	0.1
0	0	5.93061e-15	Nichenet-comp	0.1
0	0	3.85731e-16	Nichenet-comp	0.1
0	0	1.92865e-16	Nichenet-comp	0.1
0	0	3.85731e-16	Nichenet-comp	0.1
0	0	3.85731e-16	Nichenet-comp	0.1
0.0416667	0.964181	0.683266	Nichenet-comp	0.1
0	0	3.85731e-16	Nichenet-comp	0.1
0.0833333	0.975176	0.657858	Nichenet-comp	0.1
0	0	1.08005e-14	Nichenet-comp	0.1
0	0	5.78596e-16	Nichenet-comp	0.1
0	0	4.33947e-16	Nichenet-comp	0.1
0	0	2.41082e-16	Nichenet-comp	0.1
0	0	2.41082e-16	Nichenet-comp	0.1
0	0	4.33947e-16	Nichenet-comp	0.1
0	0	1.03183e-14	Nichenet-comp	0.1
0	0	4.77342e-15	Nichenet-comp	0.1
0.0416667	0.686468	0.285249	Nichenet-comp	0.1
0	0	1.08005e-14	Nichenet-comp	0.1
0	0	3.85731e-16	Nichenet-comp	0.1
0	0	4.82164e-16	Nichenet-comp	0.1
0	0	3.37515e-16	Nichenet-comp	0.1
0	0	4.33947e-16	Nichenet-comp	0.1
0	0	4.82164e-16	Nichenet-comp	0.1
0	0	3.37515e-16	Nichenet-comp	0.1
0	0	6.75029e-16	Nichenet-comp	0.1
0	0	8.67895e-15	Nichenet-comp	0.1
0.0555556	0.394678	0.00597232	Nichenet-comp	0.1
0	0	3.37515e-16	Nichenet-comp	0.1
0.0434783	0.266127	5.3038e-16	Nichenet-comp	0.1
0.0588235	0.668838	0.254161	Nichenet-comp	0.1
0	0	1.0463e-14	Nichenet-comp	0.1
0.0714286	1.19826	1.14031	Nichenet-comp	0.1
0	0	1.03183e-14	Nichenet-comp	0.1
0.111111	0.592471	0.169937	Nichenet-comp	0.1
0.0625	0.383489	4.82164e-17	Nichenet-comp	0.1
0.25	0.915094	0.549559	Nichenet-comp	0.1
0.0833333	0.485133	0.0762677	Nichenet-comp	0.1
0	0	1.03183e-14	Nichenet-comp	0.1
0.0625	0.383489	4.82164e-17	Nichenet-comp	0.1
0	0	1.89973e-14	Nichenet-comp	0.1
0	0	3.85731e-16	Nichenet-comp	0.1
0	0	4.33947e-16	Nichenet-comp	0.1
0	0	3.37515e-16	Nichenet-comp	0.1
0	0	3.37515e-16	Nichenet-comp	0.1
0	0	2.41082e-16	Nichenet-comp	0.1
0	0	4.33947e-16	Nichenet-comp	0.1
0	0	2.41082e-16	Nichenet-comp	0.1
0	0	2.89298e-16	Nichenet-comp	0.1
0	0	1.5381e-14	Nichenet-comp	0.1
0	0	1.5381e-14	Nichenet-comp	0.1
0	0	2.89298e-16	Nichenet-comp	0.1
0	0	1.89973e-14	Nichenet-comp	0.1
0	0	3.37515e-16	Nichenet-comp	0.1
0	0	4.33947e-16	Nichenet-comp	0.1
0	0	3.37515e-16	Nichenet-comp	0.1
0	0	3.37515e-16	Nichenet-comp	0.1
0	0	6.50921e-15	Nichenet-comp	0.1
0	0	3.85731e-16	Nichenet-comp	0.1
0	0	5.3038e-16	Nichenet-comp	0.1
0	0	1.44649e-16	Nichenet-comp	0.1
0.0625	0.582996	0.166193	Nichenet-comp	0.1
0.03125	0.839242	0.506284	Nichenet-comp	0.1
0	0	3.37515e-16	Nichenet-comp	0.1
0	0	3.37515e-16	Nichenet-comp	0.1
0	0	5.78596e-16	Nichenet-comp	0.1
0	0	3.37515e-16	Nichenet-comp	0.1
0.025	0.120288	1.54292e-15	Nichenet-comp	0.1
0.1	0.552592	0.133788	Nichenet-comp	0.1
0	0	0.296343	Nichenet-comp	0.1
0	0	7.42532e-15	Nichenet-comp	0.1
0.025	0.120288	1.54292e-15	Nichenet-comp	0.1
0	0	8.43787e-15	Nichenet-comp	0.1
0	0	1.5381e-14	Nichenet-comp	0.1
0	0	0.112467	Nichenet-comp	0.1
0	0	4.33947e-16	Nichenet-comp	0.1
0	0	2.41082e-16	Nichenet-comp	0.1
0	0	7.6664e-15	Nichenet-comp	0.1
0	0	7.6664e-15	Nichenet-comp	0.1
0	0	1.89973e-14	Nichenet-comp	0.1
0	0	7.6664e-15	Nichenet-comp	0.1
0.0666667	0.047525	0.170396	Nichenet-comp	0.1
0	0	7.6664e-15	Nichenet-comp	0.1
0.0666667	0.0564635	0.126399	Nichenet-comp	0.1
0	0	5.78596e-16	Nichenet-comp	0.1
0.0666667	0.047525	0.170396	Nichenet-comp	0.1
0	0	1.08005e-14	Nichenet-comp	0.1
0	0	0.0240512	Nichenet-comp	0.1
0.125	0.860086	0.472012	Nichenet-comp	0.1
0	0	1.5381e-14	Nichenet-comp	0.1
0.166667	1.56624	2.4505	Nichenet-comp	0.1
0	0	5.93061e-15	Nichenet-comp	0.1
0.125	0.468757	0.0624233	Nichenet-comp	0.1
0.5	1.01195	0.719228	Nichenet-comp	0.1
0.25	0.730747	0.314186	Nichenet-comp	0.1
0	0	1.53328e-14	Nichenet-comp	0.1
0.125	0.468757	0.0624233	Nichenet-comp	0.1
0	0	2.89298e-16	Nichenet-comp	0.1
0	0	4.33947e-16	Nichenet-comp	0.1
0	0	5.3038e-16	Nichenet-comp	0.1
0	0	1.92865e-16	Nichenet-comp	0.1
0	0	1.92865e-16	Nichenet-comp	0.1
0	0	5.5256e-14	Nichenet-comp	0.1
0	0	3.85731e-16	Nichenet-comp	0.1
0	0	3.37515e-16	Nichenet-comp	0.1
0	0	4.33947e-16	Nichenet-comp	0.1
0	0	1.5381e-14	Nichenet-comp	0.1
0	0	3.85731e-16	Nichenet-comp	0.1
0	0	7.23246e-16	Nichenet-comp	0.1
0	0	4.33947e-16	Nichenet-comp	0.1
0	0	4.33947e-16	Nichenet-comp	0.1
0	0	4.33947e-16	Nichenet-comp	0.1
0	0	0.318395	Nichenet-comp	0.1
0	0	8.67895e-16	Nichenet-comp	0.1
0	0	0.252461	Nichenet-comp	0.1
0	0	4.05018e-15	Nichenet-comp	0.1
0	0	0.285668	Nichenet-comp	0.1
0.047619	1.02217	0.779075	Nichenet-comp	0.1
0	0	4.82164e-16	Nichenet-comp	0.1
0	0	4.82164e-16	Nichenet-comp	0.1
0.047619	1.02217	0.779075	Nichenet-comp	0.1
0	0	3.85731e-16	Nichenet-comp	0.1
0.1	1.37773	1.34356	Nichenet-comp	0.1
0.181818	1.8914	2.59489	Nichenet-comp	0.1
0.0625	0.582996	0.166193	Nichenet-comp	0.1
0	0	4.33947e-16	Nichenet-comp	0.1
0.1	1.37773	1.34356	Nichenet-comp	0.1
0	0	3.85731e-16	Nichenet-comp	0.1
0	0	3.85731e-16	Nichenet-comp	0.1
0	0	5.5256e-14	Nichenet-comp	0.1
0.025641	0.753328	0.403409	Nichenet-comp	0.1
0.0769231	1.23045	1.22034	Nichenet-comp	0.1
0	0	7.6664e-15	Nichenet-comp	0.1
0	0	2.41082e-16	Nichenet-comp	0.1
0.025641	0.753328	0.403409	Nichenet-comp	0.1
0.125	0.135521	1.49471e-15	Nichenet-comp	0.1
0	0	1.08005e-14	Nichenet-comp	0.1
0	0	1.92865e-16	Nichenet-comp	0.1
0.25	0.352137	8.67895e-16	Nichenet-comp	0.1
0	0	7.71462e-16	Nichenet-comp	0.1
0.25	0.352137	8.67895e-16	Nichenet-comp	0.1
0.25	0.319807	5.93061e-15	Nichenet-comp	0.1
0	0	1.08005e-14	Nichenet-comp	0.1
0	0	1.92865e-16	Nichenet-comp	0.1
0.25	0.352137	8.67895e-16	Nichenet-comp	0.1
0	0	7.71462e-16	Nichenet-comp	0.1
0.25	0.352137	8.67895e-16	Nichenet-comp	0.1
0.25	0.319807	5.93061e-15	Nichenet-comp	0.1
0	0	5.5256e-14	Nichenet-comp	0.1
0.0263158	0.764609	0.416179	Nichenet-comp	0.1
0.0666667	1.1683	1.07014	Nichenet-comp	0.1
0.037037	0.913029	0.606357	Nichenet-comp	0.1
0	0	1.89973e-14	Nichenet-comp	0.1
0.0263158	0.764609	0.416179	Nichenet-comp	0.1
0	0	7.6664e-15	Nichenet-comp	0.1
0	0	7.6664e-15	Nichenet-comp	0.1
0	0	1.08005e-14	Nichenet-comp	0.1
0	0	5.78596e-16	Nichenet-comp	0.1
0.125	0.173982	1.92865e-15	Nichenet-comp	0.1
0.135135	0.282287	2.89298e-16	Nichenet-comp	0.1
0	0	5.78596e-16	Nichenet-comp	0.1
0.114754	0.107982	0.135688	Nichenet-comp	0.1
0.125	0.158002	1.35006e-15	Nichenet-comp	0.1
0	0	1.08005e-14	Nichenet-comp	0.1
0.133333	0.151345	4.82164e-16	Nichenet-comp	0.1
0	0	5.78596e-16	Nichenet-comp	0.1
0.135135	0.227627	9.64327e-17	Nichenet-comp	0.1
0	0	5.78596e-16	Nichenet-comp	0.1
0.5	0.607489	0.299951	SigXTalk	0.1
0.5	0.464196	0.152611	SigXTalk	0.1
0.416667	0.313919	0.00424199	SigXTalk	0.1
0.416667	0.305144	2.26617e-15	SigXTalk	0.1
0.380952	0.275711	5.78596e-16	SigXTalk	0.1
0.384615	0.219948	4.33947e-16	SigXTalk	0.1
0.461538	0.449341	0.140242	SigXTalk	0.1
0.461538	0.426118	0.117384	SigXTalk	0.1
0.5	0.418234	0.107853	SigXTalk	0.1
0.290323	0.0331673	0.5292	SigXTalk	0.1
0.421053	0.345373	0.0381654	SigXTalk	0.1
0.5	0.502689	0.195156	SigXTalk	0.1
0.28125	0.0437678	0.438092	SigXTalk	0.1
0.351351	0.178114	0.0246087	SigXTalk	0.1
0.351351	0.178114	0.0246087	SigXTalk	0.1
0.5	0.447667	0.139151	SigXTalk	0.1
0.5	0.468554	0.159668	SigXTalk	0.1
0.5	0.418234	0.107853	SigXTalk	0.1
0.5	0.512567	0.203134	SigXTalk	0.1
0.545455	0.713405	0.409233	SigXTalk	0.1
0.545455	0.713405	0.409233	SigXTalk	0.1
0	0	7.56997e-15	SigXTalk	0.1
0.361111	0.14881	0.0736254	SigXTalk	0.1
0.416667	0.264079	4.82164e-17	SigXTalk	0.1
0.294118	0.0295756	0.621118	SigXTalk	0.1
0.288462	0.0235599	0.702641	SigXTalk	0.1
0.288462	0.0235599	0.702641	SigXTalk	0.1
0.333333	0.113093	1.35006e-15	SigXTalk	0.1
0.416667	0.288166	2.41082e-16	SigXTalk	0.1
0.351351	0.148206	0.0759956	SigXTalk	0.1
0.358974	0.169753	0.0410122	SigXTalk	0.1
0.358974	0.169753	0.0410122	SigXTalk	0.1
0.333333	0.110992	5.11094e-15	SigXTalk	0.1
0.384615	0.249839	4.82164e-16	SigXTalk	0.1
0.461538	0.473521	0.164125	SigXTalk	0.1
0.461538	0.473521	0.164125	SigXTalk	0.1
0.303571	0.031877	0.604616	SigXTalk	0.1
0.303571	0.0254315	0.685439	SigXTalk	0.1
0.333333	0.113093	1.35006e-15	SigXTalk	0.1
0.342105	0.0850626	0.288103	SigXTalk	0.1
0.333333	0.115228	2.41082e-16	SigXTalk	0.1
0.333333	0.113093	1.35006e-15	SigXTalk	0.1
0	0	0	CytoTalk	0.2
0	0	3.27871e-15	Nichenet-db	0.2
0	0	5.14951e-14	Nichenet-db	0.2
0	0	5.78596e-16	Nichenet-db	0.2
0	0	5.78596e-16	Nichenet-db	0.2
0	0	1.92865e-16	Nichenet-db	0.2
0	0	1.92865e-16	Nichenet-db	0.2
0	0	5.14951e-14	Nichenet-db	0.2
0	0	1.84187e-14	Nichenet-db	0.2
0	0	1.27773e-14	Nichenet-db	0.2
0	0	1.44649e-16	Nichenet-db	0.2
0	0	9.01646e-15	Nichenet-db	0.2
0	0	8.67895e-16	Nichenet-db	0.2
0	0	1.92865e-16	Nichenet-db	0.2
0	0	1.30184e-14	Nichenet-db	0.2
0	0	7.47354e-15	Nichenet-db	0.2
0	0	3.37515e-14	Nichenet-db	0.2
0	0	8.67895e-16	Nichenet-db	0.2
0	0	1.92865e-16	Nichenet-db	0.2
0	0	3.03763e-15	Nichenet-db	0.2
0	0	2.41082e-16	Nichenet-db	0.2
0	0	4.82164e-17	Nichenet-db	0.2
0	0	1.92865e-16	Nichenet-db	0.2
0	0	9.01646e-15	Nichenet-db	0.2
0	0	1.28256e-14	Nichenet-db	0.2
0.166667	0.930964	0.574684	Nichenet-db	0.2
0	0	9.01646e-15	Nichenet-db	0.2
0	0	3.37515e-14	Nichenet-db	0.2
0	0	9.01646e-15	Nichenet-db	0.2
0	0	4.82164e-17	Nichenet-db	0.2
0	0	4.82164e-17	Nichenet-db	0.2
0	0	1.92865e-16	Nichenet-db	0.2
0	0	1.44649e-16	Nichenet-db	0.2
0.166667	0.930964	0.574684	Nichenet-db	0.2
0.142857	1.44937	1.92478	Nichenet-db	0.2
0	0	3.37515e-14	Nichenet-db	0.2
0	0	1.27773e-14	Nichenet-db	0.2
0	0	7.81105e-15	Nichenet-db	0.2
0	0	4.62877e-15	Nichenet-db	0.2
0	0	5.78596e-16	Nichenet-db	0.2
0	0	1.92865e-16	Nichenet-db	0.2
0	0	7.23246e-16	Nichenet-db	0.2
0	0	1.44649e-15	Nichenet-db	0.2
0.0344828	0.832068	0.497352	Nichenet-db	0.2
0	0	4.62877e-15	Nichenet-db	0.2
0	0	1.01254e-15	Nichenet-db	0.2
0	0	1.01254e-15	Nichenet-db	0.2
0	0	6.60564e-15	Nichenet-db	0.2
0.1	0.566283	0.147502	Nichenet-db	0.2
0.111111	1.02209	0.767446	Nichenet-db	0.2
0	0	3.27871e-15	Nichenet-db	0.2
0	0	5.78596e-16	Nichenet-db	0.2
0	0	1.27773e-14	Nichenet-db	0.2
0	0	1.92865e-16	Nichenet-db	0.2
0	0	3.37515e-14	Nichenet-db	0.2
0	0	9.01646e-15	Nichenet-db	0.2
0	0	9.01646e-15	Nichenet-db	0.2
0	0	9.01646e-15	Nichenet-db	0.2
0	0	3.27871e-15	Nichenet-db	0.2
0	0	1.27773e-14	Nichenet-db	0.2
0.0909091	0.798336	0.398463	Nichenet-db	0.2
0	0	9.01646e-15	Nichenet-db	0.2
0	0	9.01646e-15	Nichenet-db	0.2
0	0	3.61623e-15	Nichenet-db	0.2
0	0	9.64327e-15	Nichenet-db	0.2
0	0	3.37515e-14	Nichenet-db	0.2
0	0	3.37515e-14	Nichenet-db	0.2
0	0	1.44649e-16	Nichenet-db	0.2
0	0	1.92865e-16	Nichenet-db	0.2
0	0	3.37515e-14	Nichenet-db	0.2
0	0	1.81776e-14	Nichenet-db	0.2
0	0	3.37515e-16	Nichenet-db	0.2
0	0	3.37515e-16	Nichenet-db	0.2
0	0	1.27773e-14	Nichenet-db	0.2
0.2	0.218754	1.25363e-15	Nichenet-db	0.2
0	0	1.92865e-16	Nichenet-db	0.2
0	0	9.01646e-15	Nichenet-db	0.2
0	0	1.84187e-14	Nichenet-db	0.2
0	0	5.78596e-16	Nichenet-db	0.2
0	0	1.92865e-16	Nichenet-db	0.2
0	0	5.78596e-16	Nichenet-db	0.2
0	0	5.14951e-14	Nichenet-db	0.2
0	0	1.27773e-14	Nichenet-db	0.2
0	0	1.27773e-14	Nichenet-db	0.2
0	0	2.41082e-16	Nichenet-db	0.2
0	0	1.92865e-16	Nichenet-db	0.2
0	0	0.301564	Nichenet-db	0.2
0	0	1.44649e-16	Nichenet-db	0.2
0	0	1.30184e-14	Nichenet-db	0.2
0	0	6.75029e-16	Nichenet-db	0.2
0	0	3.37515e-16	Nichenet-db	0.2
0	0	0.0667702	Nichenet-db	0.2
0	0	3.37515e-16	Nichenet-db	0.2
0	0	1.30184e-14	Nichenet-db	0.2
0	0	5.78596e-16	Nichenet-db	0.2
0	0	7.37711e-15	Nichenet-db	0.2
0.0555556	0.600349	0.188216	Nichenet-db	0.2
0.0344828	0.324303	2.41082e-16	Nichenet-db	0.2
0	0	2.41082e-16	Nichenet-db	0.2
0	0	1.27773e-14	Nichenet-db	0.2
0	0	2.41082e-16	Nichenet-db	0.2
0.0526316	0.735097	0.33755	Nichenet-db	0.2
0	0	1.92865e-16	Nichenet-db	0.2
0	0	3.3655e-14	Nichenet-db	0.2
0	0	3.37515e-14	Nichenet-db	0.2
0	0	6.02705e-15	Nichenet-db	0.2
0	0	2.89298e-16	Nichenet-db	0.2
0	0	5.3038e-16	Nichenet-db	0.2
0	0	2.41082e-16	Nichenet-db	0.2
0	0	4.62877e-15	Nichenet-db	0.2
0	0	3.08585e-15	Nichenet-db	0.2
0	0	3.3655e-14	Nichenet-db	0.2
0	0	1.28256e-14	Nichenet-db	0.2
0	0	1.92865e-16	Nichenet-db	0.2
0	0	1.00772e-14	Nichenet-db	0.2
0	0	2.02509e-15	Nichenet-db	0.2
0	0	2.60368e-15	Nichenet-db	0.2
0.125	1.47091	1.52616	Nichenet-db	0.2
0	0	3.37515e-16	Nichenet-db	0.2
0	0	1.84187e-14	Nichenet-db	0.2
0	0	5.14951e-14	Nichenet-comp	0.2
0	0	5.14951e-14	Nichenet-comp	0.2
0	0	6.41278e-15	Nichenet-comp	0.2
0	0	1.04147e-14	Nichenet-comp	0.2
0	0	1.28256e-14	Nichenet-comp	0.2
0	0	2.89298e-16	Nichenet-comp	0.2
0	0	5.14951e-14	Nichenet-comp	0.2
0	0	5.14951e-14	Nichenet-comp	0.2
0	0	5.14951e-14	Nichenet-comp	0.2
0	0	4.77342e-15	Nichenet-comp	0.2
0	0	4.77342e-15	Nichenet-comp	0.2
0	0	4.77342e-15	Nichenet-comp	0.2
0	0	1.34524e-14	Nichenet-comp	0.2
0	0	4.82164e-17	Nichenet-comp	0.2
0	0	5.14951e-14	Nichenet-comp	0.2
0	0	5.14951e-14	Nichenet-comp	0.2
0	0	5.14951e-14	Nichenet-comp	0.2
0	0	5.14951e-14	Nichenet-comp	0.2
0	0	8.19678e-16	Nichenet-comp	0.2
0	0	1.5815e-14	Nichenet-comp	0.2
0	0	4.82164e-17	Nichenet-comp	0.2
0	0	5.78596e-16	Nichenet-comp	0.2
0	0	8.67895e-16	Nichenet-comp	0.2
0	0	1.28256e-14	Nichenet-comp	0.2
0	0	1.05112e-14	Nichenet-comp	0.2
0	0	1.84187e-14	Nichenet-comp	0.2
0	0	3.27871e-15	Nichenet-comp	0.2
0	0	1.35006e-15	Nichenet-comp	0.2
0	0	3.37515e-14	Nichenet-comp	0.2
0	0	3.37515e-14	Nichenet-comp	0.2
0	0	5.14951e-14	Nichenet-comp	0.2
0	0	5.14951e-14	Nichenet-comp	0.2
0	0	1.92865e-16	Nichenet-comp	0.2
0	0	5.78596e-16	Nichenet-comp	0.2
0	0	1.44649e-16	Nichenet-comp	0.2
0	0	1.5815e-14	Nichenet-comp	0.2
0	0	1.92865e-16	Nichenet-comp	0.2
0.0454545	0.952044	0.664663	Nichenet-comp	0.2
0	0	5.14951e-14	Nichenet-comp	0.2
0	0	5.14951e-14	Nichenet-comp	0.2
0	0	5.14951e-14	Nichenet-comp	0.2
0	0	5.14951e-14	Nichenet-comp	0.2
0	0	1.35006e-15	Nichenet-comp	0.2
0	0	4.82164e-17	Nichenet-comp	0.2
0	0	4.82164e-17	Nichenet-comp	0.2
0.0714286	1.14834	1.02598	Nichenet-comp	0.2
0	0	1.28256e-14	Nichenet-comp	0.2
0	0	2.89298e-16	Nichenet-comp	0.2
0	0	1.54292e-15	Nichenet-comp	0.2
0	0	3.27871e-15	Nichenet-comp	0.2
0.0769231	1.18052	1.09873	Nichenet-comp	0.2
0.0625	1.09035	0.905509	Nichenet-comp	0.2
0	0	9.01646e-15	Nichenet-comp	0.2
0	0	9.01646e-15	Nichenet-comp	0.2
0	0	5.14951e-14	Nichenet-comp	0.2
0.0454545	0.952044	0.664663	Nichenet-comp	0.2
0.1	1.29447	1.39585	Nichenet-comp	0.2
0	0	1.05112e-14	Nichenet-comp	0.2
0	0	3.37515e-14	Nichenet-comp	0.2
0.0416667	0.914255	0.608355	Nichenet-comp	0.2
0	0	5.14951e-14	Nichenet-comp	0.2
0	0	4.82164e-17	Nichenet-comp	0.2
0	0	1.01254e-15	Nichenet-comp	0.2
0	0	5.78596e-16	Nichenet-comp	0.2
0	0	9.01646e-15	Nichenet-comp	0.2
0	0	4.82164e-16	Nichenet-comp	0.2
0	0	0.466394	Nichenet-comp	0.2
0	0	1.92865e-16	Nichenet-comp	0.2
0	0	3.37515e-14	Nichenet-comp	0.2
0.166667	1.22086	1.15886	Nichenet-comp	0.2
0.0769231	0.892995	0.53449	Nichenet-comp	0.2
0.111111	0.548352	0.1309	Nichenet-comp	0.2
0	0	4.33947e-15	Nichenet-comp	0.2
0.0416667	0.219479	1.92865e-16	Nichenet-comp	0.2
0	0	0.343587	Nichenet-comp	0.2
0.125	0.427213	0.0300145	Nichenet-comp	0.2
0	0	4.82164e-17	Nichenet-comp	0.2
0.0555556	0.0873494	0.01657	Nichenet-comp	0.2
0.133333	1.5258	1.64215	Nichenet-comp	0.2
0.0416667	0.914255	0.608355	Nichenet-comp	0.2
0.333333	0.473757	0.0783973	Nichenet-comp	0.2
0.333333	0.473757	0.0783973	Nichenet-comp	0.2
0.0357143	0.847308	0.516846	Nichenet-comp	0.2
0	0	7.81105e-15	Nichenet-comp	0.2
0	0	3.3655e-14	Nichenet-comp	0.2
0.138889	0.303584	2.70012e-15	Nichenet-comp	0.2
0.166667	0.331621	2.89298e-16	Nichenet-comp	0.2
0.172414	0.528099	0.207308	Nichenet-comp	0.2
0	0	1.44649e-16	Nichenet-comp	0.2
0.138889	0.303584	2.70012e-15	Nichenet-comp	0.2
0	0	5.14951e-14	Nichenet-comp	0.2
0	0	1.92865e-16	Nichenet-comp	0.2
0	0	1.92865e-16	Nichenet-comp	0.2
0	0	9.01646e-15	Nichenet-comp	0.2
0	0	3.37515e-16	Nichenet-comp	0.2
0	0	3.37515e-14	Nichenet-comp	0.2
0	0	1.44649e-16	Nichenet-comp	0.2
0	0	3.37515e-14	Nichenet-comp	0.2
0	0	3.37515e-14	Nichenet-comp	0.2
0	0	5.14951e-14	Nichenet-comp	0.2
0	0	3.37515e-14	Nichenet-comp	0.2
0	0	1.56703e-14	Nichenet-comp	0.2
0	0	3.37515e-14	Nichenet-comp	0.2
0	0	3.37515e-14	Nichenet-comp	0.2
0	0	5.3038e-16	Nichenet-comp	0.2
0	0	1.00772e-14	Nichenet-comp	0.2
0	0	9.01646e-15	Nichenet-comp	0.2
0	0	5.14951e-14	Nichenet-comp	0.2
0	0	5.14951e-14	Nichenet-comp	0.2
0	0	4.82164e-17	Nichenet-comp	0.2
0	0	4.82164e-17	Nichenet-comp	0.2
0	0	4.82164e-17	Nichenet-comp	0.2
0	0	4.82164e-17	Nichenet-comp	0.2
0	0	1.28256e-14	Nichenet-comp	0.2
0	0	7.90749e-15	Nichenet-comp	0.2
0	0	1.81776e-14	Nichenet-comp	0.2
0	0	5.78596e-16	Nichenet-comp	0.2
0	0	1.92865e-16	Nichenet-comp	0.2
0	0	1.81776e-14	Nichenet-comp	0.2
0	0	1.44649e-16	Nichenet-comp	0.2
0	0	5.78596e-16	Nichenet-comp	0.2
0	0	1.81776e-14	Nichenet-comp	0.2
0	0	2.89298e-16	Nichenet-comp	0.2
0	0	6.60564e-15	Nichenet-comp	0.2
0	0	0.0247159	Nichenet-comp	0.2
0	0	3.37515e-14	Nichenet-comp	0.2
0	0	1.92865e-16	Nichenet-comp	0.2
0	0	5.14951e-14	Nichenet-comp	0.2
0	0	1.44649e-16	Nichenet-comp	0.2
0	0	1.92865e-16	Nichenet-comp	0.2
0	0	2.0733e-15	Nichenet-comp	0.2
0	0	1.92865e-16	Nichenet-comp	0.2
0	0	3.37515e-14	Nichenet-comp	0.2
0	0	1.92865e-16	Nichenet-comp	0.2
0	0	1.92865e-16	Nichenet-comp	0.2
0	0	5.78596e-16	Nichenet-comp	0.2
0	0	5.78596e-16	Nichenet-comp	0.2
0	0	9.01646e-15	Nichenet-comp	0.2
0	0	3.37515e-14	Nichenet-comp	0.2
0	0	5.78596e-16	Nichenet-comp	0.2
0	0	9.01646e-15	Nichenet-comp	0.2
0	0	1.92865e-16	Nichenet-comp	0.2
0	0	5.14951e-14	Nichenet-comp	0.2
0	0	3.37515e-14	Nichenet-comp	0.2
0	0	1.28256e-14	Nichenet-comp	0.2
0	0	5.14951e-14	Nichenet-comp	0.2
0	0	1.92865e-16	Nichenet-comp	0.2
0	0	5.14951e-14	Nichenet-comp	0.2
0	0	1.92865e-16	Nichenet-comp	0.2
0	0	9.01646e-15	Nichenet-comp	0.2
0	0	1.92865e-16	Nichenet-comp	0.2
0	0	5.78596e-16	Nichenet-comp	0.2
0	0	3.37515e-14	Nichenet-comp	0.2
0	0	5.14951e-14	Nichenet-comp	0.2
0	0	5.78596e-16	Nichenet-comp	0.2
0	0	7.08781e-15	Nichenet-comp	0.2
0	0	1.81776e-14	Nichenet-comp	0.2
0	0	2.89298e-16	Nichenet-comp	0.2
0	0	3.03763e-15	Nichenet-comp	0.2
0	0	4.82164e-17	Nichenet-comp	0.2
0	0	3.37515e-14	Nichenet-comp	0.2
0	0	1.92865e-16	Nichenet-comp	0.2
0	0	5.14951e-14	Nichenet-comp	0.2
0	0	1.05112e-14	Nichenet-comp	0.2
0	0	2.89298e-16	Nichenet-comp	0.2
0	0	4.82164e-16	Nichenet-comp	0.2
0	0	2.89298e-16	Nichenet-comp	0.2
0	0	5.14951e-14	Nichenet-comp	0.2
0	0	4.82164e-17	Nichenet-comp	0.2
0	0	1.92865e-16	Nichenet-comp	0.2
0	0	0.0865044	Nichenet-comp	0.2
0	0	0.134495	Nichenet-comp	0.2
0	0	3.03763e-15	Nichenet-comp	0.2
0	0	1.35006e-15	Nichenet-comp	0.2
0	0	0.0244993	Nichenet-comp	0.2
0	0	2.89298e-16	Nichenet-comp	0.2
0	0	2.41082e-16	Nichenet-comp	0.2
0	0	1.02219e-14	Nichenet-comp	0.2
0	0	1.02219e-14	Nichenet-comp	0.2
0	0	4.77342e-15	Nichenet-comp	0.2
0	0	7.23246e-15	Nichenet-comp	0.2
0	0	0.485126	Nichenet-comp	0.2
0	0	2.02509e-15	Nichenet-comp	0.2
0	0	0.387114	Nichenet-comp	0.2
0	0	1.44649e-16	Nichenet-comp	0.2
0	0	0.457002	Nichenet-comp	0.2
0	0	5.14951e-14	Nichenet-comp	0.2
0	0	5.14951e-14	Nichenet-comp	0.2
0	0	5.3038e-16	Nichenet-comp	0.2
0	0	7.23246e-15	Nichenet-comp	0.2
0	0	1.92865e-16	Nichenet-comp	0.2
0	0	7.08781e-15	Nichenet-comp	0.2
0	0	4.62877e-15	Nichenet-comp	0.2
0	0	3.3655e-14	Nichenet-comp	0.2
0	0	3.3655e-14	Nichenet-comp	0.2
0	0	1.92865e-16	Nichenet-comp	0.2
0	0	1.27773e-14	Nichenet-comp	0.2
0	0	3.37515e-14	Nichenet-comp	0.2
0	0	5.14951e-14	Nichenet-comp	0.2
0	0	5.14951e-14	Nichenet-comp	0.2
0	0	5.14951e-14	Nichenet-comp	0.2
0	0	5.78596e-16	Nichenet-comp	0.2
0	0	2.89298e-16	Nichenet-comp	0.2
0	0	1.92865e-16	Nichenet-comp	0.2
0	0	5.14951e-14	Nichenet-comp	0.2
0	0	9.01646e-15	Nichenet-comp	0.2
0	0	9.01646e-15	Nichenet-comp	0.2
0.0625	1.09035	0.905509	Nichenet-comp	0.2
0	0	3.3655e-14	Nichenet-comp	0.2
0.125	1.09817	0.880828	Nichenet-comp	0.2
0	0	1.92865e-16	Nichenet-comp	0.2
0	0	4.62877e-15	Nichenet-comp	0.2
0	0	1.27773e-14	Nichenet-comp	0.2
0	0	1.27773e-14	Nichenet-comp	0.2
0	0	1.27773e-14	Nichenet-comp	0.2
0	0	2.41082e-16	Nichenet-comp	0.2
0	0	1.92865e-16	Nichenet-comp	0.2
0	0	3.37515e-16	Nichenet-comp	0.2
0.0555556	0.757419	0.362625	Nichenet-comp	0.2
0	0	1.92865e-16	Nichenet-comp	0.2
0	0	4.82164e-17	Nichenet-comp	0.2
0	0	1.31149e-14	Nichenet-comp	0.2
0	0	1.27773e-14	Nichenet-comp	0.2
0	0	1.31149e-14	Nichenet-comp	0.2
0	0	4.62877e-15	Nichenet-comp	0.2
0	0	1.30184e-14	Nichenet-comp	0.2
0	0	1.44649e-16	Nichenet-comp	0.2
0.0833333	0.498134	0.0885155	Nichenet-comp	0.2
0	0	5.78596e-16	Nichenet-comp	0.2
0.0909091	0.474368	0.0681099	Nichenet-comp	0.2
0.111111	0.88098	0.506018	Nichenet-comp	0.2
0	0	5.78596e-16	Nichenet-comp	0.2
0.142857	1.44937	1.92478	Nichenet-comp	0.2
0	0	7.08781e-15	Nichenet-comp	0.2
0.142857	0.644272	0.220832	Nichenet-comp	0.2
0.125	0.592899	0.171333	Nichenet-comp	0.2
1	1.44937	1.92478	Nichenet-comp	0.2
0.166667	0.704585	0.283451	Nichenet-comp	0.2
0	0	1.27773e-14	Nichenet-comp	0.2
0.125	0.592899	0.171333	Nichenet-comp	0.2
0	0	4.82164e-17	Nichenet-comp	0.2
0	0	1.92865e-16	Nichenet-comp	0.2
0	0	1.5815e-14	Nichenet-comp	0.2
0	0	1.5815e-14	Nichenet-comp	0.2
0	0	3.37515e-16	Nichenet-comp	0.2
0	0	2.89298e-16	Nichenet-comp	0.2
0	0	1.81776e-14	Nichenet-comp	0.2
0	0	3.37515e-14	Nichenet-comp	0.2
0	0	2.89298e-16	Nichenet-comp	0.2
0	0	1.28256e-14	Nichenet-comp	0.2
0	0	1.28256e-14	Nichenet-comp	0.2
0	0	1.5815e-14	Nichenet-comp	0.2
0	0	1.28256e-14	Nichenet-comp	0.2
0	0	3.37515e-16	Nichenet-comp	0.2
0	0	1.81776e-14	Nichenet-comp	0.2
0	0	4.33947e-15	Nichenet-comp	0.2
0	0	1.92865e-16	Nichenet-comp	0.2
0	0	6.26813e-15	Nichenet-comp	0.2
0	0	1.81776e-14	Nichenet-comp	0.2
0	0	1.84187e-14	Nichenet-comp	0.2
0	0	3.37515e-16	Nichenet-comp	0.2
0.142857	0.867367	0.483069	Nichenet-comp	0.2
0.0526316	1.01571	0.768213	Nichenet-comp	0.2
0	0	1.00772e-14	Nichenet-comp	0.2
0	0	1.00772e-14	Nichenet-comp	0.2
0	0	1.35006e-15	Nichenet-comp	0.2
0	0	2.89298e-16	Nichenet-comp	0.2
0.037037	0.187237	9.64327e-17	Nichenet-comp	0.2
0.2	0.777118	0.366277	Nichenet-comp	0.2
0	0	0.152567	Nichenet-comp	0.2
0	0	4.82164e-17	Nichenet-comp	0.2
0.037037	0.187237	9.64327e-17	Nichenet-comp	0.2
0	0	4.62877e-15	Nichenet-comp	0.2
0	0	5.78596e-16	Nichenet-comp	0.2
0	0	0.0247159	Nichenet-comp	0.2
0	0	1.30184e-14	Nichenet-comp	0.2
0	0	9.01646e-15	Nichenet-comp	0.2
0	0	3.2305e-15	Nichenet-comp	0.2
0	0	3.2305e-15	Nichenet-comp	0.2
0	0	2.89298e-16	Nichenet-comp	0.2
0	0	3.2305e-15	Nichenet-comp	0.2
0.0909091	0.0727332	0.0556246	Nichenet-comp	0.2
0	0	3.2305e-15	Nichenet-comp	0.2
0.1	0.101041	1.92865e-16	Nichenet-comp	0.2
0	0	1.44649e-16	Nichenet-comp	0.2
0.0909091	0.0727332	0.0556246	Nichenet-comp	0.2
0	0	9.01646e-15	Nichenet-comp	0.2
0	0	0.00130896	Nichenet-comp	0.2
0.166667	0.930964	0.574684	Nichenet-comp	0.2
0	0	5.78596e-16	Nichenet-comp	0.2
0.25	1.69241	3.18701	Nichenet-comp	0.2
0	0	3.27871e-15	Nichenet-comp	0.2
0.142857	0.474368	0.0681099	Nichenet-comp	0.2
1	1.25307	1.2802	Nichenet-comp	0.2
0.25	0.684496	0.265395	Nichenet-comp	0.2
0	0	1.27773e-14	Nichenet-comp	0.2
0.142857	0.474368	0.0681099	Nichenet-comp	0.2
0	0	4.82164e-17	Nichenet-comp	0.2
0	0	1.5815e-14	Nichenet-comp	0.2
0	0	3.27871e-15	Nichenet-comp	0.2
0	0	1.92865e-16	Nichenet-comp	0.2
0	0	1.92865e-16	Nichenet-comp	0.2
0	0	5.14951e-14	Nichenet-comp	0.2
0	0	4.82164e-17	Nichenet-comp	0.2
0	0	5.78596e-16	Nichenet-comp	0.2
0	0	3.37515e-16	Nichenet-comp	0.2
0	0	3.37515e-14	Nichenet-comp	0.2
0	0	3.37515e-16	Nichenet-comp	0.2
0	0	2.41082e-16	Nichenet-comp	0.2
0	0	2.89298e-16	Nichenet-comp	0.2
0	0	3.27871e-15	Nichenet-comp	0.2
0	0	1.54292e-15	Nichenet-comp	0.2
0	0	0.112201	Nichenet-comp	0.2
0	0	5.40023e-15	Nichenet-comp	0.2
0	0	0.269644	Nichenet-comp	0.2
0	0	3.37515e-16	Nichenet-comp	0.2
0	0	0.193007	Nichenet-comp	0.2
0.1	1.29447	1.39585	Nichenet-comp	0.2
0	0	1.92865e-16	Nichenet-comp	0.2
0	0	1.92865e-16	Nichenet-comp	0.2
0.0769231	1.18052	1.09873	Nichenet-comp	0.2
0	0	3.37515e-14	Nichenet-comp	0.2
0.153846	1.64872	1.92437	Nichenet-comp	0.2
0.25	2.0784	3.20835	Nichenet-comp	0.2
0.0909091	0.684496	0.265395	Nichenet-comp	0.2
0	0	1.92865e-16	Nichenet-comp	0.2
0.142857	1.58486	1.77372	Nichenet-comp	0.2
0	0	9.01646e-15	Nichenet-comp	0.2
0	0	9.01646e-15	Nichenet-comp	0.2
0	0	5.14951e-14	Nichenet-comp	0.2
0.0416667	0.914255	0.608355	Nichenet-comp	0.2
0.125	1.39138	1.70707	Nichenet-comp	0.2
0	0	1.54292e-15	Nichenet-comp	0.2
0	0	9.01646e-15	Nichenet-comp	0.2
0.04	0.896526	0.58314	Nichenet-comp	0.2
0.125	0.110137	2.41082e-16	Nichenet-comp	0.2
0	0	9.01646e-15	Nichenet-comp	0.2
0.25	0.312973	5.78596e-16	Nichenet-comp	0.2
0	0	8.5343e-15	Nichenet-comp	0.2
0.25	0.312973	5.78596e-16	Nichenet-comp	0.2
0.25	0.281768	1.15719e-15	Nichenet-comp	0.2
0	0	9.01646e-15	Nichenet-comp	0.2
0.25	0.312973	5.78596e-16	Nichenet-comp	0.2
0	0	8.5343e-15	Nichenet-comp	0.2
0.25	0.312973	5.78596e-16	Nichenet-comp	0.2
0.25	0.281768	1.15719e-15	Nichenet-comp	0.2
0	0	5.14951e-14	Nichenet-comp	0.2
0.037037	0.863102	0.537551	Nichenet-comp	0.2
0.0909091	1.25307	1.2802	Nichenet-comp	0.2
0.0434783	0.932738	0.635448	Nichenet-comp	0.2
0	0	2.89298e-16	Nichenet-comp	0.2
0.0357143	0.847308	0.516846	Nichenet-comp	0.2
0	0	3.2305e-15	Nichenet-comp	0.2
0	0	3.2305e-15	Nichenet-comp	0.2
0	0	9.01646e-15	Nichenet-comp	0.2
0	0	2.60368e-15	Nichenet-comp	0.2
0.181818	0.282596	3.37515e-16	Nichenet-comp	0.2
0.185185	0.479648	0.15845	Nichenet-comp	0.2
0	0	1.44649e-16	Nichenet-comp	0.2
0.159091	0.279387	5.78596e-16	Nichenet-comp	0.2
0.142857	0.160197	1.92865e-16	Nichenet-comp	0.2
0	0	9.01646e-15	Nichenet-comp	0.2
0.153846	0.159125	3.37515e-16	Nichenet-comp	0.2
0	0	1.44649e-16	Nichenet-comp	0.2
0.185185	0.405058	0.0846904	Nichenet-comp	0.2
0	0	1.44649e-16	Nichenet-comp	0.2
0.5	0.396158	0.0865154	SigXTalk	0.2
0.666667	0.443855	0.131765	SigXTalk	0.2
0.428571	0.225935	2.41082e-15	SigXTalk	0.2
0.428571	0.220231	2.89298e-16	SigXTalk	0.2
0.428571	0.291834	2.89298e-16	SigXTalk	0.2
0.375	0.141596	1.25363e-15	SigXTalk	0.2
0.5	0.369283	0.0605789	SigXTalk	0.2
0.5	0.352155	0.0440918	SigXTalk	0.2
0.666667	0.413027	0.103148	SigXTalk	0.2
0.3	0.0332841	0.473872	SigXTalk	0.2
0.428571	0.245895	1.83222e-15	SigXTalk	0.2
0.444444	0.231156	2.0733e-15	SigXTalk	0.2
0.291667	0.0374114	0.457879	SigXTalk	0.2
0.375	0.162081	0.0235852	SigXTalk	0.2
0.4	0.229766	6.26813e-16	SigXTalk	0.2
0.5	0.23751	6.26813e-16	SigXTalk	0.2
0.5	0.246796	1.15719e-15	SigXTalk	0.2
0.666667	0.413027	0.103148	SigXTalk	0.2
0.5	0.26622	2.26617e-15	SigXTalk	0.2
0.6	0.477979	0.169	SigXTalk	0.2
0.6	0.477979	0.169	SigXTalk	0.2
0	0	1.92865e-16	SigXTalk	0.2
0.321429	0.0387789	0.469677	SigXTalk	0.2
0.428571	0.193366	9.64327e-17	SigXTalk	0.2
0.277778	0.0116065	0.908819	SigXTalk	0.2
0.27027	0.00846703	1.02276	SigXTalk	0.2
0.285714	0.0157661	0.798904	SigXTalk	0.2
0	0	0.20456	SigXTalk	0.2
0.428571	0.20916	1.30184e-15	SigXTalk	0.2
0.333333	0.0591663	0.339526	SigXTalk	0.2
0.322581	0.0453075	0.429092	SigXTalk	0.2
0.344828	0.0765885	0.255206	SigXTalk	0.2
0	0	0.209419	SigXTalk	0.2
0.333333	0.109884	0.0295889	SigXTalk	0.2
0.5	0.387038	0.0777041	SigXTalk	0.2
0.5	0.387038	0.0777041	SigXTalk	0.2
0.292683	0.0128227	0.894804	SigXTalk	0.2
0.307692	0.0184856	0.761672	SigXTalk	0.2
0	0	0.20456	SigXTalk	0.2
0.37037	0.0937726	0.237931	SigXTalk	0.2
0	0	0.199733	SigXTalk	0.2
0	0	0.20456	SigXTalk	0.2
0	0	0	CytoTalk	0.3
0	0	7.81105e-15	Nichenet-db	0.3
0	0	2.50725e-14	Nichenet-db	0.3
0	0	0	Nichenet-db	0.3
0	0	0	Nichenet-db	0.3
0	0	3.55837e-14	Nichenet-db	0.3
0	0	3.55837e-14	Nichenet-db	0.3
0	0	2.50725e-14	Nichenet-db	0.3
0	0	1.49953e-14	Nichenet-db	0.3
0	0	2.41082e-16	Nichenet-db	0.3
0	0	1.92865e-16	Nichenet-db	0.3
0	0	5.78596e-16	Nichenet-db	0.3
0	0	0	Nichenet-db	0.3
0	0	3.55837e-14	Nichenet-db	0.3
0	0	6.41278e-15	Nichenet-db	0.3
0	0	0	Nichenet-db	0.3
0	0	5.78596e-16	Nichenet-db	0.3
0	0	0	Nichenet-db	0.3
0	0	1.03183e-14	Nichenet-db	0.3
0	0	0	Nichenet-db	0.3
0	0	0	Nichenet-db	0.3
0	0	6.41278e-15	Nichenet-db	0.3
0	0	3.55837e-14	Nichenet-db	0.3
0	0	5.78596e-16	Nichenet-db	0.3
0	0	1.04147e-14	Nichenet-db	0.3
0.25	1.01236	0.711052	Nichenet-db	0.3
0	0	3.55837e-14	Nichenet-db	0.3
0	0	3.55837e-14	Nichenet-db	0.3
0	0	0	Nichenet-db	0.3
0	0	0	Nichenet-db	0.3
0	0	6.41278e-15	Nichenet-db	0.3
0.2	0.919581	0.560487	Nichenet-db	0.3
0.2	1.50515	2.16233	Nichenet-db	0.3
0	0	2.41082e-16	Nichenet-db	0.3
0	0	5.78596e-16	Nichenet-db	0.3
0	0	6.60564e-15	Nichenet-db	0.3
0	0	7.81105e-15	Nichenet-db	0.3
0	0	0	Nichenet-db	0.3
0	0	2.50725e-14	Nichenet-db	0.3
0	0	3.71266e-15	Nichenet-db	0.3
0	0	1.92865e-16	Nichenet-db	0.3
0.0555556	0.948847	0.660299	Nichenet-db	0.3
0	0	7.81105e-15	Nichenet-db	0.3
0	0	0	Nichenet-db	0.3
0	0	6.60564e-15	Nichenet-db	0.3
0	0	3.85731e-16	Nichenet-db	0.3
0.125	0.570872	0.153315	Nichenet-db	0.3
0.166667	1.18364	1.01259	Nichenet-db	0.3
0	0	7.81105e-15	Nichenet-db	0.3
0	0	2.41082e-16	Nichenet-db	0.3
0	0	5.78596e-16	Nichenet-db	0.3
0	0	3.55837e-14	Nichenet-db	0.3
0	0	5.78596e-16	Nichenet-db	0.3
0	0	1.44649e-16	Nichenet-db	0.3
0	0	5.78596e-16	Nichenet-db	0.3
0.1	0.751865	0.345069	Nichenet-db	0.3
0	0	2.50725e-14	Nichenet-db	0.3
0	0	2.50725e-14	Nichenet-db	0.3
0	0	5.0145e-15	Nichenet-db	0.3
0	0	5.0145e-15	Nichenet-db	0.3
0	0	2.50725e-14	Nichenet-db	0.3
0	0	5.78596e-16	Nichenet-db	0.3
0	0	1.28256e-14	Nichenet-db	0.3
0	0	3.55837e-14	Nichenet-db	0.3
0	0	3.55837e-14	Nichenet-db	0.3
0	0	2.41082e-16	Nichenet-db	0.3
0	0	0	Nichenet-db	0.3
0	0	0	Nichenet-db	0.3
0	0	3.55837e-14	Nichenet-db	0.3
0.5	0.430637	0.0566522	Nichenet-db	0.3
0	0	3.55837e-14	Nichenet-db	0.3
0	0	2.50725e-14	Nichenet-db	0.3
0	0	3.55837e-14	Nichenet-db	0.3
0	0	2.50725e-14	Nichenet-db	0.3
0	0	5.78596e-16	Nichenet-db	0.3
0	0	2.50725e-14	Nichenet-db	0.3
0	0	3.55837e-14	Nichenet-db	0.3
0	0	3.55837e-14	Nichenet-db	0.3
0	0	2.41082e-16	Nichenet-db	0.3
0	0	0.202288	Nichenet-db	0.3
0	0	1.28256e-14	Nichenet-db	0.3
0	0	0	Nichenet-db	0.3
0	0	0	Nichenet-db	0.3
0	0	1.15719e-15	Nichenet-db	0.3
0	0	0.0262294	Nichenet-db	0.3
0	0	0	Nichenet-db	0.3
0	0	0	Nichenet-db	0.3
0	0	1.28256e-14	Nichenet-db	0.3
0	0	0	Nichenet-db	0.3
0.0714286	0.616937	0.204665	Nichenet-db	0.3
0.047619	0.362854	2.9412e-15	Nichenet-db	0.3
0	0	0	Nichenet-db	0.3
0	0	3.55837e-14	Nichenet-db	0.3
0	0	1.03183e-14	Nichenet-db	0.3
0.0833333	0.839197	0.462962	Nichenet-db	0.3
0	0	3.55837e-14	Nichenet-db	0.3
0	0	3.55837e-14	Nichenet-db	0.3
0	0	2.50725e-14	Nichenet-db	0.3
0	0	1.03183e-14	Nichenet-db	0.3
0	0	3.37515e-16	Nichenet-db	0.3
0	0	0	Nichenet-db	0.3
0	0	2.41082e-16	Nichenet-db	0.3
0	0	2.41082e-16	Nichenet-db	0.3
0	0	3.55837e-14	Nichenet-db	0.3
0	0	5.5931e-15	Nichenet-db	0.3
0	0	6.21991e-15	Nichenet-db	0.3
0	0	1.20541e-15	Nichenet-db	0.3
0.153846	1.47549	1.53122	Nichenet-db	0.3
0	0	3.37515e-16	Nichenet-db	0.3
0	0	1.49953e-14	Nichenet-db	0.3
0	0	2.50725e-14	Nichenet-comp	0.3
0	0	2.50725e-14	Nichenet-comp	0.3
0	0	5.8824e-15	Nichenet-comp	0.3
0	0	3.37515e-16	Nichenet-comp	0.3
0	0	1.04147e-14	Nichenet-comp	0.3
0	0	1.93348e-14	Nichenet-comp	0.3
0	0	2.50725e-14	Nichenet-comp	0.3
0	0	2.50725e-14	Nichenet-comp	0.3
0	0	2.50725e-14	Nichenet-comp	0.3
0	0	1.14755e-14	Nichenet-comp	0.3
0	0	1.14755e-14	Nichenet-comp	0.3
0	0	1.14755e-14	Nichenet-comp	0.3
0	0	1.49953e-14	Nichenet-comp	0.3
0	0	5.35202e-15	Nichenet-comp	0.3
0	0	2.50725e-14	Nichenet-comp	0.3
0	0	2.50725e-14	Nichenet-comp	0.3
0	0	2.50725e-14	Nichenet-comp	0.3
0	0	2.50725e-14	Nichenet-comp	0.3
0	0	6.60564e-15	Nichenet-comp	0.3
0	0	1.04147e-14	Nichenet-comp	0.3
0	0	0	Nichenet-comp	0.3
0	0	3.37515e-16	Nichenet-comp	0.3
0	0	4.33947e-16	Nichenet-comp	0.3
0	0	2.41082e-16	Nichenet-comp	0.3
0	0	7.81105e-15	Nichenet-comp	0.3
0	0	1.44649e-16	Nichenet-comp	0.3
0	0	4.33947e-16	Nichenet-comp	0.3
0	0	0	Nichenet-comp	0.3
0	0	3.55837e-14	Nichenet-comp	0.3
0	0	3.55837e-14	Nichenet-comp	0.3
0	0	2.50725e-14	Nichenet-comp	0.3
0	0	2.50725e-14	Nichenet-comp	0.3
0	0	5.8824e-15	Nichenet-comp	0.3
0	0	2.41082e-16	Nichenet-comp	0.3
0	0	0	Nichenet-comp	0.3
0	0	4.33947e-16	Nichenet-comp	0.3
0	0	5.8824e-15	Nichenet-comp	0.3
0.0714286	1.05799	0.844421	Nichenet-comp	0.3
0	0	1.49953e-14	Nichenet-comp	0.3
0	0	0	Nichenet-comp	0.3
0	0	2.41082e-16	Nichenet-comp	0.3
0.111111	1.24988	1.2728	Nichenet-comp	0.3
0	0	2.41082e-16	Nichenet-comp	0.3
0	0	1.04147e-14	Nichenet-comp	0.3
0	0	3.37515e-16	Nichenet-comp	0.3
0	0	4.33947e-16	Nichenet-comp	0.3
0.111111	1.24988	1.2728	Nichenet-comp	0.3
0.0909091	1.16273	1.05888	Nichenet-comp	0.3
0	0	3.55837e-14	Nichenet-comp	0.3
0	0	5.78596e-16	Nichenet-comp	0.3
0	0	2.50725e-14	Nichenet-comp	0.3
0.0714286	1.05799	0.844421	Nichenet-comp	0.3
0.2	1.50515	2.16233	Nichenet-comp	0.3
0	0	7.81105e-15	Nichenet-comp	0.3
0	0	5.78596e-16	Nichenet-comp	0.3
0.0714286	1.05799	0.844421	Nichenet-comp	0.3
0	0	2.50725e-14	Nichenet-comp	0.3
0	0	4.33947e-16	Nichenet-comp	0.3
0	0	1.39827e-15	Nichenet-comp	0.3
0	0	5.78596e-16	Nichenet-comp	0.3
0	0	2.50725e-14	Nichenet-comp	0.3
0	0	1.28256e-14	Nichenet-comp	0.3
0	0	0.32282	Nichenet-comp	0.3
0	0	2.41082e-16	Nichenet-comp	0.3
0	0	2.50725e-14	Nichenet-comp	0.3
0.25	1.30515	1.39501	Nichenet-comp	0.3
0.125	1.00967	0.717681	Nichenet-comp	0.3
0.142857	0.563261	0.146138	Nichenet-comp	0.3
0	0	4.29126e-15	Nichenet-comp	0.3
0.0555556	0.241332	6.26813e-16	Nichenet-comp	0.3
0	0	0.343236	Nichenet-comp	0.3
0.166667	0.452986	0.0527727	Nichenet-comp	0.3
0	0	0	Nichenet-comp	0.3
0.0833333	0.123025	1.92865e-16	Nichenet-comp	0.3
0.222222	1.79609	2.29442	Nichenet-comp	0.3
0.0555556	0.948847	0.660299	Nichenet-comp	0.3
1	0.80618	0.465639	Nichenet-comp	0.3
1	0.80618	0.465639	Nichenet-comp	0.3
0.05	0.90309	0.592866	Nichenet-comp	0.3
0	0	0	Nichenet-comp	0.3
0	0	2.41082e-16	Nichenet-comp	0.3
0.192308	0.418197	0.0989556	Nichenet-comp	0.3
0.25	0.439498	0.0954057	Nichenet-comp	0.3
0.25	0.74656	0.437309	Nichenet-comp	0.3
0	0	1.92865e-16	Nichenet-comp	0.3
0.192308	0.418197	0.0989556	Nichenet-comp	0.3
0	0	2.50725e-14	Nichenet-comp	0.3
0	0	3.55837e-14	Nichenet-comp	0.3
0	0	3.55837e-14	Nichenet-comp	0.3
0	0	3.55837e-14	Nichenet-comp	0.3
0	0	6.41278e-15	Nichenet-comp	0.3
0	0	3.55837e-14	Nichenet-comp	0.3
0	0	1.92865e-16	Nichenet-comp	0.3
0	0	3.55837e-14	Nichenet-comp	0.3
0	0	3.55837e-14	Nichenet-comp	0.3
0	0	5.78596e-16	Nichenet-comp	0.3
0	0	1.03183e-14	Nichenet-comp	0.3
0	0	2.41082e-16	Nichenet-comp	0.3
0	0	1.47542e-14	Nichenet-comp	0.3
0	0	1.92865e-16	Nichenet-comp	0.3
0	0	5.78596e-16	Nichenet-comp	0.3
0	0	2.50725e-14	Nichenet-comp	0.3
0	0	4.33947e-16	Nichenet-comp	0.3
0	0	4.33947e-16	Nichenet-comp	0.3
0	0	4.33947e-16	Nichenet-comp	0.3
0	0	4.33947e-16	Nichenet-comp	0.3
0	0	3.55837e-14	Nichenet-comp	0.3
0	0	1.15719e-15	Nichenet-comp	0.3
0	0	2.41082e-16	Nichenet-comp	0.3
0	0	3.55837e-14	Nichenet-comp	0.3
0	0	2.41082e-16	Nichenet-comp	0.3
0	0	1.92865e-16	Nichenet-comp	0.3
0	0	3.55837e-14	Nichenet-comp	0.3
0	0	1.93348e-14	Nichenet-comp	0.3
0	0	1.10898e-14	Nichenet-comp	0.3
0	0	4.43591e-15	Nichenet-comp	0.3
0	0	2.50725e-14	Nichenet-comp	0.3
0	0	1.05594e-14	Nichenet-comp	0.3
0	0	3.37515e-16	Nichenet-comp	0.3
0	0	3.37515e-16	Nichenet-comp	0.3
0	0	3.55837e-14	Nichenet-comp	0.3
0	0	2.50725e-14	Nichenet-comp	0.3
0	0	2.50725e-14	Nichenet-comp	0.3
0	0	5.78596e-16	Nichenet-comp	0.3
0	0	5.78596e-16	Nichenet-comp	0.3
0	0	2.50725e-14	Nichenet-comp	0.3
0	0	5.78596e-16	Nichenet-comp	0.3
0	0	3.55837e-14	Nichenet-comp	0.3
0	0	3.55837e-14	Nichenet-comp	0.3
0	0	2.50725e-14	Nichenet-comp	0.3
0	0	3.55837e-14	Nichenet-comp	0.3
0	0	3.55837e-14	Nichenet-comp	0.3
0	0	2.50725e-14	Nichenet-comp	0.3
0	0	2.50725e-14	Nichenet-comp	0.3
0	0	2.50725e-14	Nichenet-comp	0.3
0	0	2.50725e-14	Nichenet-comp	0.3
0	0	3.55837e-14	Nichenet-comp	0.3
0	0	3.55837e-14	Nichenet-comp	0.3
0	0	3.55837e-14	Nichenet-comp	0.3
0	0	1.92865e-16	Nichenet-comp	0.3
0	0	1.93348e-14	Nichenet-comp	0.3
0	0	0	Nichenet-comp	0.3
0	0	3.37515e-16	Nichenet-comp	0.3
0	0	2.50725e-14	Nichenet-comp	0.3
0	0	1.28256e-14	Nichenet-comp	0.3
0	0	1.28256e-14	Nichenet-comp	0.3
0	0	1.28256e-14	Nichenet-comp	0.3
0	0	5.5931e-15	Nichenet-comp	0.3
0	0	0	Nichenet-comp	0.3
0	0	0.0350237	Nichenet-comp	0.3
0	0	0.0983372	Nichenet-comp	0.3
0	0	0	Nichenet-comp	0.3
0	0	3.37515e-16	Nichenet-comp	0.3
0	0	0.0128992	Nichenet-comp	0.3
0	0	3.37515e-16	Nichenet-comp	0.3
0	0	0	Nichenet-comp	0.3
0	0	1.44649e-16	Nichenet-comp	0.3
0	0	1.44649e-16	Nichenet-comp	0.3
0	0	0	Nichenet-comp	0.3
0	0	1.44649e-16	Nichenet-comp	0.3
0	0	0.361056	Nichenet-comp	0.3
0	0	3.5198e-15	Nichenet-comp	0.3
0	0	0.289141	Nichenet-comp	0.3
0	0	1.92865e-16	Nichenet-comp	0.3
0	0	0.361056	Nichenet-comp	0.3
0	0	2.50725e-14	Nichenet-comp	0.3
0	0	2.50725e-14	Nichenet-comp	0.3
0	0	3.37515e-16	Nichenet-comp	0.3
0	0	4.33947e-16	Nichenet-comp	0.3
0	0	3.55837e-14	Nichenet-comp	0.3
0	0	4.33947e-16	Nichenet-comp	0.3
0	0	3.37515e-16	Nichenet-comp	0.3
0	0	2.41082e-16	Nichenet-comp	0.3
0	0	2.41082e-16	Nichenet-comp	0.3
0	0	2.41082e-16	Nichenet-comp	0.3
0	0	3.55837e-14	Nichenet-comp	0.3
0	0	2.50725e-14	Nichenet-comp	0.3
0	0	3.55837e-14	Nichenet-comp	0.3
0	0	5.78596e-16	Nichenet-comp	0.3
0	0	2.50725e-14	Nichenet-comp	0.3
0	0	2.50725e-14	Nichenet-comp	0.3
0	0	2.50725e-14	Nichenet-comp	0.3
0.0909091	1.16273	1.05888	Nichenet-comp	0.3
0	0	3.55837e-14	Nichenet-comp	0.3
0.166667	1.13182	0.953002	Nichenet-comp	0.3
0	0	3.55837e-14	Nichenet-comp	0.3
0	0	3.37515e-16	Nichenet-comp	0.3
0	0	2.41082e-16	Nichenet-comp	0.3
0	0	3.55837e-14	Nichenet-comp	0.3
0	0	2.41082e-16	Nichenet-comp	0.3
0	0	2.41082e-16	Nichenet-comp	0.3
0	0	2.41082e-16	Nichenet-comp	0.3
0	0	0	Nichenet-comp	0.3
0.0909091	0.875574	0.511447	Nichenet-comp	0.3
0	0	3.55837e-14	Nichenet-comp	0.3
0	0	0	Nichenet-comp	0.3
0	0	1.92865e-16	Nichenet-comp	0.3
0	0	2.41082e-16	Nichenet-comp	0.3
0	0	1.47542e-14	Nichenet-comp	0.3
0	0	1.92865e-16	Nichenet-comp	0.3
0	0	0	Nichenet-comp	0.3
0	0	1.92865e-16	Nichenet-comp	0.3
0.125	0.570872	0.153315	Nichenet-comp	0.3
0	0	5.78596e-16	Nichenet-comp	0.3
0.125	0.513417	0.102249	Nichenet-comp	0.3
0.142857	0.898427	0.532591	Nichenet-comp	0.3
0	0	0	Nichenet-comp	0.3
0.2	1.50515	2.16233	Nichenet-comp	0.3
0	0	1.93348e-14	Nichenet-comp	0.3
0.166667	0.622037	0.201374	Nichenet-comp	0.3
0.166667	0.622037	0.201374	Nichenet-comp	0.3
1	1.35902	1.59783	Nichenet-comp	0.3
0.2	0.693025	0.273994	Nichenet-comp	0.3
0	0	2.41082e-16	Nichenet-comp	0.3
0.166667	0.622037	0.201374	Nichenet-comp	0.3
0	0	1.04147e-14	Nichenet-comp	0.3
0	0	2.50725e-14	Nichenet-comp	0.3
0	0	0	Nichenet-comp	0.3
0	0	1.04147e-14	Nichenet-comp	0.3
0	0	3.85731e-16	Nichenet-comp	0.3
0	0	0	Nichenet-comp	0.3
0	0	1.04147e-14	Nichenet-comp	0.3
0	0	2.41082e-16	Nichenet-comp	0.3
0	0	0	Nichenet-comp	0.3
0	0	5.78596e-16	Nichenet-comp	0.3
0	0	1.92865e-16	Nichenet-comp	0.3
0	0	0	Nichenet-comp	0.3
0	0	1.92865e-16	Nichenet-comp	0.3
0	0	3.47158e-15	Nichenet-comp	0.3
0	0	1.47542e-14	Nichenet-comp	0.3
0	0	4.33947e-16	Nichenet-comp	0.3
0	0	8.00392e-15	Nichenet-comp	0.3
0.142857	0.781722	0.375662	Nichenet-comp	0.3
0.0714286	1.05799	0.844421	Nichenet-comp	0.3
0	0	1.92865e-16	Nichenet-comp	0.3
0	0	1.92865e-16	Nichenet-comp	0.3
0	0	3.37515e-16	Nichenet-comp	0.3
0	0	1.93348e-14	Nichenet-comp	0.3
0.05	0.211255	0	Nichenet-comp	0.3
0.25	0.781722	0.375662	Nichenet-comp	0.3
0	0	0.119295	Nichenet-comp	0.3
0	0	6.41278e-15	Nichenet-comp	0.3
0.05	0.211255	0	Nichenet-comp	0.3
0	0	7.81105e-15	Nichenet-comp	0.3
0	0	5.78596e-16	Nichenet-comp	0.3
0	0	6.31634e-15	Nichenet-comp	0.3
0	0	1.4706e-14	Nichenet-comp	0.3
0	0	5.78596e-16	Nichenet-comp	0.3
0	0	0	Nichenet-comp	0.3
0	0	0	Nichenet-comp	0.3
0	0	1.04147e-14	Nichenet-comp	0.3
0	0	0	Nichenet-comp	0.3
0.125	0.0873225	0	Nichenet-comp	0.3
0	0	0	Nichenet-comp	0.3
0.125	0.100456	5.3038e-16	Nichenet-comp	0.3
0	0	1.92865e-16	Nichenet-comp	0.3
0.125	0.0873225	0	Nichenet-comp	0.3
0	0	5.78596e-16	Nichenet-comp	0.3
0	0	6.02705e-15	Nichenet-comp	0.3
0.166667	0.844532	0.454831	Nichenet-comp	0.3
0	0	5.78596e-16	Nichenet-comp	0.3
0.25	1.60206	2.64334	Nichenet-comp	0.3
0	0	7.81105e-15	Nichenet-comp	0.3
0.2	0.518684	0.108445	Nichenet-comp	0.3
1	1.16273	1.05888	Nichenet-comp	0.3
0.25	0.602009	0.185413	Nichenet-comp	0.3
0	0	5.78596e-16	Nichenet-comp	0.3
0.2	0.518684	0.108445	Nichenet-comp	0.3
0	0	1.93348e-14	Nichenet-comp	0.3
0	0	1.93348e-14	Nichenet-comp	0.3
0	0	1.44649e-16	Nichenet-comp	0.3
0	0	2.50725e-14	Nichenet-comp	0.3
0	0	2.50725e-14	Nichenet-comp	0.3
0	0	2.50725e-14	Nichenet-comp	0.3
0	0	0	Nichenet-comp	0.3
0	0	5.78596e-16	Nichenet-comp	0.3
0	0	0	Nichenet-comp	0.3
0	0	5.78596e-16	Nichenet-comp	0.3
0	0	0	Nichenet-comp	0.3
0	0	4.33947e-15	Nichenet-comp	0.3
0	0	0	Nichenet-comp	0.3
0	0	4.33947e-16	Nichenet-comp	0.3
0	0	3.37515e-16	Nichenet-comp	0.3
0	0	0.0873891	Nichenet-comp	0.3
0	0	3.37515e-16	Nichenet-comp	0.3
0	0	0.139613	Nichenet-comp	0.3
0	0	1.4706e-14	Nichenet-comp	0.3
0	0	0.0873891	Nichenet-comp	0.3
0.111111	1.24988	1.2728	Nichenet-comp	0.3
0	0	4.33947e-16	Nichenet-comp	0.3
0	0	4.33947e-16	Nichenet-comp	0.3
0.111111	1.24988	1.2728	Nichenet-comp	0.3
0	0	2.41082e-16	Nichenet-comp	0.3
0.222222	1.79609	2.29442	Nichenet-comp	0.3
0.4	2.33742	4.20134	Nichenet-comp	0.3
0.125	0.72787	0.313548	Nichenet-comp	0.3
0	0	1.03183e-14	Nichenet-comp	0.3
0.222222	1.79609	2.29442	Nichenet-comp	0.3
0	0	3.55837e-14	Nichenet-comp	0.3
0	0	3.55837e-14	Nichenet-comp	0.3
0	0	2.50725e-14	Nichenet-comp	0.3
0.0526316	0.925366	0.625048	Nichenet-comp	0.3
0.142857	1.35902	1.59783	Nichenet-comp	0.3
0	0	1.44649e-16	Nichenet-comp	0.3
0	0	5.78596e-16	Nichenet-comp	0.3
0.0526316	0.925366	0.625048	Nichenet-comp	0.3
0.2	0.161084	0	Nichenet-comp	0.3
0	0	3.55837e-14	Nichenet-comp	0.3
0.333333	0.331646	0	Nichenet-comp	0.3
0	0	2.41082e-15	Nichenet-comp	0.3
0.333333	0.331646	0	Nichenet-comp	0.3
0.333333	0.29898	2.84477e-15	Nichenet-comp	0.3
0	0	3.55837e-14	Nichenet-comp	0.3
0.333333	0.331646	0	Nichenet-comp	0.3
0	0	2.41082e-15	Nichenet-comp	0.3
0.25	0.245643	0	Nichenet-comp	0.3
0.333333	0.29898	2.84477e-15	Nichenet-comp	0.3
0	0	2.50725e-14	Nichenet-comp	0.3
0.047619	0.881901	0.563336	Nichenet-comp	0.3
0.125	1.30103	1.41637	Nichenet-comp	0.3
0.0588235	0.973671	0.699135	Nichenet-comp	0.3
0	0	1.04147e-14	Nichenet-comp	0.3
0.047619	0.881901	0.563336	Nichenet-comp	0.3
0	0	0	Nichenet-comp	0.3
0	0	0	Nichenet-comp	0.3
0	0	5.78596e-16	Nichenet-comp	0.3
0	0	1.20541e-15	Nichenet-comp	0.3
0.285714	0.409238	0.0692041	Nichenet-comp	0.3
0.25	0.593901	0.276323	Nichenet-comp	0.3
0	0	1.92865e-16	Nichenet-comp	0.3
0.205882	0.334069	0.0219798	Nichenet-comp	0.3
0.333333	0.331646	0	Nichenet-comp	0.3
0	0	5.78596e-16	Nichenet-comp	0.3
0.285714	0.337466	0.00411187	Nichenet-comp	0.3
0	0	1.92865e-16	Nichenet-comp	0.3
0.25	0.50893	0.189772	Nichenet-comp	0.3
0	0	1.92865e-16	Nichenet-comp	0.3
0.8	0.881367	0.582399	SigXTalk	0.3
1	0.674881	0.387034	SigXTalk	0.3
0.75	0.594313	0.295192	SigXTalk	0.3
0.75	0.58469	0.285889	SigXTalk	0.3
0.6	0.579922	0.277571	SigXTalk	0.3
0.6	0.347247	0.0439985	SigXTalk	0.3
0.8	0.840794	0.541928	SigXTalk	0.3
0.8	0.814509	0.515934	SigXTalk	0.3
1	0.636778	0.351277	SigXTalk	0.3
0.384615	0.0708878	0.191831	SigXTalk	0.3
0.5	0.254046	1.92865e-16	SigXTalk	0.3
0.8	0.77618	0.47832	SigXTalk	0.3
0.357143	0.069217	0.207034	SigXTalk	0.3
0.5	0.339139	0.0358119	SigXTalk	0.3
0.5	0.339139	0.0358119	SigXTalk	0.3
0.666667	0.314701	0.0126076	SigXTalk	0.3
0.666667	0.325948	0.0229639	SigXTalk	0.3
1	0.636778	0.351277	SigXTalk	0.3
0.666667	0.349304	0.0444472	SigXTalk	0.3
0.75	0.58469	0.285889	SigXTalk	0.3
0.75	0.58469	0.285889	SigXTalk	0.3
0	0	4.82164e-17	SigXTalk	0.3
0.444444	0.145623	0.0292438	SigXTalk	0.3
0.75	0.538249	0.241255	SigXTalk	0.3
0.391304	0.0796442	0.222275	SigXTalk	0.3
0.409091	0.107827	0.128799	SigXTalk	0.3
0.409091	0.107827	0.128799	SigXTalk	0.3
0	0	0.285661	SigXTalk	0.3
0.75	0.565784	0.26767	SigXTalk	0.3
0.380952	0.0658925	0.27061	SigXTalk	0.3
0.428571	0.136342	0.0594239	SigXTalk	0.3
0.45	0.181508	2.41082e-16	SigXTalk	0.3
0	0	0.291912	SigXTalk	0.3
0.6	0.37808	0.0733409	SigXTalk	0.3
0.8	0.867687	0.568705	SigXTalk	0.3
0.8	0.867687	0.568705	SigXTalk	0.3
0.392857	0.0676188	0.292277	SigXTalk	0.3
0.423077	0.104616	0.15188	SigXTalk	0.3
0	0	0.285661	SigXTalk	0.3
0.472222	0.255842	1.92865e-16	SigXTalk	0.3
0	0	0.279472	SigXTalk	0.3
0	0	0.285661	SigXTalk	0.3
0	0	0	CytoTalk	0.4
0	0	4.82164e-17	Nichenet-db	0.4
0	0	2.41082e-16	Nichenet-db	0.4
0	0	1.92865e-16	Nichenet-db	0.4
0	0	1.92865e-16	Nichenet-db	0.4
0	0	2.55547e-15	Nichenet-db	0.4
0	0	2.55547e-15	Nichenet-db	0.4
0	0	2.41082e-16	Nichenet-db	0.4
0	0	6.60564e-15	Nichenet-db	0.4
0	0	3.66444e-15	Nichenet-db	0.4
0	0	9.64327e-17	Nichenet-db	0.4
0	0	2.89298e-16	Nichenet-db	0.4
0	0	5.97883e-15	Nichenet-db	0.4
0	0	2.55547e-15	Nichenet-db	0.4
0	0	2.41082e-16	Nichenet-db	0.4
0	0	1.92865e-16	Nichenet-db	0.4
0	0	2.89298e-16	Nichenet-db	0.4
0	0	5.97883e-15	Nichenet-db	0.4
0	0	4.48412e-15	Nichenet-db	0.4
0	0	5.3038e-16	Nichenet-db	0.4
0	0	5.83418e-15	Nichenet-db	0.4
0	0	2.41082e-16	Nichenet-db	0.4
0	0	2.55547e-15	Nichenet-db	0.4
0	0	2.89298e-16	Nichenet-db	0.4
0	0	4.53234e-15	Nichenet-db	0.4
0.333333	1.01103	0.715343	Nichenet-db	0.4
0	0	2.41082e-16	Nichenet-db	0.4
0	0	2.55547e-15	Nichenet-db	0.4
0	0	1.92865e-16	Nichenet-db	0.4
0	0	1.92865e-16	Nichenet-db	0.4
0	0	2.41082e-16	Nichenet-db	0.4
0.2	0.800231	0.402018	Nichenet-db	0.4
0.2	1.38021	1.67237	Nichenet-db	0.4
0	0	3.66444e-15	Nichenet-db	0.4
0	0	4.82164e-17	Nichenet-db	0.4
0	0	4.82164e-17	Nichenet-db	0.4
0	0	2.89298e-16	Nichenet-db	0.4
0	0	2.41082e-16	Nichenet-db	0.4
0	0	1.92865e-16	Nichenet-db	0.4
0	0	4.05018e-15	Nichenet-db	0.4
0.0769231	0.965238	0.686759	Nichenet-db	0.4
0	0	4.82164e-17	Nichenet-db	0.4
0	0	5.97883e-15	Nichenet-db	0.4
0	0	4.82164e-17	Nichenet-db	0.4
0	0	1.44649e-16	Nichenet-db	0.4
0.25	0.726587	0.315227	Nichenet-db	0.4
0.285714	1.40537	1.39946	Nichenet-db	0.4
0	0	2.55547e-15	Nichenet-db	0.4
0	0	2.55547e-15	Nichenet-db	0.4
0	0	2.41082e-16	Nichenet-db	0.4
0	0	2.89298e-16	Nichenet-db	0.4
0	0	1.44649e-16	Nichenet-db	0.4
0	0	2.89298e-16	Nichenet-db	0.4
0.166667	0.842336	0.458747	Nichenet-db	0.4
0	0	2.41082e-16	Nichenet-db	0.4
0	0	2.41082e-16	Nichenet-db	0.4
0	0	6.26813e-16	Nichenet-db	0.4
0	0	6.26813e-16	Nichenet-db	0.4
0	0	2.41082e-16	Nichenet-db	0.4
0	0	2.89298e-16	Nichenet-db	0.4
0	0	7.18424e-15	Nichenet-db	0.4
0	0	2.41082e-16	Nichenet-db	0.4
0	0	2.55547e-15	Nichenet-db	0.4
0	0	3.66444e-15	Nichenet-db	0.4
0	0	1.92865e-16	Nichenet-db	0.4
0	0	1.92865e-16	Nichenet-db	0.4
0	0	2.55547e-15	Nichenet-db	0.4
0.5	0.333608	9.16111e-16	Nichenet-db	0.4
0	0	2.55547e-15	Nichenet-db	0.4
0	0	2.41082e-16	Nichenet-db	0.4
0	0	2.55547e-15	Nichenet-db	0.4
0	0	2.41082e-16	Nichenet-db	0.4
0	0	2.89298e-16	Nichenet-db	0.4
0	0	2.41082e-16	Nichenet-db	0.4
0	0	2.55547e-15	Nichenet-db	0.4
0	0	2.55547e-15	Nichenet-db	0.4
0	0	3.66444e-15	Nichenet-db	0.4
0	0	0.237077	Nichenet-db	0.4
0	0	4.82164e-17	Nichenet-db	0.4
0	0	1.92865e-16	Nichenet-db	0.4
0	0	2.98942e-15	Nichenet-db	0.4
0	0	9.64327e-17	Nichenet-db	0.4
0	0	0.0522004	Nichenet-db	0.4
0	0	1.92865e-16	Nichenet-db	0.4
0	0	1.92865e-16	Nichenet-db	0.4
0	0	6.60564e-15	Nichenet-db	0.4
0	0	2.98942e-15	Nichenet-db	0.4
0.0909091	0.597776	0.188126	Nichenet-db	0.4
0.0555556	0.316342	7.23246e-16	Nichenet-db	0.4
0	0	1.92865e-16	Nichenet-db	0.4
0	0	2.55547e-15	Nichenet-db	0.4
0	0	3.66444e-15	Nichenet-db	0.4
0.142857	0.944142	0.613501	Nichenet-db	0.4
0	0	2.55547e-15	Nichenet-db	0.4
0	0	2.41082e-16	Nichenet-db	0.4
0	0	4.48412e-15	Nichenet-db	0.4
0	0	6.46099e-15	Nichenet-db	0.4
0	0	6.99137e-15	Nichenet-db	0.4
0	0	2.55547e-15	Nichenet-db	0.4
0	0	3.66444e-15	Nichenet-db	0.4
0	0	2.41082e-16	Nichenet-db	0.4
0	0	2.41082e-15	Nichenet-db	0.4
0	0	0.0511169	Nichenet-db	0.4
0	0	1.15719e-15	Nichenet-db	0.4
0.2	1.46251	1.4973	Nichenet-db	0.4
0	0	3.47158e-15	Nichenet-db	0.4
0	0	6.60564e-15	Nichenet-db	0.4
0	0	2.41082e-16	Nichenet-comp	0.4
0	0	2.41082e-16	Nichenet-comp	0.4
0	0	9.16111e-16	Nichenet-comp	0.4
0	0	4.53234e-15	Nichenet-comp	0.4
0	0	1.44649e-16	Nichenet-comp	0.4
0	0	2.41082e-16	Nichenet-comp	0.4
0	0	2.41082e-16	Nichenet-comp	0.4
0	0	2.41082e-16	Nichenet-comp	0.4
0	0	1.44649e-16	Nichenet-comp	0.4
0	0	1.44649e-16	Nichenet-comp	0.4
0	0	1.44649e-16	Nichenet-comp	0.4
0	0	9.16111e-16	Nichenet-comp	0.4
0	0	2.60368e-15	Nichenet-comp	0.4
0	0	2.41082e-16	Nichenet-comp	0.4
0	0	2.41082e-16	Nichenet-comp	0.4
0	0	2.41082e-16	Nichenet-comp	0.4
0	0	2.41082e-16	Nichenet-comp	0.4
0	0	9.16111e-16	Nichenet-comp	0.4
0	0	2.89298e-16	Nichenet-comp	0.4
0	0	3.66444e-15	Nichenet-comp	0.4
0	0	0	Nichenet-comp	0.4
0	0	5.3038e-15	Nichenet-comp	0.4
0	0	2.89298e-16	Nichenet-comp	0.4
0	0	9.16111e-16	Nichenet-comp	0.4
0	0	5.3038e-15	Nichenet-comp	0.4
0	0	1.44649e-16	Nichenet-comp	0.4
0	0	6.60564e-15	Nichenet-comp	0.4
0	0	2.41082e-16	Nichenet-comp	0.4
0	0	2.41082e-16	Nichenet-comp	0.4
0	0	2.41082e-16	Nichenet-comp	0.4
0	0	2.41082e-16	Nichenet-comp	0.4
0	0	9.64327e-16	Nichenet-comp	0.4
0	0	2.89298e-16	Nichenet-comp	0.4
0	0	9.64327e-16	Nichenet-comp	0.4
0	0	1.44649e-16	Nichenet-comp	0.4
0	0	5.3038e-16	Nichenet-comp	0.4
0.0909091	1.03779	0.808807	Nichenet-comp	0.4
0	0	5.97883e-15	Nichenet-comp	0.4
0	0	2.89298e-16	Nichenet-comp	0.4
0	0	3.66444e-15	Nichenet-comp	0.4
0.142857	1.23408	1.23327	Nichenet-comp	0.4
0	0	3.66444e-15	Nichenet-comp	0.4
0	0	3.66444e-15	Nichenet-comp	0.4
0	0	5.97883e-15	Nichenet-comp	0.4
0	0	4.53234e-15	Nichenet-comp	0.4
0.142857	1.23408	1.23327	Nichenet-comp	0.4
0.111111	1.12494	0.978147	Nichenet-comp	0.4
0	0	2.55547e-15	Nichenet-comp	0.4
0	0	2.41082e-16	Nichenet-comp	0.4
0	0	2.41082e-16	Nichenet-comp	0.4
0.1	1.07918	0.885867	Nichenet-comp	0.4
0.2	1.38021	1.67237	Nichenet-comp	0.4
0	0	1.44649e-16	Nichenet-comp	0.4
0	0	2.55547e-15	Nichenet-comp	0.4
0.0909091	1.03779	0.808807	Nichenet-comp	0.4
0	0	2.41082e-16	Nichenet-comp	0.4
0	0	5.3038e-15	Nichenet-comp	0.4
0	0	6.26813e-16	Nichenet-comp	0.4
0	0	2.55547e-15	Nichenet-comp	0.4
0	0	2.41082e-16	Nichenet-comp	0.4
0	0	9.64327e-16	Nichenet-comp	0.4
0	0	0.363026	Nichenet-comp	0.4
0	0	2.55547e-15	Nichenet-comp	0.4
0	0	2.41082e-16	Nichenet-comp	0.4
0.25	1.1816	1.06966	Nichenet-comp	0.4
0.166667	1.00922	0.719813	Nichenet-comp	0.4
0.25	0.665183	0.249611	Nichenet-comp	0.4
0	0	9.64327e-17	Nichenet-comp	0.4
0.0666667	0.209443	0	Nichenet-comp	0.4
0	0	0.532964	Nichenet-comp	0.4
0.2	0.412312	0.0234642	Nichenet-comp	0.4
0	0	5.3038e-15	Nichenet-comp	0.4
0.0833333	0.0680546	0.0647683	Nichenet-comp	0.4
0.222222	1.55431	1.68808	Nichenet-comp	0.4
0.0714286	0.933053	0.637355	Nichenet-comp	0.4
1	0.681241	0.327174	Nichenet-comp	0.4
1	0.681241	0.327174	Nichenet-comp	0.4
0.0588235	0.848732	0.51983	Nichenet-comp	0.4
0	0	4.05018e-15	Nichenet-comp	0.4
0	0	3.66444e-15	Nichenet-comp	0.4
0.238095	0.341598	0.0263863	Nichenet-comp	0.4
0.333333	0.437098	0.0987981	Nichenet-comp	0.4
0.294118	0.585843	0.270237	Nichenet-comp	0.4
0	0	2.41082e-15	Nichenet-comp	0.4
0.238095	0.341598	0.0263863	Nichenet-comp	0.4
0	0	2.41082e-16	Nichenet-comp	0.4
0	0	2.41082e-16	Nichenet-comp	0.4
0	0	2.55547e-15	Nichenet-comp	0.4
0	0	2.55547e-15	Nichenet-comp	0.4
0	0	2.41082e-16	Nichenet-comp	0.4
0	0	2.55547e-15	Nichenet-comp	0.4
0	0	6.99137e-15	Nichenet-comp	0.4
0	0	2.55547e-15	Nichenet-comp	0.4
0	0	2.55547e-15	Nichenet-comp	0.4
0	0	2.55547e-15	Nichenet-comp	0.4
0	0	4.48412e-15	Nichenet-comp	0.4
0	0	3.66444e-15	Nichenet-comp	0.4
0	0	6.46099e-15	Nichenet-comp	0.4
0	0	6.99137e-15	Nichenet-comp	0.4
0	0	2.41082e-16	Nichenet-comp	0.4
0	0	5.3038e-15	Nichenet-comp	0.4
0	0	5.3038e-15	Nichenet-comp	0.4
0	0	5.3038e-15	Nichenet-comp	0.4
0	0	2.55547e-15	Nichenet-comp	0.4
0	0	1.35006e-15	Nichenet-comp	0.4
0	0	3.66444e-15	Nichenet-comp	0.4
0	0	2.55547e-15	Nichenet-comp	0.4
0	0	3.66444e-15	Nichenet-comp	0.4
0	0	6.99137e-15	Nichenet-comp	0.4
0	0	2.55547e-15	Nichenet-comp	0.4
0	0	1.44649e-16	Nichenet-comp	0.4
0	0	1.44649e-16	Nichenet-comp	0.4
0	0	1.97687e-15	Nichenet-comp	0.4
0	0	2.41082e-16	Nichenet-comp	0.4
0	0	4.7252e-15	Nichenet-comp	0.4
0	0	9.64327e-17	Nichenet-comp	0.4
0	0	9.64327e-17	Nichenet-comp	0.4
0	0	2.55547e-15	Nichenet-comp	0.4
0	0	2.41082e-16	Nichenet-comp	0.4
0	0	2.55547e-15	Nichenet-comp	0.4
0	0	2.55547e-15	Nichenet-comp	0.4
0	0	2.55547e-15	Nichenet-comp	0.4
0	0	2.55547e-15	Nichenet-comp	0.4
0	0	2.55547e-15	Nichenet-comp	0.4
0	0	2.41082e-16	Nichenet-comp	0.4
0	0	2.55547e-15	Nichenet-comp	0.4
0	0	2.55547e-15	Nichenet-comp	0.4
0	0	2.41082e-16	Nichenet-comp	0.4
0	0	2.41082e-16	Nichenet-comp	0.4
0	0	2.41082e-16	Nichenet-comp	0.4
0	0	2.41082e-16	Nichenet-comp	0.4
0	0	2.55547e-15	Nichenet-comp	0.4
0	0	2.55547e-15	Nichenet-comp	0.4
0	0	2.55547e-15	Nichenet-comp	0.4
0	0	6.99137e-15	Nichenet-comp	0.4
0	0	1.44649e-16	Nichenet-comp	0.4
0	0	5.3038e-16	Nichenet-comp	0.4
0	0	6.26813e-16	Nichenet-comp	0.4
0	0	2.41082e-16	Nichenet-comp	0.4
0	0	9.64327e-16	Nichenet-comp	0.4
0	0	9.64327e-16	Nichenet-comp	0.4
0	0	9.64327e-16	Nichenet-comp	0.4
0	0	1.44649e-16	Nichenet-comp	0.4
0	0	9.64327e-17	Nichenet-comp	0.4
0	0	0.0714248	Nichenet-comp	0.4
0	0	0.154392	Nichenet-comp	0.4
0	0	5.3038e-16	Nichenet-comp	0.4
0	0	9.16111e-16	Nichenet-comp	0.4
0	0	0	Nichenet-comp	0.4
0	0	1.92865e-16	Nichenet-comp	0.4
0	0	1.44649e-16	Nichenet-comp	0.4
0	0	7.18424e-15	Nichenet-comp	0.4
0	0	6.60564e-15	Nichenet-comp	0.4
0	0	7.18424e-15	Nichenet-comp	0.4
0	0	0.404935	Nichenet-comp	0.4
0	0	4.82164e-17	Nichenet-comp	0.4
0	0	0.271389	Nichenet-comp	0.4
0	0	2.41082e-15	Nichenet-comp	0.4
0	0	0.453119	Nichenet-comp	0.4
0	0	5.83418e-15	Nichenet-comp	0.4
0	0	3.66444e-15	Nichenet-comp	0.4
0	0	3.66444e-15	Nichenet-comp	0.4
0	0	5.20737e-15	Nichenet-comp	0.4
0	0	2.55547e-15	Nichenet-comp	0.4
0	0	2.55547e-15	Nichenet-comp	0.4
0	0	2.55547e-15	Nichenet-comp	0.4
0	0	2.55547e-15	Nichenet-comp	0.4
0	0	2.41082e-16	Nichenet-comp	0.4
0	0	2.55547e-15	Nichenet-comp	0.4
0	0	2.55547e-15	Nichenet-comp	0.4
0	0	2.41082e-16	Nichenet-comp	0.4
0	0	2.41082e-16	Nichenet-comp	0.4
0	0	2.41082e-16	Nichenet-comp	0.4
0.142857	1.23408	1.23327	Nichenet-comp	0.4
0	0	2.55547e-15	Nichenet-comp	0.4
0.2	1.08654	0.863117	Nichenet-comp	0.4
0	0	2.41082e-16	Nichenet-comp	0.4
0	0	6.46099e-15	Nichenet-comp	0.4
0	0	3.66444e-15	Nichenet-comp	0.4
0	0	2.55547e-15	Nichenet-comp	0.4
0	0	2.55547e-15	Nichenet-comp	0.4
0	0	3.66444e-15	Nichenet-comp	0.4
0	0	3.66444e-15	Nichenet-comp	0.4
0	0	5.3038e-15	Nichenet-comp	0.4
0.111111	0.838758	0.464251	Nichenet-comp	0.4
0	0	2.41082e-16	Nichenet-comp	0.4
0	0	4.48412e-15	Nichenet-comp	0.4
0	0	5.20737e-15	Nichenet-comp	0.4
0	0	2.55547e-15	Nichenet-comp	0.4
0	0	5.20737e-15	Nichenet-comp	0.4
0	0	5.20737e-15	Nichenet-comp	0.4
0	0	1.92865e-16	Nichenet-comp	0.4
0	0	1.44649e-16	Nichenet-comp	0.4
0.2	0.638849	0.221658	Nichenet-comp	0.4
0	0	2.55547e-15	Nichenet-comp	0.4
0	0	3.47158e-15	Nichenet-comp	0.4
0.2	0.917811	0.5646	Nichenet-comp	0.4
0	0	2.89298e-16	Nichenet-comp	0.4
0.25	1.47712	2.04396	Nichenet-comp	0.4
0	0	1.44649e-16	Nichenet-comp	0.4
0.5	0.944142	0.613501	Nichenet-comp	0.4
0.333333	0.779105	0.379363	Nichenet-comp	0.4
1	1.23408	1.23327	Nichenet-comp	0.4
0.333333	0.779105	0.379363	Nichenet-comp	0.4
0.5	0.944142	0.613501	Nichenet-comp	0.4
0	0	2.55547e-15	Nichenet-comp	0.4
0	0	2.41082e-16	Nichenet-comp	0.4
0	0	2.55547e-15	Nichenet-comp	0.4
0	0	2.89298e-16	Nichenet-comp	0.4
0	0	1.92865e-16	Nichenet-comp	0.4
0	0	3.66444e-15	Nichenet-comp	0.4
0	0	2.89298e-16	Nichenet-comp	0.4
0	0	3.66444e-15	Nichenet-comp	0.4
0	0	2.89298e-16	Nichenet-comp	0.4
0	0	1.92865e-16	Nichenet-comp	0.4
0	0	1.92865e-16	Nichenet-comp	0.4
0	0	9.64327e-17	Nichenet-comp	0.4
0	0	1.06076e-15	Nichenet-comp	0.4
0	0	6.46099e-15	Nichenet-comp	0.4
0	0	4.53234e-15	Nichenet-comp	0.4
0	0	1.44649e-16	Nichenet-comp	0.4
0.2	0.800231	0.402018	Nichenet-comp	0.4
0.0909091	1.03779	0.808807	Nichenet-comp	0.4
0	0	1.44649e-16	Nichenet-comp	0.4
0	0	1.44649e-16	Nichenet-comp	0.4
0	0	4.82164e-17	Nichenet-comp	0.4
0	0	1.44649e-16	Nichenet-comp	0.4
0.0588235	0.175919	3.37515e-16	Nichenet-comp	0.4
0.333333	0.779105	0.379363	Nichenet-comp	0.4
0	0	0.154392	Nichenet-comp	0.4
0	0	6.99137e-15	Nichenet-comp	0.4
0.0588235	0.175919	3.37515e-16	Nichenet-comp	0.4
0	0	4.82164e-17	Nichenet-comp	0.4
0	0	2.89298e-16	Nichenet-comp	0.4
0	0	0.0522004	Nichenet-comp	0.4
0	0	6.41278e-15	Nichenet-comp	0.4
0	0	2.89298e-16	Nichenet-comp	0.4
0	0	5.40023e-15	Nichenet-comp	0.4
0	0	5.40023e-15	Nichenet-comp	0.4
0	0	4.53234e-15	Nichenet-comp	0.4
0	0	5.40023e-15	Nichenet-comp	0.4
0.125	0.0463096	0.148098	Nichenet-comp	0.4
0	0	5.40023e-15	Nichenet-comp	0.4
0.125	0.0509888	0.124334	Nichenet-comp	0.4
0	0	2.41082e-15	Nichenet-comp	0.4
0.142857	0.0635174	0.0647132	Nichenet-comp	0.4
0	0	2.55547e-15	Nichenet-comp	0.4
0	0	0.0258836	Nichenet-comp	0.4
0.2	0.800231	0.402018	Nichenet-comp	0.4
0	0	2.89298e-16	Nichenet-comp	0.4
0.333333	1.60206	2.64798	Nichenet-comp	0.4
0	0	4.82164e-17	Nichenet-comp	0.4
0.333333	0.597776	0.188126	Nichenet-comp	0.4
1	1.03779	0.808807	Nichenet-comp	0.4
0.333333	0.597776	0.188126	Nichenet-comp	0.4
0	0	2.89298e-16	Nichenet-comp	0.4
0.25	0.491123	0.0892585	Nichenet-comp	0.4
0	0	1.92865e-16	Nichenet-comp	0.4
0	0	3.66444e-15	Nichenet-comp	0.4
0	0	1.44649e-16	Nichenet-comp	0.4
0	0	2.41082e-16	Nichenet-comp	0.4
0	0	5.3038e-15	Nichenet-comp	0.4
0	0	2.55547e-15	Nichenet-comp	0.4
0	0	4.53234e-15	Nichenet-comp	0.4
0	0	2.55547e-15	Nichenet-comp	0.4
0	0	5.3038e-15	Nichenet-comp	0.4
0	0	6.75029e-16	Nichenet-comp	0.4
0	0	1.92865e-16	Nichenet-comp	0.4
0	0	1.44649e-16	Nichenet-comp	0.4
0	0	1.39827e-15	Nichenet-comp	0.4
0	0	0.194554	Nichenet-comp	0.4
0	0	1.39827e-15	Nichenet-comp	0.4
0	0	0.194554	Nichenet-comp	0.4
0	0	9.64327e-17	Nichenet-comp	0.4
0	0	0.125469	Nichenet-comp	0.4
0.125	1.17609	1.09111	Nichenet-comp	0.4
0	0	5.20737e-15	Nichenet-comp	0.4
0	0	3.66444e-15	Nichenet-comp	0.4
0.142857	1.23408	1.23327	Nichenet-comp	0.4
0	0	3.66444e-15	Nichenet-comp	0.4
0.25	1.65837	1.92363	Nichenet-comp	0.4
0.5	2.30729	3.96649	Nichenet-comp	0.4
0.166667	0.726587	0.315227	Nichenet-comp	0.4
0	0	3.66444e-15	Nichenet-comp	0.4
0.285714	1.77825	2.22273	Nichenet-comp	0.4
0	0	2.41082e-16	Nichenet-comp	0.4
0	0	2.41082e-16	Nichenet-comp	0.4
0	0	2.41082e-16	Nichenet-comp	0.4
0.0666667	0.90309	0.593715	Nichenet-comp	0.4
0.2	1.38021	1.67237	Nichenet-comp	0.4
0	0	4.82164e-17	Nichenet-comp	0.4
0	0	2.55547e-15	Nichenet-comp	0.4
0.0714286	0.933053	0.637355	Nichenet-comp	0.4
0.333333	0.215199	3.37515e-16	Nichenet-comp	0.4
1	0.616783	0.26398	Nichenet-comp	0.4
0	0	7.71462e-16	Nichenet-comp	0.4
1	0.60206	0.25021	Nichenet-comp	0.4
1	0.574031	0.2246	Nichenet-comp	0.4
1	0.616783	0.26398	Nichenet-comp	0.4
0.5	0.357461	0	Nichenet-comp	0.4
0.5	0.333608	9.16111e-16	Nichenet-comp	0.4
0	0	2.41082e-16	Nichenet-comp	0.4
0.0555556	0.823909	0.488163	Nichenet-comp	0.4
0.166667	1.30103	1.41867	Nichenet-comp	0.4
0.0833333	1	0.743293	Nichenet-comp	0.4
0	0	1.92865e-16	Nichenet-comp	0.4
0.0555556	0.823909	0.488163	Nichenet-comp	0.4
0	0	5.40023e-15	Nichenet-comp	0.4
0	0	0	Nichenet-comp	0.4
0	0	2.89298e-16	Nichenet-comp	0.4
0	0	1.15719e-15	Nichenet-comp	0.4
0.4	0.456819	0.121701	Nichenet-comp	0.4
0.3125	0.519393	0.203136	Nichenet-comp	0.4
0	0	2.41082e-15	Nichenet-comp	0.4
0.259259	0.305249	1.06076e-15	Nichenet-comp	0.4
0.5	0.357461	0	Nichenet-comp	0.4
0	0	2.89298e-16	Nichenet-comp	0.4
0.4	0.376041	0.0466089	Nichenet-comp	0.4
0	0	2.41082e-15	Nichenet-comp	0.4
0.3125	0.437158	0.121194	Nichenet-comp	0.4
0	0	2.41082e-15	Nichenet-comp	0.4
0.8	0.706938	0.411146	SigXTalk	0.4
1	0.572351	0.292099	SigXTalk	0.4
0.75	0.469593	0.175851	SigXTalk	0.4
0.75	0.460396	0.167122	SigXTalk	0.4
[truncated: 442 more rows]
