# Supplementary material for: Dissecting crosstalk induced by cell-cell communication using single-cell transcriptomic data
Source: Nat Commun. 2025 Jul 1;16:5970. doi: 10.1038/s41467-025-61149-7 (PMC12219092; doi:10.1038/s41467-025-61149-7)
Supplement: Supplementary file 4 — Source Data [file 41467_2025_61149_MOESM4_ESM.zip › SuppFig3_sourcedata.xlsx]

## Sheet: suppFig3a
Cellgroup: ISC
	Fzd2	Fzd5	Fzd9	Gpc4	Lrp5	Lrp6	Ryk
Ctnnb1	0	0.143601	0	0	0.143601	0.143601	0
Jun	0	0.12227	0	0	0.12227	0	0
Myc	0.0219392	0	0.0219392	0.0219392	0	0.0219392	0.0219392
Ruvbl1	0.0537408	0.0537408	0	0.0537408	0	0.0537408	0
Cellgroup: Paneth progenitor
	Fzd5	Fzd9	Gpc4	Lrp6	Ryk
Ctnnb1	0.105648	0.105648	0	0	0.105648
Jun	0.108541	0.108541	0	0	0.108541
Myc	0.0347252	0.0347252	0	0	0.0347252
Ruvbl1	0	0.0440313	0.0440313	0	0.0440313
Tcf7l2	0	0.0302907	0.0302907	0.0302907	0.0302907

## Sheet: suppFig3b
PathwayType	x	CellType
Canonical co-receptor	0.722223	ISC
Frizzled receptor	0.621113	ISC
PCP co-receptor	0.145321	ISC
Canonical co-receptor	0.0475996	PC
Frizzled receptor	0.899093	PC
PCP co-receptor	0.624734	PC
