# Supplementary material for: Dissecting crosstalk induced by cell-cell communication using single-cell transcriptomic data
Source: Nat Commun. 2025 Jul 1;16:5970. doi: 10.1038/s41467-025-61149-7 (PMC12219092; doi:10.1038/s41467-025-61149-7)
Supplement: Supplementary file 4 — Source Data [file 41467_2025_61149_MOESM4_ESM.zip › SuppFig4_sourcedata.xlsx]

## Sheet: suppFig4f
Value	CDF
1	0.0646022
2	0.118526
3	0.173518
4	0.211959
5	0.248799
6	0.276028
7	0.303791
8	0.326215
9	0.345969
10	0.359851
11	0.375334
12	0.39402
13	0.406834
14	0.423919
15	0.436733
16	0.450614
17	0.461292
18	0.473038
19	0.48425
20	0.494928
21	0.50614
22	0.516284
23	0.524826
24	0.531767
25	0.538174
26	0.546183
27	0.557395
28	0.565937
29	0.571276
30	0.577149
31	0.583022
32	0.590497
33	0.599039
34	0.608115
35	0.615056
36	0.620395
37	0.632141
38	0.640149
39	0.646556
40	0.654031
41	0.66204
42	0.666311
43	0.672718
44	0.679124
45	0.682862
46	0.688201
47	0.691938
48	0.697811
49	0.701014
50	0.70582
51	0.710091
52	0.71543
53	0.716498
54	0.718633
55	0.721303
56	0.724506
57	0.729845
58	0.737854
59	0.741591
60	0.747998
61	0.750667
62	0.754939
63	0.760278
64	0.764015
65	0.770956
66	0.776829
67	0.778964
68	0.782168
69	0.784837
70	0.787507
71	0.792846
72	0.798719
73	0.802456
74	0.807795
75	0.809397
76	0.816337
77	0.817405
78	0.82221
79	0.825414
80	0.828617
81	0.831287
82	0.835024
83	0.836626
84	0.841965
85	0.8441
86	0.848372
87	0.852643
88	0.854778
89	0.85905
90	0.861185
91	0.862787
92	0.864389
93	0.869194
94	0.871863
95	0.872931
96	0.875601
97	0.87827
98	0.880406
99	0.883075
100	0.886279
101	0.890016
102	0.891084
103	0.892152
104	0.893753
105	0.895889
106	0.901228
107	0.903364
108	0.903897
109	0.907101
110	0.90977
111	0.91244
112	0.915109
113	0.916711
114	0.919381
115	0.920448
116	0.923652
117	0.926321
119	0.928457
120	0.931127
121	0.934864
122	0.937533
123	0.939135
124	0.941805
125	0.94394
126	0.945542
127	0.947144
128	0.947678
129	0.949279
130	0.950881
131	0.951949
132	0.952483
133	0.953017
135	0.954084
136	0.954618
137	0.955152
138	0.957288
139	0.959423
140	0.959957
142	0.961025
144	0.962093
145	0.964229
146	0.966364
147	0.967432
149	0.969034
150	0.969568
151	0.970635
152	0.971169
153	0.972237
154	0.972771
156	0.973305
157	0.973839
158	0.975974
160	0.977042
161	0.97811
162	0.978644
163	0.980246
164	0.981313
166	0.982381
167	0.983449
172	0.983983
173	0.985051
179	0.985585
186	0.986652
188	0.98772
189	0.988254
193	0.988788
194	0.989322
198	0.989856
200	0.99039
202	0.990924
203	0.991458
210	0.991991
212	0.993059
213	0.993593
215	0.994127
216	0.994661
217	0.995195
218	0.995729
219	0.996263
220	0.996797
225	0.99733
233	0.997864
239	0.998398
263	0.998932
264	0.999466
291	1

## Sheet: suppFig4g
	S100A9	ALDH3A1	KRT14	KRT17	CLDN4	IFI27	KRT6A	S100A8	KRT5	S100A2	CXCL14	BST2	FABP5	EPCAM	KRT19	COL17A1	GJB2	ANXA8L1	SAA1	LY6D	CA2	KRT8	LAMB3	CAPG	SLPI
BSG	0.594299	0.148346	0.193579	0.205137	0.168706	0.219377	0.228548	0.337842	0.155901	0.159674	0.170411	0.182083	0.208472	0.142512	0.173082	0.078549	0.120863	0	0.228215	0.157283	0.135813	0.105025	0.0725245	0.1451	0.260686
P4HB	0	0.090701	0.159693	0.182847	0.120726	0.213734	0.204045	0	0.1711	0.106762	0.112081	0.194891	0.12267	0.105761	0.105244	0	0	0	0	0	0	0.187551	0.087484	0.114244	0.285527
CD74	0.650432	0.435597	0.188052	0.171377	0.19703	0.188712	0.180354	0.435325	0.165445	0.180587	0.304626	0.253069	0.31032	0.494978	0.21528	0.200732	0.318164	0	0.687057	0.199062	0.35527	0.174457	0.0923434	0.0674177	0.200237
SDC4	0	0.244052	0.101643	0.124434	0.137582	0.15089	0.121172	0.179932	0.0965219	0.109118	0.0601836	0.0960137	0.107568	0.0826512	0.16842	0.0532226	0.0990123	0	0.196955	0.133789	0.0477873	0.109334	0.0914846	0.133842	0.177621
CDH3	0.288353	0.188616	0.403576	0.31764	0.123421	0.212211	0.257511	0.383642	0.370268	0.519413	0.36695	0.282093	0.246462	0.149547	0.217084	0.329484	0.374232	0.926613	0.0891267	0.155827	0.250206	0.141305	0.368721	0.259122	0.0681577
SDC1	0	0.135158	0.168421	0.288987	0.136528	0.268807	0.27889	0	0.240785	0.111269	0.167212	0.188116	0.120718	0	0.0755799	0.0608132	0	0	0	0.166924	0	0.118482	0.093453	0.129432	0.134451
CD47	0.268725	0.276242	0.107181	0.170946	0.160913	0.141748	0.124909	0.176867	0.089442	0.0935855	0.0658924	0.0844441	0.106848	0.279837	0.11312	0.0677177	0.17466	0	0.123196	0.158875	0.174224	0.17819	0.0646061	0.100259	0.0781251
ITGB1	0.320379	0.233803	0.0852821	0.0664784	0.182251	0.0879761	0.0755285	0.160038	0.0747034	0.0959912	0.168588	0.083655	0.0664304	0.23969	0.121003	0.217351	0.143025	0	0.152409	0.0770917	0.159354	0.110207	0.173643	0.088107	0.0492654
CD44	0	0.101421	0.129913	0.110175	0.0575482	0.136461	0.16825	0	0.111954	0.0783399	0.106949	0.0825326	0.0987801	0	0	0	0.071848	0	0	0	0.0996895	0.0745295	0.0467936	0.0848723	0
DSG3	0	0.105659	0.271648	0.248759	0.131964	0.251823	0.261922	0.265158	0.311982	0.190062	0.221245	0.159172	0.157037	0.216966	0.159772	0.122447	0.166377	0	0	0.328445	0.124613	0.253185	0.130935	0.151256	0.165624
NCL	0.0724048	0.0687098	0.108939	0.0890169	0.0674707	0.0960144	0.0822192	0	0.118937	0.0741443	0.0667673	0.0640484	0.124862	0	0	0	0	0	0	0	0.0505077	0	0	0.0846701	0
TNFRSF21	0.408054	0.116581	0.160189	0.0981735	0.201376	0.0790727	0.102538	0.247808	0.120339	0.220836	0.133807	0.131703	0.115136	0.13873	0.120992	0.386213	0.261308	0.363998	0.236307	0.100763	0.234437	0.103489	0.164803	0.120079	0.145115
ITGB4	0.115216	0.0640385	0.166004	0.133723	0.180857	0.0981883	0.073041	0.0900708	0.12073	0.0741226	0.0977016	0.102957	0.084373	0.118985	0.0717781	0.15637	0.0764649	0.129209	0.15174	0.0569497	0	0.0693783	0.140645	0.0545601	0.0664294
CD99	0	0.0607261	0.104934	0.0842537	0.067711	0.1216	0.083803	0	0.0738637	0.102566	0.074666	0.076108	0	0.0488665	0	0.088419	0	0	0.0905646	0	0.0686097	0	0.0970298	0.0962785	0
ITGA6	0.10675	0.056513	0.079122	0.0756731	0.0979643	0.0766807	0.0716643	0	0.0682201	0.0561748	0.0732066	0.0720139	0.051144	0.0618176	0	0.0650921	0.0544291	0.133157	0.0510581	0	0.0620551	0.0662363	0.0634902	0	0
ITGA3	0.243024	0.0556701	0.195234	0.201651	0.0997335	0.172918	0.180797	0.213536	0.169722	0.329771	0.182842	0.199392	0.225148	0.104303	0.0471391	0.322705	0.194851	0.417735	0.0901793	0.118026	0.108953	0.0829964	0.253536	0.139082	0
F11R	0	0.069643	0.0725191	0.0721018	0.173858	0.0677615	0	0	0.0511687	0.0521651	0.055078	0.058553	0.0902421	0.0951146	0.0933037	0	0	0	0	0	0	0.0665097	0	0.0498884	0
MPZL1	0	0	0	0.0478137	0	0	0	0	0	0	0	0	0	0	0	0	0	0	0	0	0	0	0	0	0.0875677
ITGA5	0.168386	0.332081	0	0	0.0504087	0	0.0618677	0.101578	0	0.0514992	0	0.053142	0.0720307	0.0715006	0.0510112	0.0618512	0.081352	0.152939	0	0.163417	0.156647	0.110289	0.0655037	0.0976236	0.0801541
JAG1	0.113814	0.0643736	0.0528391	0	0.0784764	0.0643914	0.0776688	0.0483633	0.0790616	0	0.092988	0.0532634	0.0485848	0	0.251794	0	0	0.0867285	0.0799975	0.110724	0	0	0	0.0473526	0.203827
GJA1	0.0757702	0.0798374	0.0538201	0.0579517	0.0808039	0.0535033	0.0605431	0.048031	0.0548238	0	0.0778493	0.071792	0.0774449	0	0.135459	0.0488652	0.0789899	0	0	0.0898313	0.081327	0.0843641	0	0.0741592	0
ITGA2	0	0	0	0	0.0566009	0	0	0	0	0	0	0	0	0.0739397	0	0.0703271	0	0	0	0	0	0	0.0532657	0	0
ITGAV	0	0	0	0	0.137536	0	0	0	0	0	0	0	0.0515125	0	0.240059	0	0	0	0	0.078687	0	0.0653176	0	0	0
EGFR	0	0	0	0	0	0	0	0	0	0	0	0	0	0	0	0	0	0	0	0.0615363	0	0	0	0	0
PILRB	0	0	0	0	0	0	0	0	0	0	0	0	0	0	0	0	0	0	0	0	0	0	0	0	0

## Sheet: suppFig4h
Receptor	SSC	Target	Weight	Spe
CDH3	FOS	ANXA8L1	0.926613	0.00222646
CDH3	FOS	S100A2	0.519413	0.00124804
CDH3	CAV1	KRT14	0.426486	0.00102476
CDH3	TP63	S100A2	0.418793	0.00100627
CDH3	FOS	KRT14	0.403576	0.00096971
CDH3	KLF7	CXCL14	0.389396	0.000935637
CDH3	FOS	S100A8	0.383642	0.000921811
CDH3	EWSR1	S100A2	0.375054	0.000901176
CDH3	FOS	GJB2	0.374232	0.000899201
CDH3	FOS	KRT5	0.370268	0.000889678
CDH3	FOS	LAMB3	0.368721	0.000885959
CDH3	FOS	CXCL14	0.36695	0.000881703
CDH3	FOS	KRT16	0.362816	0.000871771
CDH3	SYNCRIP	S100A9	0.34657	0.000832734
CDH3	MYC	S100A2	0.342907	0.000823934
CDH3	UBB	LAMB3	0.332009	0.000797749
CDH3	FOS	COL17A1	0.329484	0.000791682
CDH3	NFE2L2	COX7C	0.322833	0.000775701
CDH3	FOS	LAMC2	0.318124	0.000764385
CDH3	FOS	KRT17	0.31764	0.000763223

## Sheet: suppFig4i
Pathway	Fidelity	Specificity
BSG_S100A9	0.142021	0.00459274
BSG_RAN	0.110052	0.00441515
BSG_S100A8	0.142195	0.00410559
BSG_S100A11	0.0877409	0.00317887
BSG_S100A10	0.0855622	0.00317821
BSG_TRMT112	0.115404	0.00316182
BSG_CXCL14	0.0789786	0.00292301
BSG_PRDX5	0.122452	0.00288995
BSG_NME2	0.0974389	0.00287084
BSG_PSMA4	0.118693	0.00285949
BSG_CD9	0.0900545	0.00280494
BSG_IFI27	0.0761523	0.00278956
BSG_SNRPD2	0.136007	0.00275118
BSG_SLC3A2	0.096541	0.00274727
BSG_MLF2	0.140296	0.00273388
BSG_ILF2	0.129388	0.00273117
BSG_KRT17	0.0796421	0.00267639
BSG_GSTP1	0.0855519	0.00265542
BSG_PSMA6	0.121307	0.00260957
BSG_HSPB1	0.110367	0.00258493
BSG_MRPL20	0.195768	0.00253205
BSG_TXN	0.118945	0.00252726
BSG_NEDD8	0.13332	0.0025264
BSG_NME1	0.102068	0.00252393
BSG_POLR2L	0.253281	0.00252168
BSG_NHP2	0.139215	0.0024837
BSG_NDUFS5	0.128901	0.00247795
BSG_PRDX2	0.0922536	0.00246843
BSG_NDUFB2	0.16238	0.00246111
BSG_UQCRC1	0.133465	0.00244283
BSG_GSTO1	0.121312	0.00244075
BSG_NDUFB10	0.144071	0.00243997
BSG_PSMB5	0.127481	0.0024116
BSG_FABP5	0.080365	0.00239811
BSG_MRPL51	0.133857	0.00239373
BSG_COMT	0.200873	0.00236434
BSG_PSMB1	0.114173	0.00231645
BSG_UQCRH	0.114983	0.00231554
BSG_PSMB7	0.194754	0.00231263
BSG_GLRX3	0.134299	0.00231041
BSG_GRN	0.111821	0.0022808
BSG_P4HB	0.151693	0.00227664
BSG_PGAM1	0.11696	0.00227436
BSG_PSMB3	0.112513	0.00227433
BSG_PRDX1	0.0916522	0.00227167
BSG_APRT	0.157785	0.00226304
BSG_TMED9	0.151847	0.00225868
BSG_EIF4EBP1	0.128551	0.00223884
BSG_BST2	0.075644	0.00223881
BSG_NDUFA1	0.150416	0.00220662
BSG_TSPO	0.137512	0.00220105
BSG_HSPE1	0.128195	0.00217822
BSG_SLC2A1	0.0699064	0.00217277
BSG_PSMC3	0.170449	0.00216674
BSG_NDUFB9	0.12698	0.00215758
BSG_VDAC2	0.116211	0.00215422
BSG_TECR	0.147955	0.00215387
BSG_XRCC6	0.123621	0.00215041
BSG_LGALS3BP	0.121043	0.0021437
BSG_LDHB	0.07621	0.00214317
BSG_ATP6V0B	0.135827	0.00212864
BSG_ANAPC11	0.142984	0.00212488
BSG_DAD1	0.124835	0.00212471
BSG_GPX2	0.0834985	0.00211902
BSG_CSTB	0.126753	0.00211542
BSG_AKR1C1	0.0943232	0.00211022
BSG_LSM4	0.186249	0.0021078
BSG_ADM	0.0894016	0.00210703
BSG_PSMC4	0.168244	0.0021061
BSG_CHMP2A	0.151263	0.00210346
BSG_CLDN4	0.0739247	0.00210057
BSG_SYNGR2	0.109776	0.00209268
BSG_CYC1	0.133869	0.00209172
BSG_PSMD2	0.141295	0.00209031
BSG_NDUFV2	0.136469	0.00208568
BSG_COPS6	0.144828	0.00207963
BSG_EFNA1	0.135488	0.00207869
BSG_SDHB	0.197475	0.00206544
BSG_GNG5	0.14272	0.00206457
BSG_PSMB4	0.118821	0.00205993
BSG_S100A16	0.0727347	0.00204927
BSG_RPN2	0.156059	0.0020473
BSG_PDIA6	0.152132	0.00204632
BSG_GOT2	0.155339	0.00204487
BSG_SPINT2	0.103602	0.00204051
BSG_NDUFAB1	0.143735	0.00203962
BSG_PRDX6	0.168388	0.00203684
BSG_KRT14	0.0578615	0.00203608
BSG_POLD2	0.139753	0.00201831
BSG_EPCAM	0.09528	0.00201557
BSG_PSMD13	0.19807	0.00201141
BSG_NDUFS8	0.146046	0.00201046
BSG_PSMB6	0.131968	0.0020047
BSG_DBI	0.10751	0.00198143
BSG_NDUFB7	0.239218	0.00198025
BSG_ALDH3A1	0.0624541	0.00197702
BSG_COX7A2L	0.128677	0.00197207
BSG_CSNK1A1	0.189479	0.00196503
BSG_PRMT1	0.128337	0.00196225
BSG_TACSTD2	0.122523	0.00195309
BSG_COX6A1	0.097218	0.00195133
BSG_PSMD4	0.132257	0.00193967
BSG_HINT1	0.145762	0.00193886
BSG_PHB2	0.14262	0.00192756
BSG_TRAPPC5	0.343749	0.00192137
BSG_NDUFA12	0.120014	0.00191344
BSG_PRDX3	0.121858	0.00191073
BSG_LSM7	0.174263	0.00190806
BSG_COX8A	0.132144	0.00189409
BSG_S100A2	0.0617396	0.00189399
BSG_CCT5	0.112285	0.00189288
BSG_KRT5	0.0546932	0.00189175
BSG_SRP9	0.146384	0.00188777
BSG_FDPS	0.144699	0.00188439
BSG_PSME2	0.116535	0.00188281
BSG_ATP1A1	0.18694	0.00187938
BSG_FKBP2	0.188947	0.00187717
BSG_TUBA1C	0.11475	0.00186969
BSG_COX6B1	0.153425	0.00185519
BSG_C1QBP	0.0838288	0.0018499
BSG_NAA20	0.130874	0.001836
BSG_CCT7	0.0949407	0.00183567
BSG_CTTN	0.101164	0.00183415
BSG_SNRPC	0.147328	0.00183374
BSG_SNRPB	0.0941542	0.0018268
BSG_STOML2	0.209708	0.00182579
BSG_ADI1	0.212209	0.00182445
BSG_CCT4	0.117213	0.00182231
BSG_PUF60	0.128477	0.00182044
BSG_TXNRD1	0.101182	0.00180883
BSG_ATP6V1F	0.129637	0.00180148
BSG_PCNA	0.132605	0.00180028
BSG_COX6C	0.129347	0.00180019
BSG_EIF6	0.137012	0.00179882
BSG_COX5B	0.148798	0.00179129
BSG_PRELID1	0.186345	0.00178095
BSG_RANBP1	0.0986187	0.00177869
BSG_MRPL27	0.162702	0.00176831
BSG_TFG	0.163242	0.00176683
BSG_ATP1B3	0.0919983	0.00176339
BSG_OCIAD2	0.131047	0.00176305
BSG_NPC2	0.155653	0.00176175
BSG_SNRPD3	0.149496	0.00176093
BSG_STMN1	0.106624	0.00176086
BSG_PGD	0.127798	0.00175937
BSG_G3BP1	0.114456	0.00175306
BSG_NDUFC1	0.213605	0.00175002
BSG_ERP29	0.162881	0.00174987
BSG_SEC61B	0.163705	0.00174926
BSG_COX5A	0.103492	0.00174885
BSG_CAPG	0.0790277	0.00174756
BSG_DYNLL1	0.0872009	0.00174108
BSG_SLC25A5	0.120282	0.00173682
BSG_TUBB	0.107421	0.00173506
BSG_KRT8	0.0648571	0.00173369
BSG_PPP1CA	0.199445	0.00172995
BSG_NDUFV1	0.154642	0.0017207
BSG_PFDN2	0.136919	0.00171661
BSG_POMP	0.147625	0.001711
BSG_CNPY2	0.157594	0.00170851
BSG_MRPS7	0.191925	0.00170342
BSG_ATRAID	0.11606	0.00170164
BSG_HSPD1	0.105405	0.00169832
BSG_ADRM1	0.131312	0.0016927
BSG_PSMA1	0.104695	0.00168674
BSG_DDX47	0.144425	0.0016855
BSG_VDAC3	0.147666	0.00167455
BSG_PHGDH	0.155092	0.00167407
BSG_SFN	0.0810847	0.00166677
BSG_DHCR24	0.142252	0.00166502
BSG_SLPI	0.183705	0.0016614
BSG_COX7A2	0.169578	0.0016513
BSG_PDCD5	0.131653	0.00165075
BSG_NOSIP	0.157879	0.00165051
BSG_MDH2	0.139919	0.0016412
BSG_COX7C	0.117043	0.00163022
BSG_COX7B	0.131748	0.00161753
BSG_SLC25A39	0.107553	0.00160433
BSG_UBL5	0.16116	0.0016032
BSG_BANF1	0.2013	0.00160307
BSG_PPA1	0.17486	0.00160263
BSG_SSBP1	0.123582	0.00160073
BSG_MRPS34	0.154108	0.00159905
BSG_MRPS24	0.180641	0.00159673
BSG_OST4	0.126737	0.00159473
BSG_EBNA1BP2	0.116313	0.00159164
BSG_NDUFS2	0.156115	0.00158629
BSG_HMGN1	0.121034	0.00158506
BSG_RTN3	0.177983	0.00158103
BSG_ROMO1	0.230836	0.00157595
BSG_MDH1	0.0998448	0.00157572
BSG_VCP	0.161084	0.00157257
BSG_AK2	0.175111	0.00157226
BSG_IDH2	0.223465	0.00156934
BSG_NOP10	0.128263	0.00156562
BSG_DDX39A	0.113415	0.00156076
BSG_APMAP	0.133817	0.00155249
BSG_EEF1B2	0.111438	0.00155183
BSG_PSMA2	0.121432	0.00155115
BSG_PHB	0.16218	0.00154521
BSG_YBX1	0.142998	0.00154194
BSG_CDC123	0.144265	0.00154086
BSG_PDCD6	0.140111	0.00154083
BSG_GAS5	0.0852333	0.00153995
BSG_KRT19	0.0712277	0.00153794
BSG_NDUFA11	0.181882	0.00153141
BSG_TNFRSF12A	0.0581743	0.00152525
BSG_PSMC1	0.131267	0.00151854
BSG_MPZL1	0.249463	0.00151495
BSG_MRPS15	0.184552	0.0015147
BSG_MRPL32	0.162175	0.00151453
BSG_DYNLT1	0.122181	0.00151425
BSG_CA2	0.0678823	0.00151305
BSG_NUTF2	0.115306	0.0015105
BSG_XPOT	0.224615	0.00151015
BSG_KRT18	0.121873	0.00150724
BSG_AURKAIP1	0.187984	0.00150721
BSG_SEC61A1	0.174523	0.00150669
BSG_STT3A	0.253311	0.0015
BSG_TOMM6	0.136882	0.00149431
BSG_MRPL14	0.107027	0.00149067
BSG_BCAP31	0.102247	0.00148532
BSG_RPN1	0.149803	0.00148099
BSG_CCT2	0.0945864	0.00148068
BSG_EMC7	0.204678	0.00148042
BSG_SNRPG	0.111544	0.0014613
BSG_ERGIC3	0.165285	0.0014592
BSG_ADK	0.151528	0.00145756
BSG_SIVA1	0.124157	0.00145585
BSG_MRPL13	0.107711	0.00144627
BSG_TIMMDC1	0.18663	0.00144536
BSG_PPP2R1A	0.138027	0.00144352
BSG_NOP16	0.150149	0.00144011
BSG_CDK4	0.153936	0.00142803
BSG_CBR1	0.077517	0.00141815
BSG_PLP2	0.088122	0.00141645
BSG_AP2S1	0.166799	0.00141562
BSG_RBX1	0.132339	0.00139822
BSG_TAF9	0.148214	0.00139806
BSG_PHPT1	0.24731	0.00139667
BSG_RUVBL2	0.160623	0.0013941
BSG_ANP32B	0.184127	0.0013932
BSG_NFE2L2	0.0949457	0.00139285
BSG_CNIH4	0.0976314	0.00139255
BSG_MMADHC	0.131687	0.00138968
BSG_PSMC2	0.142027	0.00138681
BSG_RNPS1	0.18839	0.0013824
BSG_ADH5	0.114249	0.00138226
BSG_SNRPA1	0.128046	0.00137921
BSG_HDAC1	0.133956	0.00137834
BSG_DRG1	0.192999	0.00137765
BSG_SLIRP	0.123314	0.00137109
BSG_MDK	0.11157	0.00136889
BSG_ETFB	0.0975796	0.00136779
BSG_EXOSC4	0.232341	0.00136686
BSG_PERP	0.115582	0.00136423
BSG_TMED10	0.173356	0.00135747
BSG_TUFM	0.111999	0.00135262
BSG_BRMS1	0.18274	0.00135171
BSG_RAD23A	0.194219	0.00135166
BSG_SLC9A3R1	0.0848294	0.00134533
BSG_BLVRB	0.0951515	0.0013379
BSG_MRPL37	0.181013	0.00133777
BSG_KRT6A	0.0654536	0.00133071
BSG_NDUFA2	0.293284	0.0013296
BSG_UQCR10	0.14434	0.00132871
BSG_ACTN1	0.145054	0.00132846
BSG_NGRN	0.17004	0.00132698
BSG_CBX3	0.146229	0.0013268
BSG_BLVRA	0.175596	0.00132032
BSG_GADD45GIP1	0.124371	0.00132006
BSG_PSMD14	0.123422	0.00131934
BSG_EIF3E	0.097348	0.00131787
BSG_TRAPPC3	0.17773	0.0013147
BSG_SDC1	0.0777227	0.0013111
BSG_NDUFB3	0.145299	0.0013101
BSG_DDX1	0.178161	0.00130947
BSG_CCT6A	0.111739	0.00130683
BSG_SUMO1	0.118215	0.00130545
BSG_MRPL21	0.17941	0.00130488
BSG_CLTA	0.123416	0.00130408
BSG_COX17	0.294223	0.00130263
BSG_TMEM147	0.128068	0.0012984
BSG_PRDX4	0.204269	0.00129821
BSG_PSMD7	0.068839	0.00129766
BSG_ETFA	0.143185	0.00129601
BSG_EIF3H	0.118665	0.00129487
BSG_SHC1	0.118865	0.001292
BSG_VDAC1	0.161649	0.00129128
BSG_AKR1C2	0.087006	0.00128852
BSG_PDLIM1	0.0902478	0.00128814
BSG_SPAG7	0.181272	0.00128449
BSG_NDRG4	0.219021	0.00128032
BSG_EIF3D	0.146557	0.00127854
BSG_AUP1	0.172075	0.0012783
BSG_PWP1	0.140885	0.00127759
BSG_COA3	0.116935	0.00127549
BSG_HMGN3	0.132763	0.00127135
BSG_ECHS1	0.158162	0.0012686
BSG_EMC4	0.135922	0.0012682
BSG_ID1	0.0902467	0.00126646
BSG_NDUFA9	0.146155	0.00126629
BSG_TKT	0.0800817	0.00125786
BSG_ELOVL1	0.147872	0.00125269
BSG_UBE2L3	0.179724	0.00125264
BSG_TRAP1	0.141767	0.00124992
BSG_GPX4	0.10227	0.00124895
BSG_CCT3	0.116674	0.00124803
BSG_CCDC47	0.162115	0.00124777
BSG_PSMA3	0.101023	0.00124673
BSG_TOMM5	0.122267	0.00123678
BSG_OTUB1	0.185204	0.00123653
BSG_PSMD8	0.140322	0.00123429
BSG_CLCA2	0.0943671	0.00123365
BSG_UBE2V2	0.131684	0.00123168
BSG_PSMC5	0.0986126	0.00122594
BSG_MRPS12	0.169815	0.00122564
BSG_TMEM258	0.143532	0.00122441
BSG_CCDC124	0.257504	0.00121911
BSG_AKR1B10	0.0601012	0.001219
BSG_HMOX2	0.188482	0.00121605
BSG_PCMT1	0.14013	0.00121587
BSG_HADHA	0.163235	0.00121192
BSG_DGUOK	0.12097	0.00120626
BSG_LAD1	0.122172	0.00120486
BSG_HSD17B10	0.120146	0.00119963
BSG_KDELR2	0.224906	0.00119879
BSG_UGDH	0.110882	0.00119856
BSG_MIEN1	0.163587	0.00119524
BSG_UGT1A6	0.0792314	0.00119278
BSG_POLR2G	0.116153	0.00118786
BSG_VPS29	0.136372	0.00118715
BSG_SNRPD1	0.171222	0.001186
BSG_OSTC	0.12012	0.00117921
BSG_ATXN10	0.287314	0.00117464
BSG_PDZK1IP1	0.120182	0.00117396
BSG_ARPC1A	0.134544	0.00117004
BSG_NDUFS6	0.101023	0.00116638
BSG_NOP2	0.286887	0.0011564
BSG_ATOX1	0.254865	0.00115565
BSG_TMEM208	0.126818	0.00115357
BSG_SCPEP1	0.102085	0.00115061
BSG_MSH2	0.138126	0.00114826
BSG_LY6D	0.0796748	0.00114824
BSG_HAT1	0.300014	0.00114605
BSG_EMG1	0.0992551	0.00114243
BSG_CASP1	0.230201	0.00114059
BSG_EIF3M	0.106838	0.00113951
BSG_PSMD11	0.118971	0.00113766
BSG_STRAP	0.121287	0.00113596
BSG_TXNDC17	0.146727	0.0011284
BSG_SARNP	0.158457	0.00112652
BSG_IDH3B	0.157464	0.00112299
BSG_UQCRQ	0.283009	0.00112268
BSG_SERPINB5	0.0647379	0.00111734
BSG_MX1	0.097309	0.00111442
BSG_GSS	0.243927	0.00110632
BSG_PET100	0.299677	0.00110459
BSG_UQCRFS1	0.128703	0.00109676
BSG_NDUFB6	0.184022	0.00109627
BSG_TMEM179B	0.164802	0.00109491
BSG_SEC61G	0.11991	0.00109462
BSG_PFDN1	0.240383	0.00109444
BSG_IMP3	0.224653	0.00109155
BSG_PDIA4	0.115877	0.00108755
BSG_TXNL1	0.168137	0.00108306
BSG_EBP	0.151526	0.00108105
BSG_ATP1B1	0.17739	0.00107127
BSG_DNPH1	0.157775	0.00106228
BSG_ACP1	0.216488	0.00106188
BSG_DPY30	0.130353	0.00106188
BSG_TMEM14B	0.267067	0.00106032
BSG_AAMP	0.172755	0.00106004
BSG_SAA1	0.0965126	0.00105978
BSG_GJB2	0.0501966	0.00105944
BSG_APEX1	0.109499	0.0010528
BSG_VPS25	0.265504	0.00105279
BSG_MLLT11	0.0715067	0.00105265
BSG_JUP	0.0837494	0.00105182
BSG_MRPL3	0.156186	0.00105119
BSG_SLC1A5	0.119338	0.00104954
BSG_WDR83OS	0.107663	0.00104188
BSG_MRPS21	0.0939239	0.00104088
BSG_TMEM134	0.115571	0.00104064
BSG_RAC1	0.232976	0.00103995
BSG_TALDO1	0.0662012	0.00103935
BSG_ITGB4	0.13031	0.00103903
BSG_GGCT	0.182248	0.00103731
BSG_ACTL6A	0.0911709	0.00103629
BSG_DGCR6L	0.256729	0.00103478
BSG_GNL3	0.1604	0.00103401
BSG_CALML3	0.0848352	0.00103241
BSG_ARF5	0.142164	0.0010267
BSG_HK1	0.105959	0.00102664
BSG_WDR18	0.241759	0.00102584
BSG_CKS1B	0.073535	0.00102507
BSG_FBL	0.163684	0.00102476
BSG_LAMTOR2	0.134391	0.00101785
BSG_UQCRC2	0.172801	0.00101764
BSG_FXYD3	0.0783144	0.00101753
BSG_MYC	0.112709	0.00101682
BSG_TCP1	0.100289	0.00101174
BSG_FAM162A	0.128713	0.00101092
BSG_MRPL41	0.141347	0.00100543
BSG_GTF3C6	0.120221	0.00100134
BSG_MRPL24	0.2504	0.00099835
BSG_RALB	0.131113	0.000996697
BSG_TXN2	0.143791	0.000996522
BSG_CORO1C	0.0778469	0.000979708
BSG_SLC39A6	0.167202	0.000967427
BSG_TRAPPC2L	0.180389	0.00096716
BSG_POLDIP2	0.214309	0.000966428
BSG_SDHA	0.129679	0.000966275
BSG_MEA1	0.150535	0.00096606
BSG_DKC1	0.115677	0.000962005
BSG_ESD	0.112942	0.000960593
BSG_HADHB	0.175916	0.000960591
BSG_LAMTOR1	0.189732	0.000956337
BSG_MRPL55	0.162586	0.00095242
BSG_SRA1	0.417428	0.000950827
BSG_MRPL50	0.280536	0.000948754
BSG_PTDSS1	0.103602	0.000946858
BSG_KRTCAP2	0.124251	0.000945427
BSG_NDUFS4	0.128838	0.000943198
BSG_NDUFB5	0.107068	0.000941848
BSG_PSMG3	0.0877941	0.000941762
BSG_KRT6B	0.10363	0.000941746
BSG_GPX1	0.0689226	0.00094002
BSG_DCXR	0.123802	0.000940016
BSG_FARSA	0.109846	0.000936059
BSG_TBCA	0.162846	0.000935355
BSG_STIP1	0.117439	0.000933644
BSG_TMBIM1	0.137295	0.000928141
BSG_EIF2B1	0.214062	0.000926385
BSG_NIPSNAP1	0.324927	0.000926125
BSG_YIF1A	0.17668	0.000921074
BSG_KRT16	0.0506253	0.000917495
BSG_NDUFA6	0.130715	0.000914971
BSG_BOLA3	0.101252	0.000912768
BSG_ALG3	0.181675	0.000911401
BSG_GLO1	0.11332	0.000904987
BSG_RNF181	0.16518	0.000903033
BSG_PSENEN	0.1774	0.000902019
BSG_VTI1B	0.188919	0.000902011
BSG_LRRC59	0.277104	0.000900406
BSG_CTNNA1	0.143618	0.00089625
BSG_ADIPOR1	0.0915871	0.000896099
BSG_COPB2	0.150058	0.000894705
BSG_CAPRIN1	0.207079	0.000893553
BSG_SLC7A8	0.0591782	0.000893215
BSG_UROD	0.210509	0.000885061
BSG_S100A14	0.0501961	0.000880633
BSG_WDR61	0.212058	0.000879503
BSG_SYPL1	0.0846845	0.000877519
BSG_GORASP2	0.30071	0.000877304
BSG_ADH7	0.0640734	0.00087722
BSG_IMP4	0.162527	0.000873758
BSG_TXNDC12	0.165085	0.000872258
BSG_PSMD9	0.222337	0.000869682
BSG_COPZ1	0.129163	0.000866296
BSG_TM4SF1	0.0782548	0.000865836
BSG_COA6	0.0998924	0.000862232
BSG_NDUFB11	0.345399	0.000861533
BSG_ARPC5L	0.144135	0.000861327
BSG_DNAJB11	0.16752	0.000848808
BSG_CXADR	0.207838	0.000848407
BSG_TIMM17A	0.136889	0.000839242
BSG_PPP4C	0.177561	0.000838007
BSG_SDC4	0.101291	0.000836336
BSG_PA2G4	0.136994	0.000835675
BSG_ORMDL2	0.224886	0.000831498
BSG_PITPNB	0.120985	0.00083093
BSG_F11R	0.125147	0.000829914
BSG_HSBP1	0.0776627	0.000828127
BSG_HTATIP2	0.060196	0.000827162
BSG_PTTG1	0.0780645	0.000820919
BSG_RRM1	0.125253	0.000820578
BSG_CACYBP	0.133084	0.000817512
BSG_PSME3	0.146956	0.000816979
BSG_PRPF31	0.206492	0.000814627
BSG_HDLBP	0.163146	0.000811481
BSG_MFAP2	0.0813269	0.000810861
BSG_POLR2K	0.12143	0.000808988
BSG_MRPL36	0.0869549	0.000804398
BSG_PARL	0.228161	0.000803898
BSG_C1orf43	0.0865975	0.000801154
BSG_PSMD12	0.114108	0.000793707
BSG_TMED3	0.186458	0.000793535
BSG_NDUFA8	0.165723	0.000793295
BSG_TNFSF10	0.110694	0.000790037
BSG_ERGIC2	0.261871	0.000789058
BSG_POLR2J	0.275	0.000787189
BSG_RUVBL1	0.167031	0.000785702
BSG_NDUFA7	0.18988	0.000783709
BSG_SLC25A11	0.159814	0.000778866
BSG_AKR1A1	0.103182	0.000778194
BSG_DUSP23	0.229217	0.000778108
BSG_IP6K2	0.189663	0.000772044
BSG_TIMM13	0.174115	0.000768603
BSG_MRPS28	0.154831	0.000763295
BSG_GART	0.191641	0.000758169
BSG_RAB10	0.0963436	0.000752291
BSG_TIMM23	0.19098	0.000750475
BSG_SHMT2	0.219076	0.000749886
BSG_C19orf48	0.0983817	0.000749863
BSG_CCT8	0.096254	0.000748237
BSG_RPA1	0.191116	0.000747794
BSG_SYNCRIP	0.182244	0.0007458
BSG_AHSA1	0.139213	0.000744999
BSG_PSMD1	0.144146	0.000744683
BSG_TMEM205	0.203984	0.000740853
BSG_BCCIP	0.150753	0.000740819
BSG_TMEM9	0.112265	0.000740193
BSG_HMGA1	0.0970027	0.000738331
BSG_ODC1	0.164734	0.000735952
BSG_DERA	0.172512	0.000735465
BSG_FAM136A	0.160414	0.000734803
BSG_TMX2	0.200791	0.000734434
BSG_GPAA1	0.197395	0.000733626
BSG_SDHC	0.17897	0.000732682
BSG_FDFT1	0.0899061	0.00073207
BSG_MRPS18B	0.139882	0.000730093
BSG_ERAL1	0.169276	0.00072959
BSG_SF3B5	0.161918	0.000728898
BSG_GPNMB	0.0448278	0.000728277
BSG_UCHL3	0.125003	0.000725025
BSG_RNASEH2A	0.109059	0.000721713
BSG_SGK1	0.0498519	0.000720889
BSG_HGS	0.151366	0.00071747
BSG_NAE1	0.112682	0.000715033
BSG_CSE1L	0.179839	0.000711038
BSG_LAMP2	0.134696	0.000705659
BSG_MRPS26	0.0954979	0.000704516
BSG_CLNS1A	0.116971	0.00070375
BSG_DCTPP1	0.177953	0.000701295
BSG_NUDT5	0.0864539	0.000699829
BSG_TK1	0.0954585	0.00069773
BSG_MPLKIP	0.148025	0.000694204
BSG_ATG3	0.179362	0.000691826
BSG_ERH	0.134831	0.000688629
BSG_VTA1	0.214186	0.000687943
BSG_BRIX1	0.0928652	0.000687787
BSG_PHLDA2	0.106337	0.000687608
BSG_FIBP	0.240396	0.000684671
BSG_MRPL28	0.107917	0.000680479
BSG_FGFBP2	0.0600858	0.000679389
BSG_TSPAN6	0.188552	0.000677167
BSG_MPZL2	0.117328	0.000676558
BSG_PYCARD	0.0709105	0.000673775
BSG_TIMM8B	0.220581	0.0006717
BSG_TARDBP	0.167132	0.000671551
BSG_ANAPC5	0.147204	0.00067013
BSG_TPD52L2	0.115022	0.00066966
BSG_ME1	0.0822023	0.000668266
BSG_NDUFB4	0.151732	0.000664291
BSG_USO1	0.329537	0.000660936
BSG_MED10	0.138955	0.000655718
BSG_IMPDH2	0.120741	0.000645818
BSG_SLC39A11	0.184899	0.000644084
BSG_SND1	0.170816	0.000641458
BSG_PSMC6	0.129706	0.000640228
BSG_RBM42	0.256038	0.000639115
BSG_CA12	0.0971835	0.000638035
BSG_THOC3	0.15519	0.00063797
BSG_PLS3	0.0635668	0.000636766
BSG_DDX56	0.189362	0.000635157
BSG_COPS5	0.127153	0.000622426
BSG_EIF2S2	0.156288	0.000619223
BSG_AHCY	0.114772	0.000617598
BSG_LSM3	0.116604	0.000617591
BSG_CAPN1	0.0829067	0.000617295
BSG_PYGB	0.146704	0.000615852
BSG_TRMT1	0.14534	0.000612508
BSG_ACAT2	0.097255	0.000612058
BSG_RAB1A	0.0997351	0.000611907
BSG_CDH1	0.0879679	0.000611041
BSG_KRT6C	0.127736	0.000610875
BSG_EIF4G1	0.165276	0.00060778
BSG_SNRPF	0.0818743	0.000605972
BSG_VPS35	0.150417	0.000604799
BSG_DAP3	0.11283	0.00060332
BSG_SMYD3	0.0699385	0.000602873
BSG_DDB1	0.193717	0.000602749
BSG_TSG101	0.242959	0.000593076
BSG_PTGR1	0.086051	0.000590814
BSG_PRKRA	0.109068	0.000590649
BSG_LSM12	0.0984765	0.000589549
BSG_CAST	0.168042	0.000589115
BSG_NCBP2	0.125366	0.000588853
BSG_LAMB3	0.0236232	0.000588781
BSG_DECR1	0.138759	0.000584217
BSG_TRIM29	0.0726099	0.000580468
BSG_ZDHHC12	0.305956	0.000578702
BSG_SPINT1	0.243071	0.000577757
BSG_FKBP3	0.0945271	0.000577522
BSG_MAD2L1	0.44568	0.000576771
BSG_AIMP2	0.276124	0.000576619
BSG_ATP6V1E1	0.106987	0.000575221
BSG_TNFRSF21	0.0637275	0.000571621
BSG_PDLIM4	0.158994	0.000571209
BSG_NELFCD	0.17118	0.000570958
BSG_ALG5	0.343702	0.00057045
BSG_CSTA	0.109859	0.000570375
BSG_NDUFS3	0.119934	0.00057022
BSG_EXOSC7	0.092654	0.000566129
BSG_PARP1	0.0975344	0.000559762
BSG_PPIE	0.230531	0.000558233
BSG_TXNDC9	0.215354	0.000557927
BSG_CLTB	0.0938062	0.000556792
BSG_SEC11A	0.12576	0.000554441
BSG_MRPS35	0.278472	0.000553265
BSG_VAMP8	0.108723	0.000552874
BSG_USP10	0.109134	0.000552596
BSG_FGFBP1	0.0578317	0.000549228
BSG_KEAP1	0.120417	0.000548447
BSG_PKP3	0.0857361	0.000547512
BSG_CYP2S1	0.120997	0.000545159
BSG_IDH1	0.0635045	0.000542778
BSG_SNRPE	0.0849927	0.000541986
BSG_CIAPIN1	0.228434	0.000540229
BSG_ATL2	1	0.000538434
BSG_MCM7	0.0610447	0.000534902
BSG_SLBP	0.237355	0.000532504
BSG_VSNL1	0.0725024	0.000531786
BSG_RAE1	0.160451	0.000531239
BSG_PYCR1	0.096544	0.000531093
BSG_PFN2	0.0696307	0.000530199
BSG_NDUFB1	0.27125	0.000529047
BSG_ADSL	0.175754	0.000528747
BSG_SERP1	0.156032	0.000525285
BSG_KRT15	0.0342466	0.000523718
BSG_DHRS3	0.0396846	0.000522037
BSG_TUBA4A	0.053598	0.00052199
BSG_STX10	0.106166	0.000520755
BSG_PSMA5	0.0894808	0.000518279
BSG_SF3A3	0.0920004	0.000517224
BSG_TP63	0.0513055	0.000517114
BSG_SOX4	0.0938931	0.000515481
BSG_RIC8A	0.29419	0.000513509
BSG_SOX15	0.0781127	0.000511573
BSG_TRIM16	0.0941532	0.000511268
BSG_AVPI1	0.0674445	0.000510723
BSG_MRPL11	0.366783	0.000509862
BSG_SMARCB1	0.130083	0.000508828
BSG_CHMP1A	0.204404	0.000508795
BSG_MPHOSPH6	0.105234	0.00050805
BSG_MRPL18	0.134647	0.000507011
BSG_MIR205HG	0.0649951	0.000506114
BSG_FKBP9	0.125236	0.00050301
BSG_SFT2D1	0.14811	0.000501455
BSG_SF3B3	0.17939	0.000493422
BSG_GPS1	0.177438	0.000492573
BSG_NUBP2	0.107728	0.000489814
BSG_YTHDF2	0.107209	0.000487738
BSG_SNRNP40	0.0703563	0.000487546
BSG_HAX1	0.165951	0.000484836
BSG_SCAMP3	0.180142	0.000481875
BSG_RNF168	0.0993748	0.000480193
BSG_DBNL	0.141242	0.000478369
BSG_CYP4F11	0.0381867	0.000477532
BSG_SRP68	0.186231	0.000477265
BSG_PAICS	0.0810928	0.00046959
BSG_ACOT7	0.0800277	0.000469082
BSG_TGFBI	0.0343363	0.000467022
BSG_PDCD10	0.108774	0.000466356
BSG_TMEM14A	0.0602748	0.0004657
BSG_DSG3	0.0683186	0.000465294
BSG_EIF3C	0.154196	0.000463502
BSG_PLTP	0.122299	0.000463307
BSG_SSNA1	0.228243	0.000462897
BSG_DTYMK	0.0989169	0.000461052
BSG_ZNF706	0.0692294	0.000457323
BSG_USE1	0.846874	0.000456423
BSG_GCSH	0.119278	0.000456252
BSG_MRPL16	0.162723	0.000456036
BSG_RAP2B	0.087924	0.000455285
BSG_HMBS	0.493734	0.00045463
BSG_TOMM22	0.134747	0.000453648
BSG_DUSP14	0.056044	0.000451907
BSG_EHF	0.0661733	0.000449965
BSG_MRPL22	0.538259	0.000449542
BSG_CSNK2A1	0.233407	0.000449262
BSG_EXOSC8	0.131398	0.000448839
BSG_PRAME	0.104774	0.000447995
BSG_VRK2	0.300738	0.000445387
BSG_PPIF	0.117099	0.000443062
BSG_LGALS7B	0.0420815	0.000442812
BSG_MRPS14	0.818577	0.000442783
BSG_COMMD3	0.199324	0.00044181
BSG_MPV17	0.127209	0.000441121
BSG_MRPL9	0.214949	0.000440668
BSG_MCM2	0.152984	0.000439982
BSG_LYPD3	0.0298157	0.000439412
BSG_PRPSAP1	0.292118	0.000438192
BSG_MED30	0.263085	0.000437529
BSG_RAB11A	0.238846	0.000436151
BSG_TMEM87A	0.229541	0.000432005
BSG_MRPL33	0.134577	0.000431927
BSG_SEC13	0.103983	0.000431357
BSG_ZNF146	0.439507	0.000428478
BSG_HMG20B	0.147616	0.000427695
BSG_NANS	0.176401	0.000427138
BSG_MANBAL	0.140682	0.000426381
BSG_ACO2	0.124307	0.000425661
BSG_FZD6	0.130275	0.000425297
BSG_NTMT1	0.209434	0.00042524
BSG_PEF1	0.132371	0.000423991
BSG_SLC7A5	0.0352811	0.000421211
BSG_GPN1	0.106098	0.000420219
BSG_IFRD2	0.102245	0.000419655
BSG_COL17A1	0.0231429	0.000419164
BSG_GSTA4	0.103323	0.000418839
BSG_TSN	0.105014	0.0004184
BSG_MRPL12	0.0605695	0.000418176
BSG_POLE3	0.150173	0.000417985
BSG_CLDN7	0.0480762	0.000416413
BSG_DHCR7	0.0726931	0.000416132
BSG_TIMM10	0.120706	0.000416109
BSG_CKMT1B	0.619969	0.00041365
BSG_ATP6V0D1	0.0862459	0.000412737
BSG_SAE1	0.0928163	0.000412531
BSG_DCAF13	0.10382	0.000407238
BSG_PTRH2	0.294742	0.000404974
BSG_MRPS22	0.208708	0.000403735
BSG_DDR1	0.114173	0.000402622
BSG_PSMD6	0.0667288	0.000400047
BSG_IL20RB	0.0399876	0.000397535
BSG_GCDH	0.364739	0.00039636
BSG_NQO2	0.305383	0.000395198
BSG_SNHG8	0.0929958	0.000394981
BSG_FSCN1	0.0845634	0.000393001
BSG_KLK5	0.0404103	0.000388625
BSG_PPA2	0.114572	0.000388388
BSG_HSPB11	0.0721019	0.000387929
BSG_IRF6	0.0441349	0.00038621
BSG_PAIP1	0.127121	0.000385679
BSG_PRMT5	0.0801113	0.000380566
BSG_COPG1	0.116377	0.00038001
BSG_CDH3	0.0368037	0.000380003
BSG_DSP	0.0400033	0.000379775
BSG_LGALS7	0.0621075	0.000378519
BSG_PSMB2	0.208088	0.000376838
BSG_NGDN	0.257016	0.000374295
BSG_MSH6	0.0975363	0.000373396
BSG_DCTD	0.113164	0.000372056
BSG_RCN2	0.136247	0.000370927
BSG_COASY	0.156744	0.000370747
BSG_TRUB2	0.165774	0.000370543
BSG_PKP1	0.0490028	0.000366588
BSG_MRPL45	0.382677	0.000366474
BSG_TPD52L1	0.0563221	0.000362804
BSG_CEBPG	0.249919	0.000357929
BSG_VBP1	0.2457	0.000356913
BSG_BID	0.125506	0.000356697
BSG_COX16	0.278215	0.000355605
BSG_KLHDC3	0.337438	0.000352703
BSG_EIF4E2	0.14914	0.000351168
BSG_MRPS11	0.293856	0.000349669
BSG_SUCLG1	0.10188	0.000349271
BSG_POLR1D	0.0920685	0.000347683
BSG_METTL5	0.142542	0.000344068
BSG_VEZT	0.0916679	0.000342587
BSG_SMS	0.192612	0.000342142
BSG_PSMD10	0.085768	0.000341543
BSG_FLAD1	0.0599982	0.000341196
BSG_EEF1E1	0.282904	0.000339548
BSG_DANCR	0.119162	0.000339072
BSG_CDC20	0.0938465	0.000338469
BSG_DTD1	0.21382	0.000338363
BSG_ATXN7L3B	0.128698	0.000336465
BSG_METAP2	0.262468	0.000334331
BSG_TNC	0.0314732	0.000333723
BSG_DPM1	0.192865	0.000332802
BSG_DHRS4	0.277636	0.000332531
BSG_MRPL40	0.148805	0.000331728
BSG_COPS8	0.124702	0.000329611
BSG_MRPS30	0.15617	0.000329567
BSG_TMEM106C	0.20637	0.000328393
BSG_LPAR6	0.179428	0.000327756
BSG_NSUN2	0.127461	0.000327406
BSG_POLR2B	0.102637	0.000326312
BSG_RPP21	0.166486	0.000326245
BSG_CYB5B	0.134076	0.000325876
BSG_BSCL2	0.420228	0.00032513
BSG_SNAPIN	0.198191	0.000324476
BSG_ACLY	0.142202	0.000324383
BSG_FLOT2	0.155801	0.000323534
BSG_IFI35	0.0774403	0.000323521
BSG_UNG	0.206472	0.00032307
BSG_MRPL38	0.0722261	0.000322487
BSG_BAD	0.126373	0.000321677
BSG_RBM19	0.116908	0.000320993
BSG_MRPS23	0.19365	0.00032054
BSG_GRPEL1	0.109023	0.000319601
BSG_EI24	0.297986	0.000318686
BSG_EIF2S1	0.0904231	0.000318543
BSG_LRRC41	0.223207	0.000318258
BSG_MRPL4	0.116553	0.000317635
BSG_TSKU	0.173339	0.000316569
BSG_PPME1	0.126553	0.000316048
BSG_PNKD	0.291069	0.000314779
BSG_CCND1	0.0406499	0.00031265
BSG_SPR	0.220848	0.000312555
BSG_PIH1D1	0.12822	0.000312201
BSG_ABCC5	0.0275063	0.000311628
BSG_HSPBP1	0.220319	0.00031147
BSG_NSFL1C	0.0981344	0.000307849
BSG_HYPK	0.117956	0.000307762
BSG_LSM5	0.122507	0.00030595
BSG_DLD	0.105453	0.000305063
BSG_PLEK2	0.0284366	0.000305032
BSG_TMEM11	0.120082	0.000304756
BSG_CDH13	0.0375774	0.000304599
BSG_PEMT	0.103078	0.000303778
BSG_NQO1	0.0231164	0.000303729
BSG_PGRMC1	0.0726966	0.000302642
BSG_STON2	0.0561889	0.000302475
BSG_USP39	0.11086	0.000302372
BSG_DIABLO	0.301922	0.000301983
BSG_ALCAM	0.0582035	0.000301702
BSG_ANAPC13	0.0894277	0.000301214
BSG_RALA	0.166467	0.00030096
BSG_PRPSAP2	0.103631	0.000300652
BSG_CTPS1	0.112901	0.000300001
BSG_PPCS	0.0989063	0.000299386
BSG_THOC6	0.0636785	0.000298781
BSG_BLCAP	0.0451408	0.000297688
BSG_DMKN	0.105277	0.000296833
BSG_HSF1	0.0791301	0.000295464
BSG_DNAJC9	0.106575	0.00029333
BSG_GLOD4	0.105691	0.000292835
BSG_BIRC5	0.12625	0.000292583
BSG_ABCC1	0.0521708	0.000292041
BSG_MAGEA4	0.0212633	0.000290488
BSG_SNHG6	0.106385	0.00029014
BSG_POLE4	0.110228	0.000290126
BSG_SCD	0.0400772	0.000289232
BSG_COPS7A	0.124406	0.000289163
BSG_ATP2C1	0.209319	0.000288985
BSG_UBQLN1	0.264055	0.000288701
BSG_COQ9	0.422296	0.000288417
BSG_DHPS	0.437205	0.000287837
BSG_AKR1C3	0.0390436	0.000287804
BSG_LYPLA2	0.206084	0.000287614
BSG_TMEM165	0.0828796	0.000286309
BSG_PAPSS1	0.223214	0.000285638
BSG_CCNB1	0.0855211	0.000285132
BSG_SUN1	0.0825348	0.000284764
BSG_COPS3	0.112057	0.000284076
BSG_ERCC1	0.235656	0.000282621
BSG_SNAI2	0.0269181	0.000282363
BSG_UPP1	0.0454316	0.000278597
BSG_SMUG1	0.339626	0.000277993
BSG_GPN3	0.37601	0.000274395
BSG_NDUFS1	0.157217	0.00027317
BSG_GTPBP4	0.132097	0.00027296
BSG_PREB	0.176424	0.000271873
BSG_PRSS21	0.126884	0.000271124
BSG_FIP1L1	0.247584	0.000270002
BSG_DDT	0.335891	0.000269447
BSG_AATF	0.132258	0.000267578
BSG_NEFL	0.0544729	0.000267575
BSG_TOMM20	0.0814017	0.000266721
BSG_ENY2	0.194953	0.000264499
BSG_BLMH	0.0492863	0.000264323
BSG_SCO2	0.295301	0.000261155
BSG_KLK8	0.0404527	0.000260897
BSG_PMPCA	0.0981531	0.000257818
BSG_LAMA3	0.0241834	0.000256519
BSG_SRP19	0.163687	0.000255728
BSG_MCM4	0.135505	0.000255161
BSG_PCBD1	0.406604	0.00025469
BSG_SSU72	0.337538	0.000252169
BSG_AVL9	0.228984	0.00024938
BSG_YIPF3	0.111556	0.000249241
BSG_ISCA2	0.19397	0.000246873
BSG_SLC31A2	0.0342533	0.000246662
BSG_MCM5	0.0944731	0.00024011
BSG_G6PD	0.0480048	0.000239343
BSG_CHCHD7	0.323241	0.000238851
BSG_PRSS8	0.0993108	0.000234855
BSG_NDUFA10	0.0787621	0.00023417
BSG_NUP37	0.0860203	0.000233469
BSG_MRPS18A	0.142279	0.000231258
BSG_SS18L2	0.248235	0.000231145
BSG_DPAGT1	0.239057	0.000230841
BSG_GFM1	0.456217	0.000229845
BSG_NDUFA4L2	0.0172796	0.000229397
BSG_NAA10	0.136414	0.000229378
BSG_DERL2	0.0708567	0.000228172
BSG_AMZ2	0.0475879	0.000227166
BSG_BCKDHA	0.108696	0.000227105
BSG_POLR2F	0.0468755	0.000227028
BSG_UCHL5	0.233219	0.000226767
BSG_SLC35F2	0.14286	0.000226657
BSG_MRPS33	0.26634	0.000225944
BSG_MRPL15	0.0712634	0.000225611
BSG_AGTRAP	0.0445413	0.000224276
BSG_ZCRB1	0.196904	0.00022415
BSG_ABRACL	0.0765469	0.000224113
BSG_EIF2B4	0.137858	0.000223623
BSG_BNIP3	0.0877039	0.000221709
BSG_POP7	0.182316	0.000221638
BSG_UTP18	0.156388	0.000220509
BSG_PDHA1	0.151164	0.000219638
BSG_SEPHS2	0.334035	0.000219314
BSG_PRPF4	0.197712	0.000217575
BSG_BAIAP2	0.0570738	0.000216361
BSG_TAX1BP3	0.051989	0.000216318
BSG_JKAMP	0.10931	0.000216212
BSG_CSNK2B	0.0364899	0.000215768
BSG_ARL4D	0.0748489	0.000215521
BSG_MRPL2	0.188737	0.000215419
BSG_TPGS2	0.0939122	0.000215296
BSG_REXO2	0.054519	0.00021478
BSG_NOB1	0.0753109	0.00021452
BSG_SNRNP25	0.268218	0.000214124
BSG_CAND1	0.0913423	0.00021358
BSG_ERI3	0.139401	0.000213086
BSG_CS	0.0798691	0.000212869
BSG_CD320	0.123119	0.000211299
BSG_PIP4K2C	0.548993	0.000211192
BSG_LTBR	0.0589893	0.000210781
BSG_TRMT10C	0.163919	0.000210373
BSG_IFI27L2	0.0568815	0.000210072
BSG_NT5C	0.0290789	0.000210024
BSG_NUDCD2	0.0867382	0.000209845
BSG_PPIH	0.243464	0.000209694
BSG_UBL7	0.285084	0.000207928
BSG_PAK1	0.136435	0.000206887
BSG_DAPP1	0.0856895	0.000206415
BSG_SERPINB13	0.11438	0.000206135
BSG_ANXA8L1	0.024903	0.000204831
BSG_CCDC91	1	0.000204491
BSG_SERINC5	0.0894144	0.000204372
BSG_LPCAT3	0.159101	0.000204282
BSG_USB1	0.0696687	0.00020414
BSG_NUP88	0.188808	0.000203911
BSG_MAPK6	0.123276	0.000203691
BSG_CBLC	0.129543	0.000203664
BSG_CRKL	0.0460027	0.000203074
BSG_SDF2L1	0.131802	0.000203054
BSG_MRPL46	0.252353	0.000202913
BSG_TRAPPC4	0.112762	0.000202873
BSG_IGFBP6	0.0220214	0.000202605
BSG_GJB6	0.0484926	0.000202546
BSG_PRKAG1	0.305215	0.000201739
BSG_SLC35B1	0.138152	0.000200899
BSG_IFT43	0.124367	0.000200689
BSG_TIMM22	0.365785	0.000200064
BSG_TVP23B	0.107002	0.000199949
BSG_DST	0.0329847	0.00019979
BSG_SNRPA	0.241956	0.000199644
BSG_PAFAH1B3	0.128024	0.000199277
BSG_NTPCR	0.0552203	0.000199133
BSG_EFTUD2	0.0988662	0.000198889
BSG_DNAJC19	0.189621	0.000197989
BSG_C19orf33	0.0335891	0.000197893
BSG_CAPNS1	0.138088	0.000197652
BSG_DPM3	0.511294	0.000197502
BSG_MRPS18C	0.0570818	0.0001975
BSG_HNRNPD	0.0566285	0.000197403
BSG_TUBG1	0.0653236	0.000197334
BSG_ABCF3	0.118484	0.000197066
BSG_ALDH2	0.0440857	0.00019705
BSG_NMRAL1	0.137434	0.000196869
BSG_MRPS5	0.108011	0.000196713
BSG_CLTC	0.1204	0.000196635
BSG_PIGS	0.231116	0.000196461
BSG_PIR	0.0552383	0.000196078
BSG_LSM10	0.159885	0.000195924
BSG_SFXN1	0.0890776	0.00019588
BSG_POLR2H	0.0689931	0.000195822
BSG_MNAT1	0.142791	0.000195491
BSG_GPR87	0.0422378	0.000194873
BSG_JMJD7	0.0954704	0.000194557
BSG_RAB18	0.0527949	0.000194502
BSG_CETN2	0.253088	0.000194226
BSG_YIF1B	0.225369	0.000194136
BSG_SLC35B2	0.34396	0.000193937
BSG_SNX5	0.0877288	0.000193378
BSG_LEO1	0.0777682	0.000191219
BSG_SQLE	0.0601355	0.00019113
BSG_GNG12	0.166493	0.000190166
BSG_CHCHD1	0.701358	0.000189133
BSG_ELAC2	0.144389	0.000188657
BSG_DCTN2	0.503204	0.000188382
BSG_ALDH3A2	0.0518359	0.000188347
BSG_RTN4	0.0970166	0.000188149
BSG_PLEKHJ1	0.153074	0.000187633
BSG_RMDN3	0.347306	0.000187304
BSG_QDPR	0.482562	0.000187208
BSG_HPRT1	0.0674075	0.000186886
BSG_CHMP3	0.0797603	0.000186581
BSG_PRKDC	0.247909	0.000186405
BSG_NDUFA3	0.11602	0.000185817
BSG_PPP1R21	0.0723356	0.000185796
BSG_NUDT1	0.0851447	0.000185532
BSG_ALDH18A1	0.263675	0.000184803
BSG_NUP54	0.162534	0.000184692
BSG_KTN1	0.0534794	0.000184387
BSG_MFAP1	0.190578	0.00018427
BSG_GGH	0.107457	0.000183995
BSG_LTA4H	0.0892522	0.000183869
BSG_PTHLH	0.0106565	0.000183713
BSG_ANAPC15	0.141291	0.000183425
BSG_ACTR6	0.118432	0.000183096
BSG_NELFE	0.10332	0.000183092
BSG_CSTF2	0.158277	0.000182401
BSG_CHRM3	0.0734809	0.0001824
BSG_EXOSC5	0.205901	0.000182193
BSG_ESF1	0.272168	0.000181509
BSG_PHKB	0.235464	0.000181502
BSG_CYB5R1	0.0312578	0.00018123
BSG_SHARPIN	0.369739	0.000181165
BSG_ALDH9A1	0.201172	0.000180722
BSG_ZBTB8OS	0.259137	0.000180603
BSG_MRPL47	0.067396	0.000180535
BSG_RBBP8	0.122115	0.000180472
BSG_HDAC3	0.21567	0.000179109
BSG_TRADD	0.416469	0.000178849
BSG_SERINC2	0.212491	0.00017856
BSG_LRPPRC	0.1975	0.000178448
BSG_METAP1	0.0664652	0.000178221
BSG_WDR12	0.0870364	0.000177463
BSG_ZFYVE21	0.0886527	0.00017734
BSG_FOSL1	0.076626	0.000177142
BSG_ITGA6	0.0259522	0.000176791
BSG_POLR3K	0.258982	0.000176486
BSG_MAGEA3	0.137437	0.000176437
BSG_NUP107	0.6427	0.000174541
BSG_SIGMAR1	0.0619407	0.000174336
BSG_ARL8B	0.132867	0.000174331
BSG_CNDP2	0.0975008	0.000173926
BSG_C20orf27	0.324586	0.000173681
BSG_BZW2	0.0473832	0.000173676
BSG_TPD52	0.154574	0.000173631
BSG_REEP4	0.0573533	0.00017288
BSG_NUP93	0.155915	0.000172789
BSG_MRPS9	0.177879	0.000172377
BSG_UBE2F	0.158396	0.000172043
BSG_CENPW	0.0443611	0.00017194
BSG_ZNF622	0.1276	0.000171825
BSG_ANXA3	0.0219456	0.000171623
BSG_OAS1	0.0449047	0.000171349
BSG_PISD	0.117726	0.000171282
BSG_TUFT1	0.082741	0.000171104
BSG_TNNT1	0.0994452	0.000170803
BSG_STXBP2	0.325498	0.000170581
BSG_PTPRF	0.0810224	0.000170059
BSG_PTPMT1	0.385109	0.000169846
BSG_ENOPH1	0.674876	0.000167735
BSG_GMNN	0.0498992	0.000166295
BSG_LOC728554	0.102297	0.000165029
BSG_EIF4E	0.0391011	0.000164916
BSG_COMMD1	0.0576991	0.000164567
BSG_SUPT16H	0.111067	0.000163478
BSG_CDKN3	0.153347	0.00016292
BSG_RBP1	0.0158926	0.000162448
BSG_MRPL23	0.153131	0.000162349
BSG_NUP85	0.211845	0.00015214
BSG_HSD17B12	0.193932	0.00015081
BSG_LIMA1	0.014649	0.000148949
BSG_FARSB	0.0755267	0.000148087
BSG_TRIAP1	0.141176	0.000141369
BSG_PTRHD1	0.196839	0.000141345
BSG_PPM1G	0.150761	0.000140958
BSG_JOSD2	0.637942	0.000140914
BSG_FH	0.0986218	0.000139962
BSG_EIF2B2	1	0.000138062
BSG_TYMP	0.0339608	0.000137439
BSG_CDK5RAP1	0.626305	0.000137426
BSG_NCK1	0.0522135	0.00013698
BSG_PDZD11	0.112707	0.000136578
BSG_MRPS17	0.157987	0.000135146
BSG_SKA2	0.102954	0.000134816
BSG_DNAJC7	0.0688743	0.000134071
BSG_KIF22	0.0727385	0.000134066
BSG_NMI	0.0250263	0.000133166
BSG_COG4	0.234178	0.00013269
BSG_PLAU	0.0106501	0.000132555
BSG_KLHL7	0.227153	0.000132385
BSG_ATG5	0.312344	0.000131577
BSG_FAM83A	0.0305509	0.000131472
BSG_POP5	0.127352	0.000131025
BSG_PBDC1	0.106371	0.000130873
BSG_DPP3	0.270219	0.000130276
BSG_CYB561	0.214929	0.000130118
BSG_SCOC	0.150913	0.00012927
BSG_ABHD3	0.0635074	0.00012919
BSG_MEST	0.13583	0.000128778
BSG_IRF3	0.40974	0.00012808
BSG_ZMPSTE24	0.0792359	0.000127904
BSG_MGST2	0.086396	0.000125207
BSG_ATP6V1D	0.0671293	0.000125032
BSG_GTF2I	0.0444099	0.000124649
BSG_SLC35A4	0.0638972	0.000124494
BSG_JAGN1	0.139638	0.000124375
BSG_GNL2	0.0723811	0.000124289
BSG_COMMD4	0.154451	0.000124141
BSG_ISOC2	1	0.000123993
BSG_ARRDC1	0.156648	0.00012391
BSG_MRPL42	0.0564549	0.000123214
BSG_TBRG4	0.0456524	0.000122771
BSG_MCCC2	0.384676	0.00012263
BSG_POLR2I	0.0529112	0.000122426
BSG_GSTO2	0.153246	0.000122072
BSG_ITGA3	0.036798	0.000120999
BSG_DDX52	0.32137	0.000120999
BSG_ACSL3	0.0559202	0.000120965
BSG_PES1	0.154383	0.000120935
BSG_HINT2	0.0907778	0.000120667
BSG_BCS1L	0.415295	0.000119847
BSG_CD24	0.415277	0.000119744
BSG_SGPL1	0.104181	0.000119368
BSG_CBWD2	0.3114	0.000119093
BSG_CCDC86	0.306875	0.000119055
BSG_SEC23B	0.214802	0.000118797
BSG_HOPX	0.0286375	0.00011866
BSG_KLK10	0.0324811	0.000118214
BSG_UTP6	0.0891368	0.000117989
BSG_RNF141	0.0573234	0.000117266
BSG_NT5C3B	0.126181	0.000116598
BSG_EXOSC3	0.256023	0.000116326
BSG_CDCA7L	0.22256	0.000116313
BSG_GOT1	0.279526	0.000115986
BSG_PLGRKT	0.0911852	0.000115202
BSG_ENTPD6	0.0655916	0.000114841
BSG_C8orf33	0.200215	0.00011478
BSG_EMC8	0.229046	0.000114667
BSG_RPA3	0.126165	0.000114335
BSG_B3GNT5	0.110529	0.000114267
BSG_CDCA7	0.25645	0.000114097
BSG_EMC6	0.077066	0.000113713
BSG_TUBB6	0.0123193	0.000113292
BSG_PMVK	0.0412618	0.000113032
BSG_OXA1L	0.0523649	0.000112598
BSG_KDM5B	0.139512	0.000112387
BSG_XPNPEP1	0.372587	0.000112243
BSG_DPM2	0.0764714	0.000112237
BSG_LAS1L	0.571879	0.000112162
BSG_IMMT	0.0578725	0.000112059
BSG_PMPCB	0.122225	0.000111798
BSG_ADRB2	0.0199693	0.000111653
BSG_PPIL1	0.568321	0.000111547
BSG_GRHPR	0.07038	0.000111274
BSG_TP53I13	0.0962399	0.000111206
BSG_CMSS1	0.0853622	0.000111152
BSG_ALG8	0.163116	0.000110731
BSG_METTL23	0.29509	0.000110723
BSG_EMC2	0.0979286	0.000110518
BSG_ABCF2	0.163391	0.000110397
BSG_DNM1L	0.184682	0.000110139
BSG_VPS4A	0.159718	0.000109972
BSG_RHBDD3	0.558686	0.000109847
BSG_STK3	0.298625	0.000109826
BSG_MED28	0.0534493	0.000109709
BSG_TMEM237	0.294207	0.000109287
BSG_SRPRB	0.030571	0.000109017
BSG_SLC16A1	0.0152789	0.000108805
BSG_ZNF593	0.0552834	0.000108666
BSG_APTX	0.181324	0.000108521
BSG_HSPA4	0.0470665	0.000108138
BSG_MRPL35	0.341646	0.000107931
BSG_MYCBP	0.267797	0.000107853
BSG_COA4	0.204671	0.000107386
BSG_FBXO3	0.52652	0.000107258
BSG_DGKA	0.0722161	0.000107247
BSG_TMEM141	0.234373	0.000107202
BSG_MGME1	0.514437	0.000107169
BSG_ASPH	0.0206846	0.000107149
BSG_TRIP6	0.142462	0.000106698
BSG_CAV2	0.0262248	0.000106643
BSG_BAG4	0.290717	0.000106639
BSG_ADAM9	0.0542754	0.000106383
BSG_LAPTM4B	0.0492255	0.000105931
BSG_TMEM223	1	0.00010582
BSG_EVA1C	0.212486	0.000105463
BSG_PIGF	0.221321	0.000105241
BSG_RANGAP1	0.500338	0.000105204
BSG_RIN2	0.0183424	0.000105043
BSG_TSR1	0.515323	0.000104791
BSG_PYGL	0.02226	0.000104516
BSG_TMPRSS4	0.0308333	0.000104195
BSG_CBX1	0.0727902	0.000104153
BSG_WDR75	0.161324	0.000103908
BSG_DDX55	0.288235	0.00010378
BSG_ELF3	0.134271	0.000103642
BSG_TMEM199	0.330749	0.000103456
BSG_SLC35F5	0.533787	0.000103363
BSG_NIP7	0.0462717	0.000103318
BSG_GEMIN7	0.270752	0.000102916
BSG_NUDCD3	1	0.000102894
BSG_ETS2	0.0075486	0.000102459
BSG_CMAS	0.0636081	0.000102393
BSG_QTRT1	0.149483	0.000102191
BSG_GNAI1	0.0327173	0.000102135
BSG_UBE2E3	0.0487182	0.000102123
BSG_CSTF3	0.271028	0.000102033
BSG_AP1G2	0.122582	0.000101979
BSG_SEH1L	0.163709	0.000101968
BSG_YDJC	0.101199	0.00010193
BSG_INO80C	0.376878	0.000101909
BSG_SAMM50	0.0808147	0.000101905
BSG_THAP4	0.115704	0.000101692
BSG_RND3	0.0143839	0.00010168
BSG_AP1AR	1	0.000101388
BSG_CASP7	0.333533	0.000101213
BSG_TSEN34	0.54993	0.000101165
BSG_NSMCE2	0.272056	0.00010113
BSG_RNF144B	0.0868473	0.000101119
BSG_TMEM69	0.177779	0.000100883
BSG_LLPH	0.0613858	0.000100517
BSG_MRPL52	0.264069	0.000100474
BSG_TPRKB	0.0787305	0.000100471
BSG_TP53TG1	0.108855	0.000100187
BSG_NUP50	0.140313	0.000100105
BSG_MAD2L1BP	1	9.99466e-05
BSG_PLRG1	0.217519	9.97675e-05
BSG_GJB5	0.0566086	9.96623e-05
BSG_CHID1	0.0867301	9.9525e-05
BSG_PCCB	0.0396639	9.9474e-05
BSG_COMMD8	0.173982	9.94458e-05
BSG_CCDC51	0.345753	9.94231e-05
BSG_KATNBL1	0.230876	9.94116e-05
BSG_MPDU1	0.0876838	9.92383e-05
BSG_EXOSC9	0.26329	9.89867e-05
BSG_WDR54	0.202648	9.88801e-05
BSG_CHCHD6	1	9.88792e-05
BSG_GM2A	0.0619769	9.86725e-05
BSG_XPO1	0.0657263	9.86336e-05
BSG_NDFIP2	0.0347676	9.85867e-05
BSG_MKKS	0.0496285	9.85105e-05
BSG_MRPL39	0.0699114	9.84658e-05
BSG_MRPL53	0.12875	9.84556e-05
BSG_FEN1	0.134642	9.84174e-05
BSG_GOSR2	0.133366	9.83678e-05
BSG_POLDIP3	0.340293	9.8231e-05
BSG_PIN4	0.167623	9.78672e-05
BSG_IFNGR2	0.0340288	9.75406e-05
BSG_MRPS31	0.178832	9.75157e-05
BSG_GRB7	0.496399	9.75129e-05
BSG_PSAT1	0.083148	9.74149e-05
BSG_MRPL48	0.174465	9.73605e-05
BSG_NIT2	0.0287531	9.71633e-05
BSG_RARS2	1	9.69251e-05
BSG_DNAJA3	0.0954704	9.67484e-05
BSG_ASH2L	0.545858	9.6559e-05
BSG_HMGCS1	0.0461132	9.64861e-05
BSG_MSMO1	0.0502079	9.64774e-05
BSG_RFC4	0.0714777	9.64217e-05
BSG_SUCLA2	0.184463	9.6333e-05
BSG_MED8	0.136763	9.61457e-05
BSG_NCAPH2	0.179334	9.60962e-05
BSG_CLDN1	0.013706	9.59661e-05
BSG_MSRB1	0.0342503	9.57262e-05
BSG_TRAFD1	0.207817	9.566e-05
BSG_TMEM18	0.51015	9.55182e-05
BSG_DPH2	0.206667	9.53734e-05
BSG_LSM6	0.149812	9.5183e-05
BSG_UNC50	0.0830519	9.51828e-05
BSG_PGAP2	1	9.47982e-05
BSG_MED19	1	9.46508e-05
BSG_CLIP1	0.112644	9.43967e-05
BSG_UBE3B	0.35064	9.43707e-05
BSG_FKBP4	0.197303	9.43235e-05
BSG_MAEA	0.077465	9.40996e-05
BSG_TMPRSS11D	0.0313258	9.40417e-05
BSG_IDH3A	0.0569196	9.39032e-05
BSG_TDP2	0.108892	9.38509e-05
BSG_CCNC	0.138266	9.37649e-05
BSG_HMGCR	0.344115	9.35842e-05
BSG_PDPN	0.0122287	9.35692e-05
BSG_HDGF	0.170301	9.35535e-05
BSG_SAMD12	0.0630148	9.3548e-05
BSG_RAD50	0.3059	9.33803e-05
BSG_SMARCA4	1	9.33489e-05
BSG_EXOSC1	0.36074	9.3128e-05
BSG_PRPS2	0.177054	9.27815e-05
BSG_RRS1	0.264017	9.27474e-05
BSG_SAAL1	0.35959	9.27003e-05
BSG_TNFRSF1A	0.0465081	9.26537e-05
BSG_RCHY1	1	9.25298e-05
BSG_FPGS	0.123	9.24692e-05
BSG_PPL	0.0385864	9.24385e-05
BSG_GRSF1	0.497903	9.23808e-05
BSG_TOP1MT	0.153532	9.22221e-05
BSG_TMEM98	0.197686	9.21696e-05
BSG_GIPC1	0.315922	9.19249e-05
BSG_C12orf75	0.0667687	9.19138e-05
BSG_TMEM167A	0.474576	9.18777e-05
BSG_BMS1	1	9.18761e-05
BSG_CDK2AP1	0.194846	9.18023e-05
BSG_SLC2A9	0.142353	9.17489e-05
BSG_CDA	0.0373614	9.17255e-05
BSG_MVD	0.0444786	9.1642e-05
BSG_CUL4A	0.197241	9.15891e-05
BSG_LIN7C	0.192759	9.14488e-05
BSG_GRINA	0.313893	9.14029e-05
BSG_UBE2G1	0.0568415	9.13897e-05
BSG_PTRH1	0.321995	9.12806e-05
BSG_ANXA4	0.039898	9.11102e-05
BSG_DHRS4L2	1	9.10097e-05
BSG_GALNT18	0.149464	9.08973e-05
BSG_DNAJC11	0.348973	9.05205e-05
BSG_ZNF511	0.351367	9.04736e-05
BSG_TATDN1	0.338009	9.0452e-05
BSG_SHMT1	0.192081	9.04309e-05
BSG_TTC4	1	9.03698e-05
BSG_MLX	0.0528192	9.01994e-05
BSG_IPO5	0.466237	9.01331e-05
BSG_SLC25A37	0.143532	9.00547e-05
BSG_ACOT2	0.301284	8.99986e-05
BSG_ESRG	0.0496429	8.99588e-05
BSG_SURF6	0.325307	8.98616e-05
BSG_LAMC2	0.00689431	8.97661e-05
BSG_XPA	0.156845	8.95063e-05
BSG_CBWD1	0.0594661	8.95019e-05
BSG_GUSB	0.0729844	8.94828e-05
BSG_MRPS36	0.310836	8.93414e-05
BSG_YKT6	1	8.9321e-05
BSG_SFXN4	0.311989	8.92817e-05
BSG_NDRG1	0.0109215	8.92733e-05
BSG_MRPL1	0.245828	8.92137e-05
BSG_PSMG1	0.0121588	8.92044e-05
BSG_AHNAK2	0.023161	8.90441e-05
BSG_SDF2	0.150623	8.89182e-05
BSG_FOXK2	0.0836968	8.83628e-05
BSG_MRRF	0.194392	8.82757e-05
BSG_ACBD6	0.501036	8.81396e-05
BSG_UBL4A	0.435423	8.78594e-05
BSG_CRELD2	0.0832062	8.78033e-05
BSG_PACSIN3	1	8.76088e-05
BSG_NOLC1	0.0747645	8.75989e-05
BSG_LARP4	1	8.75379e-05
BSG_C1orf35	0.13474	8.75215e-05
BSG_NSDHL	0.13495	8.7471e-05
BSG_ETHE1	0.0506404	8.74544e-05
BSG_AIMP1	0.149391	8.7418e-05
BSG_SRP72	0.0503805	8.73565e-05
BSG_VPS72	0.139031	8.70877e-05
BSG_COPS4	0.0728797	8.70556e-05
BSG_CMC2	0.0227984	8.6729e-05
BSG_CMC1	0.323877	8.65058e-05
BSG_NOC2L	0.0558656	8.64728e-05
BSG_U2SURP	0.126027	8.64173e-05
BSG_DSC2	0.0208166	8.63628e-05
BSG_GTF3C5	0.0845842	8.63344e-05
BSG_SLC25A1	0.0377764	8.62702e-05
BSG_ZDHHC16	0.34817	8.62297e-05
BSG_TRAF4	1	8.60582e-05
BSG_PLBD1	0.448632	8.5991e-05
BSG_DNAJC2	0.195433	8.58797e-05
BSG_DAP	0.0548592	8.58456e-05
BSG_PHF5A	0.0658686	8.58017e-05
BSG_TAF12	0.248706	8.5776e-05
BSG_WDR43	0.0402659	8.5753e-05
BSG_PGLS	0.139255	8.57181e-05
BSG_UBA6	0.177969	8.56602e-05
BSG_CLIP4	0.085563	8.55595e-05
BSG_ACY1	0.122116	8.55427e-05
BSG_C14orf119	0.325317	8.53928e-05
BSG_TDG	0.329113	8.53859e-05
BSG_ALG1L	0.085714	8.53734e-05
BSG_TP53AIP1	0.0386442	8.5325e-05
BSG_NUDCD1	1	8.53077e-05
BSG_SCYL2	0.503417	8.52975e-05
BSG_TES	0.0330889	8.52757e-05
BSG_MAD2L2	0.0399736	8.49833e-05
BSG_CBR3	0.0220925	8.49659e-05
BSG_NCKAP1	0.495675	8.49491e-05
BSG_GALNT3	0.125968	8.4826e-05
BSG_CDK7	0.0849808	8.48144e-05
BSG_ATP6V1H	0.230654	8.47454e-05
BSG_APOBEC3B	0.310958	8.47342e-05
BSG_DUSP12	0.318017	8.47101e-05
BSG_CKAP4	0.460248	8.45682e-05
BSG_MALSU1	0.132891	8.45034e-05
BSG_DSC3	0.0196988	8.44978e-05
BSG_USP5	0.0529118	8.44328e-05
BSG_TWF1	0.109389	8.43674e-05
BSG_TNPO1	0.208514	8.43572e-05
BSG_GOLIM4	0.484509	8.43198e-05
BSG_KLF5	0.147792	8.43127e-05
BSG_IGFBP2	0.103926	8.43005e-05
BSG_OPA1	0.198875	8.42421e-05
BSG_PML	0.0700776	8.42336e-05
BSG_DSG2	0.0481268	8.41889e-05
BSG_GJB3	0.0136453	8.40394e-05
BSG_AGPAT2	0.502299	8.38803e-05
BSG_ABCB6	0.0334867	8.37998e-05
BSG_AP1S1	0.497548	8.3742e-05
BSG_DEF8	0.0460116	8.36824e-05
BSG_SGSM3	0.22444	8.35139e-05
BSG_RCC1	0.505558	8.35113e-05
BSG_CPSF3	0.153177	8.34679e-05
BSG_SDAD1	0.129946	8.34255e-05
BSG_FGD6	0.15525	8.34095e-05
BSG_NAA25	0.452238	8.33976e-05
BSG_ATIC	0.0499695	8.33818e-05
BSG_CDCP1	0.0416509	8.33757e-05
BSG_EIF3J	0.160616	8.32855e-05
BSG_SLC39A9	0.509298	8.30576e-05
BSG_CCS	0.235135	8.30281e-05
BSG_C1D	0.248226	8.30185e-05
BSG_PPIC	0.037109	8.29722e-05
BSG_HCAR2	0.0298118	8.29318e-05
BSG_ZDHHC4	0.186423	8.27835e-05
BSG_BRCC3	1	8.27565e-05
BSG_SGTA	0.145245	8.27152e-05
BSG_RNF13	0.100343	8.26772e-05
BSG_PLXNA1	0.282858	8.26529e-05
BSG_ERLIN1	0.275605	8.26379e-05
BSG_POLR1C	0.0601971	8.26196e-05
BSG_ACSL1	0.0272663	8.23375e-05
BSG_IMPDH1	0.499395	8.22861e-05
BSG_DUSP11	0.056091	8.22239e-05
BSG_FADD	0.0295027	8.21768e-05
BSG_MRPS2	0.323817	8.21181e-05
BSG_ITPA	0.0207682	8.20099e-05
BSG_TMTC3	0.0345907	8.19829e-05
BSG_UBA5	0.196666	8.18937e-05
BSG_NUP62	0.200368	8.16515e-05
BSG_AIG1	0.322781	8.16453e-05
BSG_RCE1	0.21646	8.15927e-05
BSG_AP5M1	0.301962	8.15501e-05
BSG_TEN1	0.213997	8.15256e-05
BSG_GMPS	0.036432	8.15042e-05
BSG_BCL11A	0.0381256	8.14475e-05
BSG_CRIPT	0.164332	8.13163e-05
BSG_ANAPC7	0.0626409	8.12144e-05
BSG_AP1M2	0.242598	8.11727e-05
BSG_PARN	1	8.11662e-05
BSG_TYMS	0.315206	8.10672e-05
BSG_TP53RK	1	8.10509e-05
BSG_PTS	0.0831426	8.09469e-05
BSG_B3GALNT2	0.132146	8.09455e-05
BSG_SLC4A1AP	0.283476	8.07193e-05
BSG_GRWD1	0.267815	8.07055e-05
BSG_MYO19	0.227937	8.06752e-05
BSG_SMPD4	1	8.05564e-05
BSG_ZWINT	0.0373311	8.0394e-05
BSG_PFDN4	0.0645652	8.02063e-05
BSG_ACAD9	0.237055	8.01356e-05
BSG_MFN2	0.497693	8.0128e-05
BSG_EHBP1	0.0856921	7.96578e-05
CD44_RAN	0.0557102	0.00562484
CD44_PRDX2	0.0766652	0.00516254
CD44_BOLA3	0.218319	0.00495307
CD44_NME2	0.0641642	0.00475768
CD44_S100A11	0.0519818	0.00473968
CD44_SLC7A8	0.121071	0.00459899
CD44_IFI27	0.0488835	0.00450652
CD44_CD9	0.05679	0.00445161
CD44_PRDX1	0.0704064	0.00439179
CD44_VDAC2	0.0927362	0.00432634
CD44_GSTP1	0.0527335	0.00411925
CD44_GADD45GIP1	0.15087	0.00403002
CD44_NME1	0.0642684	0.00399956
CD44_GSTO1	0.0785098	0.00397531
CD44_KRT5	0.0448354	0.00390281
CD44_CBR1	0.0831667	0.00382914
CD44_ILF2	0.071739	0.00381099
CD44_LDHB	0.0533724	0.00377737
CD44_KRT14	0.0424125	0.003756
CD44_S100A10	0.0399404	0.0037337
CD44_COX7A2L	0.0932845	0.00359799
CD44_EIF4EBP1	0.0783817	0.00343551
CD44_GAS5	0.0730687	0.00332244
CD44_TRMT112	0.0481028	0.00331677
CD44_EIF6	0.0999501	0.00330249
CD44_NDUFV2	0.0855118	0.00328901
CD44_PSMA6	0.0603776	0.00326877
CD44_PRMT1	0.0846996	0.0032592
CD44_PSMB3	0.0637727	0.00324424
CD44_PSMA4	0.0534289	0.00323942
CD44_SNRPD2	0.0626013	0.0031869
CD44_SFN	0.0605458	0.00313218
CD44_TKT	0.079104	0.00312697
CD44_PSMA1	0.0770353	0.00312349
CD44_EMG1	0.106242	0.00307752
CD44_NDUFB10	0.0721126	0.00307358
CD44_MRPL20	0.0943285	0.00307044
CD44_NUTF2	0.0927214	0.00305685
CD44_SNRPB	0.062514	0.00305249
CD44_HSPE1	0.0711763	0.00304364
CD44_DYNLL1	0.0600703	0.00301846
CD44_MLF2	0.0612766	0.00300508
CD44_COX6C	0.0851733	0.00298326
CD44_RANBP1	0.0651548	0.00295743
CD44_ANAPC11	0.0779786	0.00291642
CD44_PSMB4	0.0668433	0.00291638
CD44_FDPS	0.0888319	0.0029114
CD44_DBI	0.0625784	0.00290257
CD44_UQCRC1	0.0627596	0.0028909
CD44_PRDX5	0.0486277	0.00288825
CD44_TMEM134	0.126436	0.00286516
CD44_CCT4	0.0731006	0.00286017
CD44_KRT6A	0.0558007	0.00285508
CD44_PGAM1	0.0574219	0.00281014
CD44_PSMB5	0.0589299	0.00280558
CD44_ATP6V1F	0.0795544	0.00278223
CD44_PSMG3	0.102386	0.00276405
CD44_PSMD7	0.0580683	0.00275481
CD44_GLRX3	0.0631239	0.00273297
CD44_NHP2	0.0604771	0.00271538
CD44_KRT17	0.0318742	0.00269571
CD44_MRPS34	0.10318	0.0026944
CD44_HSPD1	0.0663903	0.0026921
CD44_SYNGR2	0.0558504	0.00267947
CD44_TUBB	0.0654733	0.00266146
CD44_PSMB1	0.0520027	0.00265529
CD44_COX6A1	0.0524287	0.00264838
CD44_LSM4	0.0927071	0.00264044
CD44_HK1	0.108026	0.00263411
CD44_APRT	0.0726618	0.00262278
CD44_PSMC3	0.081942	0.00262147
CD44_CORO1C	0.0813491	0.00257653
CD44_PSMD14	0.095722	0.00257515
CD44_SLC9A3R1	0.0643805	0.00256959
CD44_SLC25A39	0.0680664	0.00255524
CD44_PSME2	0.0622956	0.002533
CD44_S100A16	0.0356487	0.00252772
CD44_PSMD2	0.0678789	0.00252724
CD44_C1QBP	0.0454953	0.00252667
CD44_NDUFB9	0.0583767	0.00249631
CD44_UQCRH	0.0491427	0.00249061
CD44_SLC3A2	0.0347416	0.00248809
CD44_PSMC4	0.078953	0.00248735
CD44_ETFB	0.0697673	0.00246115
CD44_RBX1	0.0922033	0.00245168
CD44_NDUFAB1	0.067075	0.00239537
CD44_CCT7	0.0491613	0.00239218
CD44_PCNA	0.069629	0.00237901
CD44_CKS1B	0.0677361	0.00237632
CD44_TRAP1	0.107064	0.00237562
CD44_SYPL1	0.0908717	0.00236979
CD44_HSPB1	0.0399883	0.00235705
CD44_COX5A	0.055255	0.00234986
CD44_POLR2G	0.0906263	0.00233248
CD44_COPS6	0.0645322	0.00233205
CD44_STMN1	0.0560462	0.00232939
CD44_CXCL14	0.024816	0.00231143
CD44_NEDD8	0.0484457	0.00231042
CD44_MRPL51	0.0512699	0.00230741
CD44_NAA20	0.0652811	0.0023048
CD44_OCIAD2	0.0677145	0.00229268
CD44_TSPO	0.0565108	0.00227639
CD44_FKBP2	0.0902265	0.00225593
CD44_PSMB6	0.0588303	0.0022491
CD44_NDUFB2	0.0588098	0.00224325
CD44_PRELID1	0.0923102	0.00222029
CD44_LAMTOR2	0.11645	0.00221963
CD44_PRDX3	0.0560739	0.00221275
CD44_TXN	0.0412678	0.0022067
CD44_LAD1	0.0886281	0.00219969
CD44_CCT2	0.0558277	0.00219943
CD44_AKR1A1	0.115529	0.0021928
CD44_SDC1	0.0513515	0.00218006
CD44_SNRPC	0.0695515	0.00217864
CD44_ADRM1	0.0669747	0.00217278
CD44_PPA1	0.093955	0.00216716
CD44_LGALS3BP	0.0485991	0.00216611
CD44_NFE2L2	0.0584773	0.00215896
CD44_NDUFV1	0.077086	0.00215865
CD44_SERPINB5	0.0495994	0.00215442
CD44_PUF60	0.0602049	0.00214688
CD44_ERP29	0.0791654	0.00214042
CD44_MRPS21	0.0765381	0.00213467
CD44_PSMC1	0.073169	0.00213021
CD44_PHB	0.0885531	0.00212334
CD44_ATP6V0B	0.0533599	0.00210455
CD44_MYC	0.0924354	0.00209871
CD44_BCAP31	0.0572869	0.00209437
CD44_AKR1C1	0.0370494	0.00208602
CD44_SLC2A1	0.0266666	0.00208588
CD44_DAD1	0.0485157	0.00207813
CD44_SLC1A5	0.0935845	0.00207135
CD44_ADH5	0.0680119	0.00207085
CD44_VDAC3	0.0725547	0.00207068
CD44_NDUFS2	0.0808573	0.00206768
CD44_ATP1B3	0.0428396	0.00206653
CD44_EIF3H	0.07508	0.00206185
CD44_OSTC	0.0833313	0.00205878
CD44_NDUFA1	0.0553536	0.00204364
CD44_COX7B	0.0661254	0.00204318
CD44_SEC61B	0.0755382	0.00203135
CD44_ELOVL1	0.0951309	0.00202819
CD44_SUMO1	0.0727973	0.00202316
CD44_ATP6V1E1	0.149247	0.00201947
CD44_ACAT2	0.12724	0.00201527
CD44_MRPL14	0.0574799	0.0020148
CD44_CDK4	0.0848568	0.00198111
CD44_G3BP1	0.0512604	0.00197592
CD44_GPX4	0.0642067	0.00197336
CD44_APMAP	0.0674619	0.00196971
CD44_CNIH4	0.0548388	0.00196851
CD44_NT5C	0.107476	0.00195358
CD44_SEC61A1	0.0894968	0.00194449
CD44_FABP5	0.0258563	0.00194176
CD44_MRPL13	0.0574512	0.00194142
CD44_CHMP2A	0.0550431	0.00192633
CD44_PDCD5	0.060569	0.0019113
CD44_NDUFS8	0.0549357	0.00190322
CD44_CCDC47	0.0978552	0.0018955
CD44_CTTN	0.0414687	0.00189216
CD44_YBX1	0.0692992	0.00188059
CD44_ID1	0.0531848	0.00187835
CD44_RUVBL2	0.0859333	0.00187705
CD44_SRP9	0.057436	0.00186409
CD44_RPN1	0.0745156	0.00185398
CD44_MDH1	0.0466015	0.00185089
CD44_DNPH1	0.10891	0.00184543
CD44_NDUFA12	0.0459922	0.00184542
CD44_PSMD6	0.12221	0.00184388
CD44_HTATIP2	0.05322	0.00184045
CD44_DYNLT1	0.0586883	0.00183051
CD44_MRPS15	0.0885127	0.00182827
CD44_COMT	0.0616652	0.00182665
CD44_JUP	0.0577901	0.00182659
CD44_P4HB	0.0480842	0.00181618
CD44_DDX39A	0.0520844	0.00180385
CD44_POLD2	0.0496101	0.00180313
CD44_COX6B1	0.0591446	0.00179984
CD44_PSMB7	0.0601632	0.00179795
CD44_GINS2	0.495056	0.00179481
CD44_SNRPD3	0.0604771	0.0017928
CD44_VCP	0.072755	0.0017875
CD44_MCM7	0.0809842	0.00178589
CD44_C19orf48	0.0926134	0.00177651
CD44_NDUFB7	0.0849858	0.00177051
CD44_MRPL37	0.0950327	0.00176755
CD44_BST2	0.023649	0.0017615
CD44_MRPL32	0.0749363	0.00176122
CD44_MDH2	0.0595586	0.00175816
CD44_TRAPPC2L	0.130103	0.00175551
CD44_NSFL1C	0.222324	0.00175522
CD44_GOT2	0.052961	0.00175456
CD44_SGK1	0.0480401	0.00174831
CD44_KRTCAP2	0.0909658	0.00174193
CD44_CCT5	0.0410114	0.00173994
CD44_TECR	0.0474711	0.00173918
CD44_STIP1	0.0867628	0.00173592
CD44_CYC1	0.0440616	0.00173265
CD44_MRPL27	0.063278	0.0017308
CD44_ESD	0.0806849	0.00172705
CD44_NDUFB3	0.0759919	0.00172439
CD44_HADHA	0.0922768	0.00172417
CD44_BCCIP	0.13873	0.00171571
CD44_ALDH3A1	0.0214641	0.00170998
CD44_HINT1	0.0506887	0.00169684
CD44_DGUOK	0.0674178	0.00169187
CD44_ADIPOR1	0.0685371	0.00168762
CD44_SIVA1	0.0569005	0.00167914
CD44_RRM1	0.101749	0.0016776
CD44_XRCC6	0.0381842	0.00167163
CD44_NOP10	0.0544077	0.00167137
CD44_DHCR24	0.056721	0.00167083
CD44_SNRPG	0.0505379	0.00166624
CD44_CAPG	0.0298273	0.00165995
CD44_PSMC5	0.0529063	0.00165528
CD44_PSMA3	0.053239	0.00165352
CD44_HSD17B10	0.0657505	0.00165221
CD44_MRPS12	0.0908549	0.0016503
CD44_RPN2	0.0499246	0.00164829
CD44_CNPY2	0.0602704	0.00164441
CD44_TALDO1	0.0410363	0.0016214
CD44_POLR2L	0.0643116	0.0016114
CD44_SLC25A5	0.0442902	0.00160949
CD44_CSNK1A1	0.0613762	0.0016019
CD44_FXYD3	0.0489759	0.00160146
CD44_COX8A	0.0443585	0.00160013
CD44_BRIX1	0.0852121	0.00158829
CD44_ATRAID	0.0428681	0.00158178
CD44_SLIRP	0.056499	0.00158096
CD44_WDR61	0.151303	0.00157928
CD44_GLO1	0.0783535	0.00157479
CD44_DKC1	0.0751506	0.00157286
CD44_TK1	0.0854922	0.00157263
CD44_CALML3	0.0513405	0.0015724
CD44_CSTB	0.0371152	0.0015589
CD44_LSM7	0.0565616	0.0015586
CD44_TMEM208	0.0676894	0.00154957
CD44_CS	0.230854	0.00154845
CD44_PRMT5	0.129044	0.00154277
CD44_CCT3	0.05678	0.00152853
CD44_ANP32B	0.0799097	0.00152168
CD44_SPINT2	0.0306798	0.00152073
CD44_PAICS	0.104118	0.00151737
CD44_MRPL36	0.065051	0.00151446
CD44_EIF3E	0.0444247	0.00151354
CD44_COX7C	0.0430514	0.00150909
CD44_TOMM6	0.0548222	0.00150618
CD44_PSMD4	0.0406596	0.00150072
CD44_ZNF706	0.0894206	0.00148661
CD44_TMEM258	0.069192	0.00148546
CD44_TM4SF1	0.0531488	0.00147994
CD44_PDIA6	0.0436643	0.00147811
CD44_PSMA2	0.045966	0.00147769
CD44_PLP2	0.0364068	0.00147274
CD44_RALB	0.0765488	0.00146448
CD44_TAF9	0.0616196	0.0014628
CD44_UQCR10	0.0627387	0.00145347
CD44_PWP1	0.0635094	0.00144941
CD44_TNC	0.054265	0.00144808
CD44_STOML2	0.0658399	0.00144262
CD44_KRT6B	0.0629909	0.00144063
CD44_TUBA1C	0.0350555	0.00143747
CD44_EEF1B2	0.0409639	0.00143562
CD44_NDUFA6	0.0812156	0.0014307
CD44_PHB2	0.0420054	0.00142876
CD44_UQCRFS1	0.0663306	0.00142254
CD44_MIEN1	0.0772847	0.00142111
CD44_NDUFB5	0.0639537	0.00141583
CD44_PFDN2	0.0448024	0.00141363
CD44_ACP1	0.114463	0.00141298
CD44_DSP	0.0590775	0.0014115
CD44_ECHS1	0.0698949	0.0014109
CD44_NDUFS4	0.076384	0.0014073
CD44_RAB10	0.0715412	0.00140587
CD44_FARSA	0.0652334	0.001399
CD44_UBE2V2	0.0586184	0.00137982
CD44_SSBP1	0.0422978	0.00137882
CD44_ETFA	0.0605222	0.00137864
CD44_EIF3M	0.0512245	0.00137498
CD44_SARNP	0.0767091	0.00137246
CD44_STRAP	0.0581453	0.00137054
CD44_TXN2	0.0785197	0.00136949
CD44_ADI1	0.0629858	0.00136282
CD44_CBX3	0.0596586	0.0013623
CD44_CA12	0.0823194	0.00136013
CD44_COA3	0.0492959	0.00135323
CD44_SLC7A5	0.0449417	0.00135031
CD44_ERGIC3	0.0607164	0.00134901
CD44_AP2S1	0.0630517	0.00134672
CD44_PSMD13	0.0526922	0.00134665
CD44_MPHOSPH6	0.110322	0.00134042
CD44_PTHLH	0.0308184	0.00133709
CD44_DTYMK	0.11364	0.00133303
CD44_BLVRB	0.0375963	0.00133039
CD44_IMP4	0.0982283	0.00132901
CD44_PRDX6	0.0435785	0.00132662
CD44_HMGN1	0.0402273	0.00132583
CD44_TUFM	0.0434056	0.00131928
CD44_PDCD6	0.0472242	0.001307
CD44_TUBG1	0.171701	0.00130536
CD44_OST4	0.0411646	0.00130358
CD44_HSBP1	0.0485741	0.00130351
CD44_TMED9	0.0348054	0.00130293
CD44_CCT6A	0.0440922	0.00129779
CD44_PSMD8	0.0585031	0.00129509
CD44_NDUFS5	0.0266077	0.00128727
CD44_DPY30	0.0627211	0.00128586
CD44_TOMM5	0.0504938	0.00128543
CD44_IDH3B	0.0712769	0.00127929
CD44_CDC123	0.0471389	0.00126709
CD44_C1orf43	0.054342	0.00126524
CD44_TMEM147	0.0494835	0.00126257
CD44_BLVRA	0.0662642	0.00125392
CD44_IMP3	0.102082	0.00124827
CD44_SNHG8	0.116284	0.00124297
CD44_SCPEP1	0.0437105	0.00123989
CD44_IDH2	0.070144	0.00123973
CD44_DDX47	0.0418542	0.00122928
CD44_SEC11A	0.110759	0.00122891
CD44_TMEM9	0.0733633	0.00121733
CD44_NIT2	0.142917	0.00121543
CD44_PEF1	0.150357	0.00121204
CD44_SNRPA1	0.044698	0.00121166
CD44_MCM2	0.166375	0.00120421
CD44_MPZL1	0.0785294	0.00120019
CD44_COPZ1	0.0710488	0.00119926
CD44_TFG	0.0437628	0.00119205
CD44_FKBP3	0.0773542	0.00118939
CD44_ACOT7	0.0802835	0.0011843
CD44_BAIAP2	0.124001	0.00118303
CD44_NAE1	0.0737473	0.00117772
CD44_NDUFA9	0.0539516	0.00117639
CD44_PSMD12	0.0659962	0.00115528
CD44_NOP16	0.0478539	0.0011551
CD44_ANAPC13	0.135724	0.0011505
CD44_TACSTD2	0.0285949	0.00114715
CD44_AKR1C3	0.0616837	0.00114431
CD44_TP63	0.0449654	0.00114059
CD44_ERH	0.0881374	0.00113288
CD44_NDUFA11	0.0531352	0.00112593
CD44_RNPS1	0.0609064	0.00112477
CD44_COX7A2	0.0458617	0.00112392
CD44_AAMP	0.0726269	0.00112154
CD44_SDHB	0.042373	0.00111537
CD44_MRPL41	0.0617217	0.00110492
CD44_UBE2L3	0.0629862	0.00110482
CD44_MMADHC	0.0414208	0.00110007
CD44_RTN3	0.0489597	0.00109453
CD44_VPS35	0.10813	0.00109418
CD44_EIF3D	0.0495807	0.00108854
CD44_NUP37	0.159356	0.00108849
CD44_DECR1	0.102382	0.00108483
CD44_HMGN3	0.0449357	0.00108294
CD44_POLDIP2	0.095288	0.00108142
CD44_WDR83OS	0.0443327	0.00107971
CD44_CSNK2B	0.0723929	0.0010773
CD44_ALG3	0.084655	0.0010688
CD44_DRG1	0.0594753	0.00106843
CD44_AUP1	0.0570807	0.00106716
CD44_ROMO1	0.0617446	0.00106088
CD44_TIMM10	0.121285	0.00105223
CD44_TMED10	0.0532065	0.00104853
CD44_MRPS7	0.0468446	0.00104635
CD44_SNRPE	0.0651567	0.00104567
CD44_COMMD1	0.145478	0.00104423
CD44_CTNNA1	0.0663286	0.00104172
CD44_FAM162A	0.0523221	0.00103421
CD44_CAPRIN1	0.0951212	0.00103297
CD44_HDLBP	0.0821516	0.00102836
CD44_POLR2I	0.176235	0.00102623
CD44_GPAA1	0.10964	0.00102549
CD44_SF3A3	0.0722995	0.00102294
CD44_AURKAIP1	0.0506798	0.00102262
CD44_EBNA1BP2	0.029582	0.00101876
CD44_NDUFC1	0.0493635	0.0010178
CD44_PKP3	0.0631488	0.0010149
CD44_DSG3	0.0589036	0.00100962
CD44_WDR18	0.0941715	0.00100564
CD44_VPS29	0.0457591	0.0010025
CD44_CACYBP	0.064822	0.00100212
CD44_ARPC1A	0.0454873	0.000995533
CD44_PCMT1	0.0452921	0.000989019
CD44_RAB1A	0.0639733	0.000987788
CD44_TIMMDC1	0.0506452	0.000987097
CD44_COA6	0.0454086	0.000986408
CD44_UGDH	0.0362207	0.000985328
CD44_CLTA	0.0365539	0.000972065
CD44_SNRNP40	0.0556422	0.000970387
CD44_AKR1C2	0.0258421	0.000963158
CD44_AHCY	0.0707983	0.000958785
CD44_ATP1B1	0.0629116	0.000956152
CD44_APEX1	0.0394922	0.000955593
CD44_RAD23A	0.0543633	0.000952156
CD44_DDX1	0.051347	0.000949783
CD44_GNG5	0.025976	0.000945681
CD44_CHMP3	0.15903	0.000936242
CD44_KDELR2	0.0695523	0.000933
CD44_MRPS24	0.0419023	0.000932141
CD44_PDIA4	0.039373	0.000929992
CD44_CYB5B	0.151682	0.00092782
CD44_NDUFB6	0.0614049	0.00092062
CD44_LYPD3	0.0248072	0.000920094
CD44_ACO2	0.106663	0.000919198
CD44_EFNA1	0.023766	0.000917641
CD44_PERP	0.0307757	0.000914182
CD44_FZD6	0.110357	0.000906689
CD44_FAM136A	0.0785357	0.000905362
CD44_MRPL3	0.0527252	0.000893069
CD44_UBL5	0.035651	0.000892545
CD44_EXOSC7	0.0578874	0.000890149
CD44_BANF1	0.0443795	0.000889444
CD44_EIF4G1	0.0960464	0.000888883
CD44_MRPS18C	0.101458	0.000883457
CD44_TMEM106C	0.220049	0.000881241
CD44_POLR2F	0.0721549	0.000879482
CD44_AHSA1	0.065213	0.000878291
CD44_KRT18	0.0281542	0.000876287
CD44_SDHC	0.084831	0.000874012
CD44_NGRN	0.0443029	0.000870109
CD44_IMPDH2	0.0646207	0.000869867
CD44_GNL3	0.0535867	0.000869367
CD44_PSME3	0.0621306	0.000869273
CD44_EMC7	0.0476932	0.000868155
CD44_THOC3	0.0836185	0.0008651
CD44_RNF181	0.0623711	0.000858141
CD44_SNAI2	0.0324026	0.000855402
CD44_EMC4	0.0363103	0.00085262
CD44_TIMM8B	0.111051	0.000851052
CD44_OTUB1	0.0505468	0.000849325
CD44_SDHA	0.0451415	0.000846515
CD44_NDUFS6	0.0287588	0.000835643
CD44_NCBP2	0.0704106	0.000832326
CD44_LSM12	0.0551002	0.00083017
CD44_TPGS2	0.143755	0.000829401
CD44_NDUFA8	0.0683831	0.000823812
CD44_PPP2R1A	0.0312002	0.00082119
CD44_NUDT5	0.0399941	0.000814762
CD44_POMP	0.0279084	0.000814049
CD44_UQCRC2	0.0546981	0.000810681
CD44_MRPL55	0.0549375	0.000809918
CD44_PGD	0.0232678	0.000806148
CD44_BZW2	0.0865891	0.00079874
CD44_PARP1	0.0552065	0.000797375
CD44_GTF3C6	0.0380066	0.000796686
CD44_FARSB	0.159747	0.000788276
CD44_PRPF31	0.0793512	0.000787838
CD44_KRT8	0.0116687	0.000784991
CD44_EBP	0.0435957	0.000782765
CD44_ARF5	0.0426593	0.000775344
CD44_HAT1	0.080386	0.000772804
CD44_POLR2J	0.10704	0.000771118
CD44_ADM	0.0129577	0.000768566
CD44_TXNL1	0.0474076	0.000768539
CD44_PSMC6	0.0617749	0.000767389
CD44_HADHB	0.0557885	0.000766664
CD44_EIF3C	0.101164	0.000765295
CD44_PTDSS1	0.0331953	0.000763519
CD44_NQO1	0.0229607	0.000759242
CD44_MX1	0.0262822	0.000757501
CD44_CTPS1	0.113101	0.000756344
CD44_TRIM29	0.0375873	0.000756225
CD44_DUSP14	0.0372496	0.000755908
CD44_PPP4C	0.0630514	0.000748898
CD44_VTI1B	0.0622578	0.000748093
CD44_ATP1A1	0.0295001	0.000746385
CD44_ADK	0.0306754	0.000742594
CD44_NDUFA10	0.0983246	0.000735703
CD44_LSM3	0.0551931	0.0007357
CD44_CRKL	0.0659352	0.000732512
CD44_ATXN10	0.0711159	0.000731715
CD44_ZCRB1	0.254191	0.000728234
CD44_PSMD11	0.0301786	0.000726271
CD44_ATP6V0D1	0.0598604	0.000720945
CD44_STT3A	0.0483718	0.00072087
CD44_SMARCB1	0.0732068	0.000720658
CD44_HYPK	0.109294	0.00071766
CD44_NDUFA7	0.069081	0.000717564
CD44_TRAPPC5	0.0509496	0.000716698
CD44_MRPL39	0.201527	0.00071433
CD44_HSF1	0.0759945	0.000714123
CD44_EXOSC4	0.0480757	0.000711791
CD44_VDAC1	0.0353659	0.000710984
CD44_SPAG7	0.0394308	0.000703175
CD44_MRPL21	0.0383591	0.000702136
CD44_GPX1	0.0204018	0.000700279
CD44_LAMP2	0.0528672	0.000697033
CD44_ABCC5	0.0244056	0.000695858
CD44_F11R	0.0415742	0.000693846
CD44_ZWINT	0.127161	0.000689184
CD44_ANAPC5	0.0596752	0.000683691
CD44_TRAPPC3	0.0366303	0.00068192
CD44_TOMM20	0.0807993	0.000666283
CD44_TOMM22	0.0784858	0.000664995
CD44_SERP1	0.0783381	0.000663715
CD44_ACTL6A	0.0231465	0.000662122
CD44_SRPRB	0.0733902	0.000658642
CD44_TIMM23	0.0660404	0.000653107
CD44_MRPL28	0.0408837	0.000648785
CD44_COX5B	0.0214036	0.000648458
CD44_TMEM179B	0.0387304	0.000647586
CD44_TARDBP	0.0638937	0.000646107
CD44_MDK	0.0208364	0.000643383
CD44_YIF1A	0.0487061	0.000639024
CD44_CA2	0.0113265	0.000635363
CD44_MEA1	0.0392676	0.000634202
CD44_MIR205HG	0.0323306	0.00063359
CD44_EIF4E	0.059551	0.000632106
CD44_TBCA	0.0435949	0.000630176
CD44_AK2	0.027874	0.000629852
CD44_TXNDC12	0.0469903	0.000624843
CD44_IFT20	0.368179	0.000621131
CD44_DNAJB11	0.0481107	0.000613497
CD44_PYCR1	0.0438958	0.000607709
CD44_SNRPF	0.0326102	0.000607415
CD44_PLTP	0.0634884	0.000605296
CD44_LRRC59	0.0726428	0.000594039
CD44_ATOX1	0.0518208	0.000591352
CD44_MRPS18B	0.0449024	0.00058981
CD44_UCHL3	0.0401829	0.000586547
CD44_NDUFB4	0.0531008	0.000585073
CD44_NIP7	0.103718	0.000582832
CD44_USP10	0.0451449	0.000575287
CD44_CLCA2	0.0173786	0.000571761
CD44_TMX2	0.0620851	0.000571507
CD44_MRPL12	0.0323653	0.000562357
CD44_DEF8	0.121956	0.000558207
CD44_TIMM17A	0.0360923	0.00055688
CD44_PDCD10	0.0515955	0.000556713
CD44_TGFBI	0.0162511	0.000556281
CD44_CCNB1	0.0660032	0.000553816
CD44_MED10	0.0465988	0.000553406
CD44_GGCT	0.038604	0.000552974
CD44_GPN1	0.0553882	0.000552095
CD44_TCP1	0.0216477	0.00054961
CD44_SLBP	0.0969074	0.000547153
CD44_S100A2	0.00705677	0.000544814
CD44_CLDN4	0.00759447	0.000543091
CD44_CMC2	0.056437	0.000540321
CD44_DPAGT1	0.221782	0.000538969
CD44_EHD4	0.222511	0.000538648
CD44_SLC25A11	0.0438649	0.000538013
CD44_PPP1CA	0.0245801	0.000536564
CD44_COPS7A	0.0916715	0.000536243
CD44_MAD2L1	0.164175	0.000534705
CD44_CDC20	0.0589052	0.000534664
CD44_ERCC1	0.177044	0.00053436
CD44_GJB3	0.0344639	0.000534185
CD44_COPG1	0.0649007	0.000533343
CD44_CSE1L	0.0535805	0.000533142
CD44_DCXR	0.0277693	0.000530643
CD44_SEC61G	0.0230535	0.000529629
CD44_VPS25	0.0529359	0.000528264
CD44_FBL	0.0333701	0.000525777
[truncated: 16,873 more rows]

## Sheet: suppFig4j
	CACYBP	CTNNB1	ERBB2	EZH2	FOS	HCFC1	HSF1	JUN	MAPK1	MAPK14	MAX	MYC	POLR2A	RBBP5	RBPJ	SMAD3	SMC3	SREBF2	STAT1	STAT3	TFAP2A	TFAP2C	YBX1	YY1
TNFRSF21	0.00688519	0.00352364	0	0.00270608	0.0104786	0	0.00537349	0.006681	0	0	0.00312673	0.007647	0.00470301	0	0	0.0028969	0.00350467	0.00276675	0.00533125	0.00339399	0	0.00362398	0.00698441	0
SDC4	0.00275166	0	0	0	0.00562784	0	0.00434261	0.00331878	0	0	0	0.00649434	0.00306909	0	0	0	0	0	0.00270423	0	0	0	0.00355952	0
SDC1	0.00379055	0	0	0	0.00873211	0	0.00248688	0.00407638	0	0	0	0.00288167	0.00462722	0	0	0.00351084	0	0.00329684	0.00500654	0.00295287	0	0	0	0
P4HB	0.00623204	0.00827425	0	0.0032245	0.00875414	0	0.00356536	0.00273774	0	0	0	0.00624302	0.0051634	0.00589791	0	0.00663988	0.00264186	0.00594033	0.0059818	0	0	0.00375425	0.00431515	0
NCL	0	0	0	0	0.00430377	0	0.00288418	0.0029202	0	0	0	0	0	0	0	0	0	0	0	0	0	0	0	0
MPZL1	0.00750348	0.00566765	0.00290938	0	0.0162254	0	0.00501741	0.00751972	0	0	0.00242125	0.00962256	0.00528082	0.002459	0	0.00269733	0.00446614	0	0.00837411	0.00533167	0	0.00518848	0.00861145	0.00245761
JAG1	0.00773263	0.00683941	0	0.00237751	0.0127069	0	0.00438516	0.00414389	0	0	0.00388933	0.00924391	0.00681914	0	0.00254407	0.00351023	0.00281166	0	0.0125903	0.00627116	0.00537676	0.00654098	0.0113398	0
ITGB4	0	0.00292539	0	0	0.00368304	0	0	0	0	0	0	0	0.0026683	0	0	0.00475707	0	0.00308265	0	0	0	0.00503505	0	0
ITGB1	0.0027503	0	0	0	0.00296024	0	0	0.00312376	0	0	0	0.0025483	0	0	0	0	0	0	0.00659735	0	0.00310491	0	0	0
ITGA6	0.00248629	0	0	0	0.0103005	0	0.00241851	0.00412057	0	0	0	0.00548874	0	0	0	0	0	0	0.00388609	0.00246649	0	0	0.00342626	0
ITGA5	0	0	0	0	0	0	0	0.00362293	0	0	0	0	0	0	0	0	0	0	0	0.00253551	0	0	0	0
ITGA3	0.00253695	0.00248621	0	0	0.00386546	0	0.00258793	0	0	0	0	0.00385813	0	0	0	0	0	0	0.00316906	0	0	0	0.00247377	0
GJA1	0.0037069	0.00310146	0	0	0.00339579	0	0.00295542	0.00261267	0	0	0	0.0039174	0.00256494	0	0	0.00331517	0	0	0.00532624	0.00331983	0.00250363	0	0.003176	0
F11R	0.00307377	0	0	0	0.00683072	0	0.00286575	0.00639894	0	0	0	0.00387302	0.00294799	0	0	0	0.00295653	0	0.00378588	0.00239314	0	0	0.00457796	0
DSG3	0	0	0	0	0	0	0	0	0	0	0	0.00385342	0	0	0	0	0	0	0	0	0	0	0	0
CDH3	0.00247994	0	0	0	0.00244237	0	0.00247587	0	0	0	0	0	0	0	0	0	0	0	0	0	0	0	0	0
CD99	0.00513919	0	0	0	0.00454708	0	0.00373756	0.00285272	0	0	0.00273255	0.00362108	0.00259698	0	0	0	0.00371915	0	0.00324285	0	0	0	0.00501928	0
CD74	0.0052655	0.00373882	0	0	0.00934004	0	0.00642843	0.00328763	0	0	0.0026623	0.00590205	0.0058104	0.00259078	0.00241088	0.00402439	0.00542925	0.00294957	0.0046166	0.00341853	0	0.00271002	0.00544238	0
CD47	0.0128701	0.0126686	0	0	0.0147618	0.00266836	0.00884074	0.00618226	0.00315204	0.00276716	0.00719604	0.00739239	0.00732833	0	0	0.00520191	0.00667078	0.0039746	0.0072765	0.00529538	0.00398813	0.00804607	0.011905	0.00257953
CD44	0.00537056	0.0034937	0	0.00254689	0.00635623	0	0.00395077	0.00419054	0	0	0.00332947	0.0035841	0.00759552	0	0.00249445	0.00282859	0.00277826	0.00405822	0.00459602	0	0	0.0026395	0.0032758	0
BSG	0.00244878	0	0	0	0.00501481	0	0	0.00304135	0	0	0	0.00382093	0	0.00260606	0	0.00490552	0	0	0.00598049	0	0.00337659	0	0.00269189	0
