# Supplementary material for: Dissecting crosstalk induced by cell-cell communication using single-cell transcriptomic data
Source: Nat Commun. 2025 Jul 1;16:5970. doi: 10.1038/s41467-025-61149-7 (PMC12219092; doi:10.1038/s41467-025-61149-7)
Supplement: Supplementary file 4 — Source Data [file 41467_2025_61149_MOESM4_ESM.zip › SuppFig5_sourcedata.xlsx]

## Sheet: suppFig5g
Target	Count	Sample	Receptor
ABCC1	14	COVID	CD44
ABI3BP	8	COVID	CD44
ACSL4	14	COVID	CD44
ACTN1	18	COVID	CD44
ACYP2	9	COVID	CD44
ADAM17	15	COVID	CD44
ADAM9	15	COVID	CD44
ADAMTS12	9	COVID	CD44
ADAMTS9-AS2	9	COVID	CD44
ADARB1	14	COVID	CD44
ADGRB3	8	COVID	CD44
AEBP2	14	COVID	CD44
AGAP1	13	COVID	CD44
AGO3	22	COVID	CD44
AHCTF1	10	COVID	CD44
AHI1	14	COVID	CD44
ANKRD10	19	COVID	CD44
ANO6	20	COVID	CD44
ANTXR1	13	COVID	CD44
ANTXR2	16	COVID	CD44
ARHGAP10	14	COVID	CD44
ARHGAP21	16	COVID	CD44
ARHGAP24	16	COVID	CD44
ASPH	17	COVID	CD44
AUH	14	COVID	CD44
BACH2	11	COVID	CD44
BCL2	26	COVID	CD44
BICC1	9	COVID	CD44
BMPR1A	14	COVID	CD44
BNIP3L	12	COVID	CD44
C1R	6	COVID	CD44
C1RL	16	COVID	CD44
C1S	8	COVID	CD44
CACNA2D1	15	COVID	CD44
CAPZB	21	COVID	CD44
CARMIL1	9	COVID	CD44
CCDC14	12	COVID	CD44
CEBPB	20	COVID	CD44
CELF2	17	COVID	CD44
CEMIP	16	COVID	CD44
CERS6	23	COVID	CD44
CFH	19	COVID	CD44
CHD9	18	COVID	CD44
CHIC2	18	COVID	CD44
CLIC4	25	COVID	CD44
CLIP4	17	COVID	CD44
CLMP	9	COVID	CD44
CMSS1	13	COVID	CD44
COL1A1	17	COVID	CD44
COL3A1	19	COVID	CD44
COL4A1	13	COVID	CD44
COL4A2	17	COVID	CD44
COL5A1	15	COVID	CD44
COL5A2	13	COVID	CD44
COL6A1	9	COVID	CD44
COL6A2	9	COVID	CD44
CPD	16	COVID	CD44
CPSF6	17	COVID	CD44
CRIM1	18	COVID	CD44
CRTC3	14	COVID	CD44
CSGALNACT2	18	COVID	CD44
CTBP2	20	COVID	CD44
CYP7B1	10	COVID	CD44
DAAM1	14	COVID	CD44
DCN	7	COVID	CD44
DDR2	12	COVID	CD44
DENND5A	15	COVID	CD44
DIP2C	13	COVID	CD44
DLC1	19	COVID	CD44
DMD	14	COVID	CD44
DOCK1	12	COVID	CD44
DTNA	13	COVID	CD44
DYNC2H1	16	COVID	CD44
EEA1	19	COVID	CD44
EHBP1	15	COVID	CD44
EIF4G3	14	COVID	CD44
ELN	9	COVID	CD44
ENAH	19	COVID	CD44
EPB41L2	10	COVID	CD44
EPS8	19	COVID	CD44
EXT1	20	COVID	CD44
FAM126A	16	COVID	CD44
FAM20C	13	COVID	CD44
FAP	14	COVID	CD44
FBLN1	11	COVID	CD44
FBXL7	8	COVID	CD44
FBXO42	17	COVID	CD44
FGF14	13	COVID	CD44
FGFR1	15	COVID	CD44
FMO2	4	COVID	CD44
FN1	19	COVID	CD44
FOXO1	14	COVID	CD44
FRMD4B	8	COVID	CD44
FTH1	26	COVID	CD44
FTO	15	COVID	CD44
GALNT17	6	COVID	CD44
GAS7	13	COVID	CD44
GBE1	17	COVID	CD44
GEM	15	COVID	CD44
GLRX	14	COVID	CD44
GNA12	15	COVID	CD44
GPC6	11	COVID	CD44
GPX3	13	COVID	CD44
GRB10	13	COVID	CD44
GRK5	16	COVID	CD44
GSE1	20	COVID	CD44
GTDC1	17	COVID	CD44
HIVEP2	18	COVID	CD44
HMCN1	18	COVID	CD44
IGF1R	16	COVID	CD44
IGF2BP2	20	COVID	CD44
IGFBP4	17	COVID	CD44
IGFBP7	12	COVID	CD44
IL6ST	20	COVID	CD44
INPP4B	12	COVID	CD44
INSR	11	COVID	CD44
ITGA1	14	COVID	CD44
ITGA2	19	COVID	CD44
ITGAV	18	COVID	CD44
ITGB5	21	COVID	CD44
ITPR1	16	COVID	CD44
ITSN1	20	COVID	CD44
JPX	14	COVID	CD44
KDM5B	15	COVID	CD44
KIF13A	15	COVID	CD44
KLF9	17	COVID	CD44
LAMA4	14	COVID	CD44
LAMC1	21	COVID	CD44
LARGE1	13	COVID	CD44
LIMA1	19	COVID	CD44
LIMS1	22	COVID	CD44
LINC00472	9	COVID	CD44
LPAR1	12	COVID	CD44
LPP	20	COVID	CD44
LRP1	16	COVID	CD44
LTBP1	18	COVID	CD44
LTBP2	12	COVID	CD44
LUM	14	COVID	CD44
MAML3	18	COVID	CD44
MAN1A1	19	COVID	CD44
MAP3K20	17	COVID	CD44
MAP4	17	COVID	CD44
MAP4K3	16	COVID	CD44
MEIS2	17	COVID	CD44
MFSD4B	12	COVID	CD44
MGST1	14	COVID	CD44
MIR100HG	10	COVID	CD44
MIR99AHG	7	COVID	CD44
MITF	21	COVID	CD44
MMP14	12	COVID	CD44
MPDZ	7	COVID	CD44
MYH10	14	COVID	CD44
MYO10	14	COVID	CD44
MYO1D	13	COVID	CD44
MYO1E	16	COVID	CD44
NAP1L1	16	COVID	CD44
NBEAL1	12	COVID	CD44
NCAM2	9	COVID	CD44
NCKAP1	18	COVID	CD44
NEGR1	10	COVID	CD44
NFIC	15	COVID	CD44
NID1	19	COVID	CD44
NNMT	13	COVID	CD44
NR2F1	15	COVID	CD44
NRP1	18	COVID	CD44
ODF2L	16	COVID	CD44
OSBPL1A	16	COVID	CD44
OSMR	17	COVID	CD44
PALLD	12	COVID	CD44
PAPPA	15	COVID	CD44
PBX3	11	COVID	CD44
PCCA	22	COVID	CD44
PCSK5	15	COVID	CD44
PDGFRB	11	COVID	CD44
PDLIM3	11	COVID	CD44
PDLIM5	15	COVID	CD44
PDXDC1	13	COVID	CD44
PDZRN3	12	COVID	CD44
PEAK1	14	COVID	CD44
PELI2	15	COVID	CD44
PHF21A	15	COVID	CD44
PHLDB2	9	COVID	CD44
PID1	5	COVID	CD44
PIEZO2	13	COVID	CD44
PIK3R1	18	COVID	CD44
PKD2	15	COVID	CD44
PKIG	12	COVID	CD44
PLEKHA5	14	COVID	CD44
PLIN2	19	COVID	CD44
PLOD2	18	COVID	CD44
PLS3	15	COVID	CD44
PLSCR4	12	COVID	CD44
PPARG	10	COVID	CD44
PPP1CB	16	COVID	CD44
PRKCA	14	COVID	CD44
PRKD1	9	COVID	CD44
PRR16	12	COVID	CD44
PRRX1	10	COVID	CD44
PTEN	24	COVID	CD44
PTK2	17	COVID	CD44
PTMA	16	COVID	CD44
PTPRK	14	COVID	CD44
PTPRM	13	COVID	CD44
RAB2A	15	COVID	CD44
RAB8B	14	COVID	CD44
RBFOX2	8	COVID	CD44
RBPMS	16	COVID	CD44
RHOQ	20	COVID	CD44
RIN2	14	COVID	CD44
RNF217	8	COVID	CD44
RNF24	11	COVID	CD44
ROBO1	16	COVID	CD44
ROBO2	9	COVID	CD44
ROCK2	16	COVID	CD44
ROR1	12	COVID	CD44
ROR2	14	COVID	CD44
RUNX1	22	COVID	CD44
RUNX1T1	20	COVID	CD44
RYR2	5	COVID	CD44
SCARB2	15	COVID	CD44
SCMH1	21	COVID	CD44
SEC24D	17	COVID	CD44
SEC31A	16	COVID	CD44
SEMA3C	22	COVID	CD44
SEPTIN11	14	COVID	CD44
SERPINE1	20	COVID	CD44
SGIP1	13	COVID	CD44
SH3PXD2A	12	COVID	CD44
SKAP2	13	COVID	CD44
SLC38A2	21	COVID	CD44
SLC40A1	9	COVID	CD44
SLCO3A1	13	COVID	CD44
SLIT3	11	COVID	CD44
SMAD3	20	COVID	CD44
SMC5	11	COVID	CD44
SOS1	17	COVID	CD44
SPECC1L	15	COVID	CD44
SQSTM1	18	COVID	CD44
SRGAP1	18	COVID	CD44
STAT3	17	COVID	CD44
STEAP2	13	COVID	CD44
STK3	14	COVID	CD44
STXBP5	15	COVID	CD44
SUGCT	19	COVID	CD44
TANC1	14	COVID	CD44
TASOR2	18	COVID	CD44
TBCK	9	COVID	CD44
TBX2	17	COVID	CD44
TCF7L2	21	COVID	CD44
TEAD1	17	COVID	CD44
TGFBR3	19	COVID	CD44
TGM2	16	COVID	CD44
THADA	18	COVID	CD44
THBS1	22	COVID	CD44
THBS2	9	COVID	CD44
TIMP2	13	COVID	CD44
TNS1	13	COVID	CD44
TNS3	18	COVID	CD44
TPM1	17	COVID	CD44
TRPS1	12	COVID	CD44
TSC22D1	23	COVID	CD44
TSC22D3	13	COVID	CD44
TTC3	15	COVID	CD44
TTC39C	15	COVID	CD44
TTTY14	5	COVID	CD44
UACA	17	COVID	CD44
UBE2R2	18	COVID	CD44
UBR3	14	COVID	CD44
UNC5C	11	COVID	CD44
USP33	18	COVID	CD44
VCAN	16	COVID	CD44
VGLL4	17	COVID	CD44
VWA8	15	COVID	CD44
WDR70	15	COVID	CD44
WTAP	16	COVID	CD44
ZEB1	18	COVID	CD44
ZFAND5	15	COVID	CD44
ZFHX3	15	COVID	CD44
ZFP36L1	22	COVID	CD44
ZFPM2	9	COVID	CD44
ABCA10	4	HC	CD44
ADAM17	7	HC	CD44
ADAMTS9-AS2	2	HC	CD44
AGAP1	6	HC	CD44
AKT3	5	HC	CD44
ANO6	5	HC	CD44
APBB2	9	HC	CD44
ARHGAP10	4	HC	CD44
ARHGAP21	9	HC	CD44
ASAP1	11	HC	CD44
BAZ2B	7	HC	CD44
BICC1	7	HC	CD44
C3	13	HC	CD44
CAPZB	10	HC	CD44
CBLB	8	HC	CD44
CCDC80	10	HC	CD44
CDC42BPA	8	HC	CD44
CDH11	4	HC	CD44
CDK14	9	HC	CD44
CDK17	8	HC	CD44
CELF2	13	HC	CD44
CFH	7	HC	CD44
CLIC4	11	HC	CD44
CLIP1	8	HC	CD44
COL1A2	9	HC	CD44
COL4A2	4	HC	CD44
COL5A1	5	HC	CD44
COL6A3	4	HC	CD44
CREB5	9	HC	CD44
CRY1	6	HC	CD44
DAAM1	11	HC	CD44
DCLK1	7	HC	CD44
DENND2A	5	HC	CD44
DMD	6	HC	CD44
DTNA	13	HC	CD44
EGFR	12	HC	CD44
ELF2	4	HC	CD44
ELMO1	7	HC	CD44
ELN	3	HC	CD44
EMP1	6	HC	CD44
ENAH	11	HC	CD44
EPB41L2	10	HC	CD44
ESYT2	9	HC	CD44
FAT3	7	HC	CD44
FKBP5	11	HC	CD44
FN1	12	HC	CD44
FOSB	10	HC	CD44
FSTL1	5	HC	CD44
GAS7	11	HC	CD44
GFPT2	11	HC	CD44
GPC6	7	HC	CD44
GSE1	10	HC	CD44
IGF1R	8	HC	CD44
IGFBP7	10	HC	CD44
IL6ST	9	HC	CD44
IMMP2L	8	HC	CD44
ITGA1	6	HC	CD44
ITGA2	10	HC	CD44
ITPR1	9	HC	CD44
KAZN	10	HC	CD44
KIF13A	7	HC	CD44
KIF1B	9	HC	CD44
KLF9	10	HC	CD44
LAMA4	6	HC	CD44
LDB2	4	HC	CD44
LIMA1	13	HC	CD44
LITAF	7	HC	CD44
LPAR1	5	HC	CD44
LRRFIP2	8	HC	CD44
LTBP1	8	HC	CD44
MAMDC2	10	HC	CD44
MAML3	13	HC	CD44
MAN1A1	10	HC	CD44
MED13L	8	HC	CD44
MFSD4B	2	HC	CD44
MIR100HG	2	HC	CD44
MIR99AHG	4	HC	CD44
MYH10	12	HC	CD44
MYOF	7	HC	CD44
NAALADL2	7	HC	CD44
NAV3	7	HC	CD44
NCAM2	4	HC	CD44
NCOA1	7	HC	CD44
NFIB	11	HC	CD44
NFKB1	12	HC	CD44
NNMT	7	HC	CD44
NUP153	5	HC	CD44
OSBPL8	3	HC	CD44
PAPSS2	7	HC	CD44
PARD3	9	HC	CD44
PBX1	7	HC	CD44
PCSK5	6	HC	CD44
PDLIM3	4	HC	CD44
PDLIM5	6	HC	CD44
PELI2	6	HC	CD44
PER2	8	HC	CD44
PHLDB2	9	HC	CD44
PID1	3	HC	CD44
PLEKHA5	6	HC	CD44
PPP1CB	6	HC	CD44
PPP1R12A	5	HC	CD44
PPP1R12B	6	HC	CD44
PRICKLE2	4	HC	CD44
PRKD1	5	HC	CD44
PRKN	7	HC	CD44
PSD3	8	HC	CD44
PTPRD	4	HC	CD44
RAB8B	7	HC	CD44
RBPMS	4	HC	CD44
RERG	4	HC	CD44
ROBO1	8	HC	CD44
ROBO2	7	HC	CD44
ROCK2	11	HC	CD44
RORA	13	HC	CD44
SAMHD1	6	HC	CD44
SBF2	3	HC	CD44
SGCD	4	HC	CD44
SGIP1	8	HC	CD44
SH3PXD2B	3	HC	CD44
SH3RF3	4	HC	CD44
SLC19A2	11	HC	CD44
SLC38A2	11	HC	CD44
SNED1	4	HC	CD44
SOX5	9	HC	CD44
SPARCL1	2	HC	CD44
SPON1	8	HC	CD44
SPTBN1	12	HC	CD44
SSBP2	9	HC	CD44
STK3	7	HC	CD44
SVEP1	4	HC	CD44
TANC1	5	HC	CD44
TCF4	11	HC	CD44
TFPI	8	HC	CD44
TGFBR3	9	HC	CD44
THBS1	8	HC	CD44
TIMP3	11	HC	CD44
TJP2	8	HC	CD44
TMEM108	7	HC	CD44
TMEM165	9	HC	CD44
TNS1	5	HC	CD44
TNXB	8	HC	CD44
TPST1	5	HC	CD44
TRAK1	5	HC	CD44
TSHZ2	12	HC	CD44
UACA	4	HC	CD44
UNC5C	2	HC	CD44
VCL	6	HC	CD44
YAP1	8	HC	CD44
YBX3	8	HC	CD44
ZEB1	8	HC	CD44
ZEB2	10	HC	CD44
ZFHX3	14	HC	CD44
ZHX2	6	HC	CD44
ABCC1	14	COVID	PTPRM
ABI3BP	10	COVID	PTPRM
ACSL4	14	COVID	PTPRM
ACTN1	18	COVID	PTPRM
ACYP2	11	COVID	PTPRM
ADAM17	17	COVID	PTPRM
ADAM9	16	COVID	PTPRM
ADAMTS12	11	COVID	PTPRM
ADAMTS9-AS2	11	COVID	PTPRM
ADARB1	14	COVID	PTPRM
ADGRB3	8	COVID	PTPRM
AEBP2	14	COVID	PTPRM
AGAP1	13	COVID	PTPRM
AGO3	24	COVID	PTPRM
AHCTF1	13	COVID	PTPRM
AHI1	14	COVID	PTPRM
ANKRD10	19	COVID	PTPRM
ANO6	21	COVID	PTPRM
ANTXR1	12	COVID	PTPRM
ANTXR2	19	COVID	PTPRM
ARHGAP10	10	COVID	PTPRM
ARHGAP21	19	COVID	PTPRM
ARHGAP24	16	COVID	PTPRM
ASPH	20	COVID	PTPRM
AUH	15	COVID	PTPRM
BACH2	12	COVID	PTPRM
BCL2	27	COVID	PTPRM
BICC1	10	COVID	PTPRM
BMPR1A	15	COVID	PTPRM
BNIP3L	16	COVID	PTPRM
C1R	6	COVID	PTPRM
C1RL	16	COVID	PTPRM
C1S	9	COVID	PTPRM
CACNA2D1	15	COVID	PTPRM
CAPZB	20	COVID	PTPRM
CARMIL1	11	COVID	PTPRM
CCDC14	14	COVID	PTPRM
CD44	22	COVID	PTPRM
CEBPB	19	COVID	PTPRM
CELF2	17	COVID	PTPRM
CEMIP	17	COVID	PTPRM
CERS6	22	COVID	PTPRM
CFH	19	COVID	PTPRM
CHD9	18	COVID	PTPRM
CHIC2	17	COVID	PTPRM
CLIC4	25	COVID	PTPRM
CLIP4	17	COVID	PTPRM
CLMP	9	COVID	PTPRM
CMSS1	13	COVID	PTPRM
COL1A1	17	COVID	PTPRM
COL3A1	19	COVID	PTPRM
COL4A1	13	COVID	PTPRM
COL4A2	17	COVID	PTPRM
COL5A1	13	COVID	PTPRM
COL5A2	15	COVID	PTPRM
COL6A1	9	COVID	PTPRM
COL6A2	10	COVID	PTPRM
CPD	18	COVID	PTPRM
CPSF6	17	COVID	PTPRM
CRIM1	16	COVID	PTPRM
CRTC3	13	COVID	PTPRM
CSGALNACT2	18	COVID	PTPRM
CTBP2	18	COVID	PTPRM
CYP7B1	10	COVID	PTPRM
DAAM1	20	COVID	PTPRM
DCN	9	COVID	PTPRM
DDR2	13	COVID	PTPRM
DENND5A	18	COVID	PTPRM
DIP2C	12	COVID	PTPRM
DLC1	20	COVID	PTPRM
DMD	12	COVID	PTPRM
DOCK1	13	COVID	PTPRM
DTNA	16	COVID	PTPRM
DYNC2H1	16	COVID	PTPRM
EEA1	19	COVID	PTPRM
EHBP1	16	COVID	PTPRM
EIF4G3	14	COVID	PTPRM
ELN	9	COVID	PTPRM
ENAH	17	COVID	PTPRM
EPB41L2	12	COVID	PTPRM
EPS8	20	COVID	PTPRM
EXT1	19	COVID	PTPRM
FAM126A	16	COVID	PTPRM
FAM20C	13	COVID	PTPRM
FAP	14	COVID	PTPRM
FBLN1	11	COVID	PTPRM
FBXL7	8	COVID	PTPRM
FBXO42	18	COVID	PTPRM
FGF14	12	COVID	PTPRM
FGFR1	15	COVID	PTPRM
FMO2	4	COVID	PTPRM
FN1	21	COVID	PTPRM
FOXO1	16	COVID	PTPRM
FRMD4B	9	COVID	PTPRM
FTH1	26	COVID	PTPRM
FTO	15	COVID	PTPRM
GALNT17	7	COVID	PTPRM
GAS7	13	COVID	PTPRM
GBE1	18	COVID	PTPRM
GEM	16	COVID	PTPRM
GLRX	15	COVID	PTPRM
GNA12	15	COVID	PTPRM
GPC6	16	COVID	PTPRM
GPX3	14	COVID	PTPRM
GRB10	13	COVID	PTPRM
GRK5	19	COVID	PTPRM
GSE1	21	COVID	PTPRM
GTDC1	18	COVID	PTPRM
HIVEP2	23	COVID	PTPRM
HMCN1	18	COVID	PTPRM
IGF1R	15	COVID	PTPRM
IGF2BP2	21	COVID	PTPRM
IGFBP4	20	COVID	PTPRM
IGFBP7	15	COVID	PTPRM
IL6ST	19	COVID	PTPRM
INPP4B	11	COVID	PTPRM
INSR	13	COVID	PTPRM
ITGA1	13	COVID	PTPRM
ITGA2	19	COVID	PTPRM
ITGAV	18	COVID	PTPRM
ITGB5	22	COVID	PTPRM
ITPR1	17	COVID	PTPRM
ITSN1	21	COVID	PTPRM
JPX	14	COVID	PTPRM
KDM5B	21	COVID	PTPRM
KIF13A	14	COVID	PTPRM
KLF9	18	COVID	PTPRM
LAMA4	15	COVID	PTPRM
LAMC1	23	COVID	PTPRM
LARGE1	13	COVID	PTPRM
LIMA1	19	COVID	PTPRM
LIMS1	22	COVID	PTPRM
LINC00472	12	COVID	PTPRM
LPAR1	13	COVID	PTPRM
LPP	21	COVID	PTPRM
LRP1	18	COVID	PTPRM
LTBP1	18	COVID	PTPRM
LTBP2	15	COVID	PTPRM
LUM	15	COVID	PTPRM
MAML3	19	COVID	PTPRM
MAN1A1	20	COVID	PTPRM
MAP3K20	15	COVID	PTPRM
MAP4	18	COVID	PTPRM
MAP4K3	17	COVID	PTPRM
MEIS2	17	COVID	PTPRM
MFSD4B	13	COVID	PTPRM
MGST1	16	COVID	PTPRM
MIR100HG	11	COVID	PTPRM
MIR99AHG	8	COVID	PTPRM
MITF	22	COVID	PTPRM
MMP14	14	COVID	PTPRM
MPDZ	8	COVID	PTPRM
MYH10	18	COVID	PTPRM
MYO10	16	COVID	PTPRM
MYO1D	12	COVID	PTPRM
MYO1E	17	COVID	PTPRM
NAP1L1	17	COVID	PTPRM
NBEAL1	11	COVID	PTPRM
NCAM2	9	COVID	PTPRM
NCKAP1	19	COVID	PTPRM
NEGR1	15	COVID	PTPRM
NFIC	15	COVID	PTPRM
NID1	19	COVID	PTPRM
NNMT	13	COVID	PTPRM
NR2F1	15	COVID	PTPRM
NRP1	18	COVID	PTPRM
ODF2L	18	COVID	PTPRM
OSBPL1A	16	COVID	PTPRM
OSMR	16	COVID	PTPRM
PALLD	11	COVID	PTPRM
PAPPA	14	COVID	PTPRM
PBX3	12	COVID	PTPRM
PCCA	21	COVID	PTPRM
PCSK5	16	COVID	PTPRM
PDGFRB	10	COVID	PTPRM
PDLIM3	10	COVID	PTPRM
PDLIM5	15	COVID	PTPRM
PDXDC1	13	COVID	PTPRM
PDZRN3	13	COVID	PTPRM
PEAK1	16	COVID	PTPRM
PELI2	15	COVID	PTPRM
PHF21A	14	COVID	PTPRM
PHLDB2	11	COVID	PTPRM
PID1	5	COVID	PTPRM
PIEZO2	13	COVID	PTPRM
PIK3R1	19	COVID	PTPRM
PKD2	15	COVID	PTPRM
PKIG	14	COVID	PTPRM
PLEKHA5	14	COVID	PTPRM
PLIN2	18	COVID	PTPRM
PLOD2	16	COVID	PTPRM
PLS3	15	COVID	PTPRM
PLSCR4	12	COVID	PTPRM
PPARG	14	COVID	PTPRM
PPP1CB	17	COVID	PTPRM
PRKCA	14	COVID	PTPRM
PRKD1	10	COVID	PTPRM
PRR16	12	COVID	PTPRM
PRRX1	10	COVID	PTPRM
PTEN	25	COVID	PTPRM
PTK2	17	COVID	PTPRM
PTMA	16	COVID	PTPRM
PTPRK	15	COVID	PTPRM
RAB2A	15	COVID	PTPRM
RAB8B	15	COVID	PTPRM
RBFOX2	11	COVID	PTPRM
RBPMS	16	COVID	PTPRM
RHOQ	23	COVID	PTPRM
RIN2	16	COVID	PTPRM
RNF217	8	COVID	PTPRM
RNF24	11	COVID	PTPRM
ROBO1	16	COVID	PTPRM
ROBO2	10	COVID	PTPRM
ROCK2	17	COVID	PTPRM
ROR1	12	COVID	PTPRM
ROR2	15	COVID	PTPRM
RUNX1	22	COVID	PTPRM
RUNX1T1	20	COVID	PTPRM
RYR2	7	COVID	PTPRM
SCARB2	15	COVID	PTPRM
SCMH1	22	COVID	PTPRM
SEC24D	16	COVID	PTPRM
SEC31A	15	COVID	PTPRM
SEMA3C	22	COVID	PTPRM
SEPTIN11	15	COVID	PTPRM
SERPINE1	20	COVID	PTPRM
SGIP1	16	COVID	PTPRM
SH3PXD2A	13	COVID	PTPRM
SKAP2	17	COVID	PTPRM
SLC38A2	23	COVID	PTPRM
SLC40A1	12	COVID	PTPRM
SLCO3A1	15	COVID	PTPRM
SLIT3	12	COVID	PTPRM
SMAD3	21	COVID	PTPRM
SMC5	11	COVID	PTPRM
SOS1	18	COVID	PTPRM
SPECC1L	15	COVID	PTPRM
SQSTM1	19	COVID	PTPRM
SRGAP1	18	COVID	PTPRM
STAT3	17	COVID	PTPRM
STEAP2	11	COVID	PTPRM
STK3	15	COVID	PTPRM
STXBP5	15	COVID	PTPRM
SUGCT	18	COVID	PTPRM
TANC1	14	COVID	PTPRM
TASOR2	19	COVID	PTPRM
TBCK	11	COVID	PTPRM
TBX2	19	COVID	PTPRM
TCF7L2	20	COVID	PTPRM
TEAD1	20	COVID	PTPRM
TGFBR3	20	COVID	PTPRM
TGM2	20	COVID	PTPRM
THADA	18	COVID	PTPRM
THBS1	23	COVID	PTPRM
THBS2	9	COVID	PTPRM
TIMP2	15	COVID	PTPRM
TNS1	13	COVID	PTPRM
TNS3	18	COVID	PTPRM
TPM1	19	COVID	PTPRM
TRPS1	12	COVID	PTPRM
TSC22D1	21	COVID	PTPRM
TSC22D3	14	COVID	PTPRM
TTC3	15	COVID	PTPRM
TTC39C	15	COVID	PTPRM
TTTY14	5	COVID	PTPRM
UACA	17	COVID	PTPRM
UBE2R2	16	COVID	PTPRM
UBR3	13	COVID	PTPRM
UNC5C	11	COVID	PTPRM
USP33	18	COVID	PTPRM
VCAN	23	COVID	PTPRM
VGLL4	18	COVID	PTPRM
VWA8	14	COVID	PTPRM
WDR70	14	COVID	PTPRM
WTAP	14	COVID	PTPRM
ZEB1	16	COVID	PTPRM
ZFAND5	17	COVID	PTPRM
ZFHX3	16	COVID	PTPRM
ZFP36L1	24	COVID	PTPRM
ZFPM2	10	COVID	PTPRM
ABCA10	3	HC	PTPRM
ADAM17	6	HC	PTPRM
ADAMTS9-AS2	1	HC	PTPRM
AGAP1	6	HC	PTPRM
AKT3	4	HC	PTPRM
ANO6	4	HC	PTPRM
APBB2	11	HC	PTPRM
ARHGAP10	4	HC	PTPRM
ARHGAP21	8	HC	PTPRM
ASAP1	10	HC	PTPRM
BAZ2B	6	HC	PTPRM
BICC1	6	HC	PTPRM
C3	11	HC	PTPRM
CAPZB	8	HC	PTPRM
CBLB	6	HC	PTPRM
CCDC80	9	HC	PTPRM
CD44	7	HC	PTPRM
CDC42BPA	6	HC	PTPRM
CDH11	4	HC	PTPRM
CDK14	8	HC	PTPRM
CDK17	8	HC	PTPRM
CELF2	10	HC	PTPRM
CFH	5	HC	PTPRM
CLIC4	5	HC	PTPRM
CLIP1	8	HC	PTPRM
COL1A2	7	HC	PTPRM
COL4A2	7	HC	PTPRM
COL5A1	6	HC	PTPRM
COL6A3	6	HC	PTPRM
CREB5	8	HC	PTPRM
CRY1	5	HC	PTPRM
DAAM1	9	HC	PTPRM
DCLK1	9	HC	PTPRM
DENND2A	5	HC	PTPRM
DMD	5	HC	PTPRM
DTNA	11	HC	PTPRM
EGFR	10	HC	PTPRM
ELF2	4	HC	PTPRM
ELMO1	7	HC	PTPRM
ELN	2	HC	PTPRM
EMP1	3	HC	PTPRM
ENAH	9	HC	PTPRM
EPB41L2	2	HC	PTPRM
ESYT2	7	HC	PTPRM
FAT3	7	HC	PTPRM
FKBP5	10	HC	PTPRM
FN1	8	HC	PTPRM
FOSB	8	HC	PTPRM
FSTL1	6	HC	PTPRM
GAS7	5	HC	PTPRM
GFPT2	9	HC	PTPRM
GPC6	6	HC	PTPRM
GSE1	10	HC	PTPRM
IGF1R	8	HC	PTPRM
IGFBP7	10	HC	PTPRM
IL6ST	7	HC	PTPRM
IMMP2L	6	HC	PTPRM
ITGA1	6	HC	PTPRM
ITGA2	9	HC	PTPRM
ITPR1	8	HC	PTPRM
KAZN	7	HC	PTPRM
KIF13A	5	HC	PTPRM
KIF1B	5	HC	PTPRM
KLF9	9	HC	PTPRM
LAMA4	2	HC	PTPRM
LDB2	5	HC	PTPRM
LIMA1	9	HC	PTPRM
LITAF	5	HC	PTPRM
LPAR1	5	HC	PTPRM
LRRFIP2	7	HC	PTPRM
LTBP1	7	HC	PTPRM
MAMDC2	10	HC	PTPRM
MAML3	8	HC	PTPRM
MAN1A1	9	HC	PTPRM
MED13L	7	HC	PTPRM
MFSD4B	4	HC	PTPRM
MIR100HG	3	HC	PTPRM
MIR99AHG	5	HC	PTPRM
MYH10	9	HC	PTPRM
MYOF	5	HC	PTPRM
NAALADL2	6	HC	PTPRM
NAV3	5	HC	PTPRM
NCAM2	3	HC	PTPRM
NCOA1	6	HC	PTPRM
NFIB	9	HC	PTPRM
NFKB1	9	HC	PTPRM
NNMT	7	HC	PTPRM
NUP153	2	HC	PTPRM
OSBPL8	2	HC	PTPRM
PAPSS2	7	HC	PTPRM
PARD3	6	HC	PTPRM
PBX1	6	HC	PTPRM
PCSK5	6	HC	PTPRM
PDLIM3	3	HC	PTPRM
PDLIM5	3	HC	PTPRM
PELI2	5	HC	PTPRM
PER2	9	HC	PTPRM
PHLDB2	8	HC	PTPRM
PID1	2	HC	PTPRM
PLEKHA5	5	HC	PTPRM
PPP1CB	3	HC	PTPRM
PPP1R12A	7	HC	PTPRM
PPP1R12B	5	HC	PTPRM
PRICKLE2	5	HC	PTPRM
PRKD1	4	HC	PTPRM
PRKN	8	HC	PTPRM
PSD3	7	HC	PTPRM
PTPRD	5	HC	PTPRM
RAB8B	5	HC	PTPRM
RBPMS	5	HC	PTPRM
RERG	3	HC	PTPRM
ROBO1	8	HC	PTPRM
ROBO2	8	HC	PTPRM
ROCK2	8	HC	PTPRM
RORA	9	HC	PTPRM
SAMHD1	6	HC	PTPRM
SBF2	4	HC	PTPRM
SGCD	3	HC	PTPRM
SGIP1	8	HC	PTPRM
SH3PXD2B	3	HC	PTPRM
SH3RF3	4	HC	PTPRM
SLC19A2	8	HC	PTPRM
SLC38A2	10	HC	PTPRM
SNED1	2	HC	PTPRM
SOX5	7	HC	PTPRM
SPARCL1	3	HC	PTPRM
SPON1	7	HC	PTPRM
SPTBN1	9	HC	PTPRM
SSBP2	8	HC	PTPRM
STK3	7	HC	PTPRM
SVEP1	1	HC	PTPRM
TANC1	4	HC	PTPRM
TCF4	13	HC	PTPRM
TFPI	5	HC	PTPRM
TGFBR3	8	HC	PTPRM
THBS1	4	HC	PTPRM
TIMP3	7	HC	PTPRM
TJP2	7	HC	PTPRM
TMEM108	3	HC	PTPRM
TMEM165	6	HC	PTPRM
TNS1	3	HC	PTPRM
TNXB	4	HC	PTPRM
TPST1	6	HC	PTPRM
TRAK1	5	HC	PTPRM
TSHZ2	11	HC	PTPRM
UACA	3	HC	PTPRM
UNC5C	2	HC	PTPRM
VCL	8	HC	PTPRM
YAP1	5	HC	PTPRM
YBX3	5	HC	PTPRM
ZEB1	8	HC	PTPRM
ZEB2	7	HC	PTPRM
ZFHX3	12	HC	PTPRM
ZHX2	9	HC	PTPRM

## Sheet: suppFig5h
	FN1	TGM2	LUM	COL3A1	VCAN	PLIN2	SEMA3C	MAN1A1	IGFBP4	ZFP36L1	HIVEP2	COL4A1	LPP	SLC38A2	THBS1	LIMS1	UACA	GSE1	TIMP2	FTH1
CEBPB	0.00144966	0.000671904	0.00113676	0.000742819	0.000870715	0.00105073	0.000991151	0.000573477	0.000844403	0.00061867	0.000448826	0.00102358	0.000405059	0.00106607	0.000378578	0.00055427	0.000519449	0.000284442	0.00108691	0.000579323
STAT3	0.000575095	0.00047187	0.000394057	0.000454706	0.000523811	0.000366011	0.000252998	0.000569972	0.000418847	0.000308018	0.000267284	0.000414536	0.000413618	0.000242688	0.000226057	0.000259051	0.000212677	0.000469147	0.000427637	0.000197428
NFIC	0.000772914	0.000467613	0.000751769	0.000765901	0.000600002	0.000754397	0.000617575	0.000411451	0.000536503	0	0.000397411	0	0	0.000586279	0.000577697	0.000662571	0.000573717	0.000409139	0.000676691	0.000545194
KDM5B	0.000508444	0.000499566	0.000647159	0	0.000414207	0.000352064	0.000279236	0.000622196	0.000528255	0.00042354	0.000225215	0.000434693	0.000673329	0.000460162	0.000438307	0.000303295	0.000252063	0.000384555	0.000605408	0.000328364
RUNX1	0.00100579	0.000340268	0.000577688	0.000476798	0	0.000552916	0.000511769	0.000356023	0.000333804	0.000533348	0.000469084	0.000650914	0	5.51974e-05	0.000528811	0.000269018	0.000825619	0.000749252	0.000604578	0.000274163
CTBP2	0.000925704	0.000722608	0	0	0.000592171	0.00050607	0.000166038	0.000681314	0	0.000647131	0.000374206	0.000415256	0.000443432	0.000376426	0.000404791	0.000378487	0.000588612	0.000412059	0	0.000457976
TAF1	0.000626688	6.73535e-05	0.000433222	9.26422e-05	0.000187762	0.000224523	0.000327964	0.000164843	0.000216144	0.000288316	0.000526956	0.000491608	0.000363907	0.000212299	0.000110162	0.00030652	0.00026556	0.000262511	0.000433264	0
MITF	0	0.000248482	0	0.000170296	0.00033804	0.000524812	0.000119508	0.00025617	0	0.000299407	0.000396605	0.000418333	0	0.000228894	0.000183287	0.000410688	0	0	0.000367908	0.000263034
JUN	0.000174591	0.000365049	0	0.000256505	0.000246983	0.000208031	9.96463e-05	0.00023276	0.000276695	0.000163963	0.000223288	0.000377774	0.000374524	0.000207348	0.000128439	0.000336154	0.000256148	0.000167561	0.000214034	8.76495e-05
PPARG	0.000476933	0.000370037	0	0.000356878	0	0.000187761	0.000158887	0	0.00041237	0.000207576	0.000273006	0	0.000397646	0.000239979	0.000162413	0.000316995	0	0.000231326	0.000120222	3.60415e-05
CTNNB1	0.000385635	0	0.000499093	0.00036489	0.0002404	0.000396547	0.00050931	0.000186563	0	0.000301177	0.000161006	0.000486174	4.63168e-05	0.000278967	0.000145917	0.000181474	0.000465767	0	0.000308163	0.000103726
FOXO1	0	0.000290654	0	0.00063669	0.000308402	0	0.000420104	0.000474023	0.000136685	0.0002648	0.000399417	0	0.000519577	0.000519661	0.00019551	0.000330798	0	0.000455354	0	0
TCF7L2	0.000433737	0.00021556	0	0.000287976	0.000205214	0	0.000243184	0.000208627	0	0.000103699	0.000167859	0.000325652	0.000328384	0.000236835	0.000115763	0.000388831	0.00029108	8.34527e-05	0.000356039	0.000208646
ATF2	0.000274431	0	0.00027789	0	0.000144731	0.00029552	0.00047316	0.000253115	0.000255731	0.000246353	9.97326e-05	0	0.000209152	0.000244649	0.000436321	0.000271987	0	0.000119843	0	0.000117288
ASMAD3	0.000654683	0.000434659	0.000623756	0.000334899	0	0	0.00043794	0.000246035	0	0.000211958	0.000703032	0.000599878	0	0.000120695	0.000358116	0	0.00033427	0.000162809	0	0.000328893
ZEB1	0.000548943	0.000429286	0	0	0.000186303	0	0	0.000393716	0	0.00032803	0.000193222	0	0	0.000197189	0	0.000188348	0.000113609	0.000495414	0	9.38511e-05
TEAD1	0	0.000856166	0.000869106	0	0	0	0.000483542	0	0	0	0.000539142	0	0.000487759	0	0.000532024	0.000374692	0.000841421	0	0	0.000429713
PBX3	0.000320853	0	0.000211229	5.50291e-05	0.000202787	5.65071e-05	0.000339719	0.000323233	0.000339238	0	0.00012326	0	0	0.000122768	0.000194847	5.79968e-05	0.000270745	6.03399e-05	0	0
PTEN	0.000566184	0	0.00057147	0.00055631	0	0	0	0.000462854	0	0	0	0	0	0	0	0	0	0	0	0.000438881
NR2F1	0	0.000881036	0	0	0	0	0	0	0	0.000572567	0	0	0.000416239	0.000363743	0	0	0	0	0	0.000495552
