# Supplementary material for: Dissecting crosstalk induced by cell-cell communication using single-cell transcriptomic data
Source: Nat Commun. 2025 Jul 1;16:5970. doi: 10.1038/s41467-025-61149-7 (PMC12219092; doi:10.1038/s41467-025-61149-7)
Supplement: Supplementary file 4 — Source Data [file 41467_2025_61149_MOESM4_ESM.zip › SuppFig6_sourcedata.xlsx]

## Sheet: suppFig6ghi
Receptor	SSC	Target	Weight	pathway	Time
Cldn3	Jun	Gdf15	1.603	Cldn3-Jun-Gdf15	day 2+day 3
Cldn3	Jun	Cd63	0.518588	Cldn3-Jun-Cd63	day 2+day 3
Cldn3	Jun	Canx	0.436162	Cldn3-Jun-Canx	day 2+day 3
Cdh1	Jun	Gdf15	0.409602	Cdh1-Jun-Gdf15	day 2+day 3
Cdh1	Jun	Anxa5	0.406766	Cdh1-Jun-Anxa5	day 2+day 3
Cldn3	Jun	Ctsd	0.38563	Cldn3-Jun-Ctsd	day 2+day 3
Cldn3	Jun	Rbm25	0.35145	Cldn3-Jun-Rbm25	day 2+day 3
Cdh1	Jun	Cryab	0.318023	Cdh1-Jun-Cryab	day 2+day 3
Cldn3	Jun	Cd81	0.285387	Cldn3-Jun-Cd81	day 2+day 3
Cldn3	Jun	Taldo1	0.284489	Cldn3-Jun-Taldo1	day 2+day 3
Cldn3	Jun	Msn	0.284053	Cldn3-Jun-Msn	day 2+day 3
Cdh1	Jun	Cd81	0.28307	Cdh1-Jun-Cd81	day 2+day 3
Cldn3	Jun	Atox1	0.24755	Cldn3-Jun-Atox1	day 2+day 3
Cdh1	Jun	Taldo1	0.221962	Cdh1-Jun-Taldo1	day 2+day 3
Cldn3	Jun	Fau	0.22068	Cldn3-Jun-Fau	day 2+day 3
Cldn3	Jun	Eef2	0.209257	Cldn3-Jun-Eef2	day 2+day 3
Cdh1	Jun	Eef2	0.206338	Cdh1-Jun-Eef2	day 2+day 3
Cdh1	Jun	Serbp1	0.201453	Cdh1-Jun-Serbp1	day 2+day 3
Cdh1	Jun	Clta	0.200644	Cdh1-Jun-Clta	day 2+day 3
Cldn3	Jun	Serbp1	0.128668	Cldn3-Jun-Serbp1	day 2+day 3
Cldn3	Jun	Gpx1	0.893579	Cldn3-Jun-Gpx1	day 10+day 11
Cdh1	Jun	H3f3b	0.88743	Cdh1-Jun-H3f3b	day 10+day 11
Cldn3	Jun	Hnrnpa2b1	0.861138	Cldn3-Jun-Hnrnpa2b1	day 10+day 11
Cldn3	Jun	Uqcr11	0.768311	Cldn3-Jun-Uqcr11	day 10+day 11
Cldn3	Jun	Tpm3	0.752992	Cldn3-Jun-Tpm3	day 10+day 11
Bsg	Jun	Tpm3	0.722464	Bsg-Jun-Tpm3	day 10+day 11
Sdc1	Jun	Gpx1	0.718167	Sdc1-Jun-Gpx1	day 10+day 11
Cd44	Jun	Gpx1	0.68662	Cd44-Jun-Gpx1	day 10+day 11
Cldn3	Jun	Manf	0.68436	Cldn3-Jun-Manf	day 10+day 11
Cldn3	Jun	Tax1bp1	0.622096	Cldn3-Jun-Tax1bp1	day 10+day 11
Cd44	Jun	Tax1bp1	0.596714	Cd44-Jun-Tax1bp1	day 10+day 11
Cd44	Jun	Hnrnpa2b1	0.537091	Cd44-Jun-Hnrnpa2b1	day 10+day 11
Sdc1	Jun	Eif5	0.532204	Sdc1-Jun-Eif5	day 10+day 11
Cd44	Jun	Mdh2	0.524578	Cd44-Jun-Mdh2	day 10+day 11
Cd44	Jun	Eif5	0.509936	Cd44-Jun-Eif5	day 10+day 11
Cldn3	Jun	Eif5	0.507667	Cldn3-Jun-Eif5	day 10+day 11
Cldn3	Jun	Ncl	0.491107	Cldn3-Jun-Ncl	day 10+day 11
Bsg	Jun	Klf6	0.46948	Bsg-Jun-Klf6	day 10+day 11
Bsg	Jun	Ndufa13	0.458478	Bsg-Jun-Ndufa13	day 10+day 11
Cd44	Jun	Capzb	0.454453	Cd44-Jun-Capzb	day 10+day 11
Cdh1	Jun	Cldn18	1.73612	Cdh1-Jun-Cldn18	day 15
Cldn3	Jun	Clu	1.18671	Cldn3-Jun-Clu	day 15
Cldn3	Jun	Kif5b	0.980847	Cldn3-Jun-Kif5b	day 15
Cd44	Jun	Clu	0.959921	Cd44-Jun-Clu	day 15
Cdh1	Jun	Emp2	0.948155	Cdh1-Jun-Emp2	day 15
Sdc4	Jun	Eif5	0.946383	Sdc4-Jun-Eif5	day 15
Cdh1	Jun	App	0.934712	Cdh1-Jun-App	day 15
Cdh1	Jun	Anxa5	0.922355	Cdh1-Jun-Anxa5	day 15
Sdc1	Jun	Pdap1	0.858594	Sdc1-Jun-Pdap1	day 15
Cdh1	Jun	Ywhaz	0.828452	Cdh1-Jun-Ywhaz	day 15
Sdc1	Jun	Ptp4a2	0.816596	Sdc1-Jun-Ptp4a2	day 15
Sdc1	Jun	Ubxn2a	0.801673	Sdc1-Jun-Ubxn2a	day 15
Sdc4	Jun	H3f3b	0.798458	Sdc4-Jun-H3f3b	day 15
Cdh1	Jun	Myl6	0.777077	Cdh1-Jun-Myl6	day 15
Sdc1	Jun	Uqcrb	0.770256	Sdc1-Jun-Uqcrb	day 15
Cldn3	Jun	Actb	0.769172	Cldn3-Jun-Actb	day 15
F11r	Jun	Ncl	0.766386	F11r-Jun-Ncl	day 15
Cd44	Jun	Anxa5	0.730617	Cd44-Jun-Anxa5	day 15
Cdh1	Jun	Sparc	0.698784	Cdh1-Jun-Sparc	day 15
Cdh1	Jun	Psma7	0.661182	Cdh1-Jun-Psma7	day 15
