# Supplementary material for: Dissecting crosstalk induced by cell-cell communication using single-cell transcriptomic data
Source: Nat Commun. 2025 Jul 1;16:5970. doi: 10.1038/s41467-025-61149-7 (PMC12219092; doi:10.1038/s41467-025-61149-7)
Supplement: Supplementary file 4 — Source Data [file 41467_2025_61149_MOESM4_ESM.zip › SuppTable1_sourcedata.xlsx]

## Sheet: suppTable1_malignant
Coverage	X.lgFisher	X.lgChisq	Method
0	0	0.404873	CytoTalk
0	0	1.15719e-14	Nichenet-db
0	0	3.37515e-16	Nichenet-db
0	0	2.89298e-16	Nichenet-db
0	0	1.70204e-14	Nichenet-db
0	0	1.70204e-14	Nichenet-db
0	0	1.70204e-14	Nichenet-db
0	0	1.70204e-14	Nichenet-db
0	0	3.85731e-16	Nichenet-db
0	0	2.16974e-15	Nichenet-db
0	0	1.70204e-14	Nichenet-db
0	0	1.70204e-14	Nichenet-db
0	0	3.37515e-16	Nichenet-db
0	0	1.44649e-16	Nichenet-db
0	0	1.92865e-16	Nichenet-db
0	0	1.70204e-14	Nichenet-db
0	0	4.82164e-16	Nichenet-db
0	0	2.41082e-16	Nichenet-db
0	0	2.41082e-16	Nichenet-db
0	0	2.41082e-16	Nichenet-db
0	0	4.82164e-16	Nichenet-db
0	0	4.82164e-16	Nichenet-db
0	0	4.82164e-16	Nichenet-db
0	0	4.82164e-16	Nichenet-db
0.0714286	1.11394	0.953256	Nichenet-db
0.1	1.26007	1.29951	Nichenet-db
0.1	1.26007	1.29951	Nichenet-db
0	0	2.89298e-16	Nichenet-db
0	0	1.44649e-16	Nichenet-db
0	0	1.44649e-16	Nichenet-db
0	0	2.89298e-16	Nichenet-db
0	0	2.89298e-16	Nichenet-db
0	0	2.89298e-16	Nichenet-db
0	0	4.00196e-15	Nichenet-db
0.125	1.35698	1.59013	Nichenet-db
0.1	1.26007	1.29951	Nichenet-db
0.111111	1.30583	1.42976	Nichenet-db
0.142857	1.41497	1.79315	Nichenet-db
0	0	1.44649e-16	Nichenet-db
0.0344828	0.233161	1.10898e-15	Nichenet-db
0.0714286	0.324478	2.70012e-15	Nichenet-db
0.05	0.91338	0.624773	Nichenet-db
0	0	2.89298e-16	Nichenet-db
0	0	6.94316e-15	Nichenet-db
0.0833333	0.534959	0.121702	Nichenet-db
0.0833333	0.534959	0.121702	Nichenet-db
0	0	2.41082e-16	Nichenet-db
0	0	2.41082e-16	Nichenet-db
0.333333	0.35443	8.67895e-16	Nichenet-db
0.333333	0.804764	0.406886	Nichenet-db
0	0	1.4272e-14	Nichenet-db
0.454545	1.13951	0.878803	Nichenet-db
0.0689655	0.42791	0.0841388	Nichenet-db
0.142857	0.977926	0.694676	Nichenet-db
0	0	0.314638	Nichenet-db
0	0	0.314638	Nichenet-db
0.272727	0.425929	0.0968243	Nichenet-db
0	0	2.89298e-16	Nichenet-db
0	0	2.41082e-16	Nichenet-db
0.0333333	0.22319	2.89298e-16	Nichenet-db
0	0	2.41082e-16	Nichenet-db
0	0	2.41082e-16	Nichenet-db
0	0	2.41082e-16	Nichenet-db
0	0	2.41082e-16	Nichenet-db
0	0	6.94316e-15	Nichenet-db
0	0	2.41082e-16	Nichenet-db
0	0	4.82164e-16	Nichenet-db
0.1	0.604507	0.184472	Nichenet-db
0.0322581	0.213697	9.64327e-17	Nichenet-db
0.0357143	0.545547	0.151993	Nichenet-db
0	0	8.00392e-15	Nichenet-db
0	0	8.00392e-15	Nichenet-db
0.166667	0.897962	0.52692	Nichenet-db
0	0	2.89298e-16	Nichenet-db
0	0	1.05112e-14	Nichenet-db
0	0	2.89298e-16	Nichenet-db
0	0	1.92865e-16	Nichenet-db
0	0	3.85731e-16	Nichenet-db
0	0	3.85731e-16	Nichenet-db
0	0	4.82164e-16	Nichenet-db
0	0	2.41082e-16	Nichenet-db
0	0	3.85731e-16	Nichenet-db
0	0	6.94316e-15	Nichenet-db
0	0	4.82164e-16	Nichenet-db
0.181818	0.940781	0.654623	Nichenet-db
0.0666667	0.407907	0.0656326	Nichenet-db
0.0740741	0.796819	0.477092	Nichenet-db
0	0	7.23246e-16	Nichenet-db
0	0	7.23246e-16	Nichenet-db
0.333333	1.75097	2.21153	Nichenet-db
0	0	2.89298e-16	Nichenet-db
0	0	2.89298e-16	Nichenet-db
0	0	3.37515e-16	Nichenet-db
0	0	3.37515e-16	Nichenet-db
0	0	1.92865e-16	Nichenet-db
0	0	1.92865e-16	Nichenet-db
0.05	0.528389	0.124244	Nichenet-db
0	0	5.49667e-15	Nichenet-db
0.025641	0.286392	1.49471e-15	Nichenet-db
0	0	4.82164e-16	Nichenet-db
0	0	4.82164e-16	Nichenet-db
0.142857	0.952355	0.612099	Nichenet-db
0	0	1.44649e-16	Nichenet-db
0	0	1.44649e-16	Nichenet-db
0	0	1.44649e-16	Nichenet-db
0	0	1.44649e-16	Nichenet-db
0.0909091	1.21868	1.19137	Nichenet-db
0	0	2.89298e-16	Nichenet-db
0	0	1.44649e-16	Nichenet-db
0	0	1.44649e-16	Nichenet-db
0	0	1.44649e-16	Nichenet-db
0	0	1.44649e-16	Nichenet-db
0	0	4.82164e-16	Nichenet-db
0	0	4.82164e-16	Nichenet-db
0	0	8.00392e-15	Nichenet-db
0	0	3.85731e-16	Nichenet-db
0	0	3.4089e-14	Nichenet-db
0	0	6.94316e-15	Nichenet-db
0	0	1.43203e-14	Nichenet-db
0	0	6.94316e-15	Nichenet-db
0	0	1.44649e-16	Nichenet-db
0	0	2.89298e-16	Nichenet-db
0.153846	1.37875	1.35479	Nichenet-db
0	0	1.44649e-16	Nichenet-db
0	0	1.70204e-14	Nichenet-db
0	0	2.89298e-16	Nichenet-db
0	0	3.4089e-14	Nichenet-db
0	0	4.82164e-16	Nichenet-db
0	0	3.85731e-16	Nichenet-db
0	0	5.78596e-16	Nichenet-db
0	0	5.64132e-15	Nichenet-db
0	0	5.64132e-15	Nichenet-db
0	0	2.89298e-16	Nichenet-db
0	0	1.44649e-16	Nichenet-db
0	0	1.70204e-14	Nichenet-db
0	0	2.89298e-16	Nichenet-db
0	0	3.4089e-14	Nichenet-db
0	0	4.82164e-16	Nichenet-db
0	0	3.85731e-16	Nichenet-db
0	0	5.78596e-16	Nichenet-db
0	0	5.64132e-15	Nichenet-db
0	0	5.64132e-15	Nichenet-db
0	0	2.89298e-16	Nichenet-db
0	0	4.82164e-16	Nichenet-db
0	0	4.82164e-16	Nichenet-db
0	0	1.70204e-14	Nichenet-db
0	0	4.82164e-16	Nichenet-db
0	0	2.41082e-16	Nichenet-db
0	0	2.41082e-16	Nichenet-db
0	0	2.89298e-16	Nichenet-db
0	0	4.82164e-16	Nichenet-db
0	0	4.82164e-16	Nichenet-db
0	0	2.41082e-16	Nichenet-db
0	0	3.4089e-14	Nichenet-db
0	0	2.41082e-16	Nichenet-db
0	0	1.44649e-16	Nichenet-db
0.25	0.780286	0.372644	Nichenet-db
0	0	3.4089e-14	Nichenet-db
0.333333	0.35443	8.67895e-16	Nichenet-db
0	0	2.31439e-15	Nichenet-db
0.333333	0.668445	0.254615	Nichenet-db
0	0	1.44649e-16	Nichenet-db
0	0	2.89298e-16	Nichenet-db
0	0	3.4089e-14	Nichenet-db
0.333333	0.84808	0.462124	Nichenet-db
0	0	1.92865e-16	Nichenet-db
0.333333	0.896795	0.528981	Nichenet-db
0	0	1.44649e-16	Nichenet-db
0	0	2.89298e-16	Nichenet-db
0	0	3.37515e-16	Nichenet-db
0	0	4.82164e-16	Nichenet-db
0	0	4.82164e-16	Nichenet-db
0	0	2.89298e-16	Nichenet-db
0	0	3.4089e-14	Nichenet-db
0.2	1.19477	1.03418	Nichenet-db
0.333333	2.1119	2.41222	Nichenet-db
0.6	1.37434	1.21662	Nichenet-db
0	0	2.89298e-16	Nichenet-db
0	0	2.89298e-16	Nichenet-db
0.0714286	0.948592	0.667314	Nichenet-db
0	0	5.3038e-16	Nichenet-db
0	0	5.3038e-16	Nichenet-db
0.333333	1.89056	2.60839	Nichenet-db
0	0	2.89298e-16	Nichenet-db
0	0	3.85731e-16	Nichenet-db
0	0	3.85731e-16	Nichenet-db
0.5	2.19429	2.82564	Nichenet-db
0	0	1.44649e-16	Nichenet-db
0	0	2.41082e-16	Nichenet-db
0	0	0.796997	Nichenet-db
0	0	1.44649e-16	Nichenet-db
0	0	1.44649e-16	Nichenet-db
0	0	2.89298e-16	Nichenet-comp
0	0	3.85731e-16	Nichenet-comp
0	0	0.079621	Nichenet-comp
0	0	1.44649e-16	Nichenet-comp
0	0	0.0473775	Nichenet-comp
0	0	2.89298e-16	Nichenet-comp
0	0	4.82164e-16	Nichenet-comp
0	0	3.4089e-14	Nichenet-comp
0	0	4.82164e-16	Nichenet-comp
0	0	5.78596e-16	Nichenet-comp
0.0540541	1.39325	1.27254	Nichenet-comp
0	0	9.64327e-17	Nichenet-comp
0	0	2.41082e-16	Nichenet-comp
0.037037	0.560047	0.164783	Nichenet-comp
0.0833333	1.18089	1.09993	Nichenet-comp
0.0833333	0.893262	0.535293	Nichenet-comp
0.0909091	0.929815	0.588429	Nichenet-comp
0	0	4.82164e-16	Nichenet-comp
0	0	4.82164e-16	Nichenet-comp
0.0769231	0.859739	0.489285	Nichenet-comp
0.0909091	1.21868	1.19137	Nichenet-comp
1	1.95904	5.59253	Nichenet-comp
0	0	1.44649e-16	Nichenet-comp
0.0277778	0.4469	0.0694703	Nichenet-comp
0.0277778	0.4469	0.0694703	Nichenet-comp
0.0666667	0.131073	2.89298e-16	Nichenet-comp
0	0	3.37515e-16	Nichenet-comp
0	0	2.89298e-16	Nichenet-comp
0.0833333	0.183296	2.89298e-16	Nichenet-comp
0	0	1.69722e-14	Nichenet-comp
0	0	3.85731e-16	Nichenet-comp
0.5	1.40557	1.39437	Nichenet-comp
0.2	0.42926	0.0348496	Nichenet-comp
0	0	3.85731e-15	Nichenet-comp
0	0	5.78596e-16	Nichenet-comp
0	0	5.78596e-16	Nichenet-comp
0.125	0.277116	9.64327e-17	Nichenet-comp
0	0	4.00196e-15	Nichenet-comp
0.1	0.261484	2.89298e-16	Nichenet-comp
0	0	9.93257e-15	Nichenet-comp
0.1	0.261484	2.89298e-16	Nichenet-comp
0	0	5.78596e-16	Nichenet-comp
0	0	3.37515e-16	Nichenet-comp
0	0	3.85731e-16	Nichenet-comp
0	0	3.85731e-16	Nichenet-comp
0.333333	0.698171	0.285359	Nichenet-comp
0	0	2.89298e-16	Nichenet-comp
0.129032	0.268664	2.3626e-15	Nichenet-comp
0	0	4.82164e-16	Nichenet-comp
0	0	3.85731e-16	Nichenet-comp
0.181818	1.72765	2.11945	Nichenet-comp
0.363636	1.51998	1.41607	Nichenet-comp
0.272727	0.747987	0.430065	Nichenet-comp
0.0285714	0.457808	0.0782621	Nichenet-comp
0	0	0.0372509	Nichenet-comp
0	0	0.0372509	Nichenet-comp
0.214286	0.462995	0.130435	Nichenet-comp
0.0909091	1.21868	1.19137	Nichenet-comp
1	0.845098	0.514134	Nichenet-comp
0	0	1.44649e-16	Nichenet-comp
0.142857	0.266668	8.19678e-16	Nichenet-comp
0.030303	0.343607	7.37711e-15	Nichenet-comp
0.142857	0.200539	7.71462e-16	Nichenet-comp
0	0	3.4089e-14	Nichenet-comp
0	0	1.92865e-16	Nichenet-comp
0	0	3.37515e-16	Nichenet-comp
0	0	2.41082e-16	Nichenet-comp
0	0	1.70204e-14	Nichenet-comp
0	0	1.70204e-14	Nichenet-comp
0	0	1.45131e-14	Nichenet-comp
0	0	1.44649e-16	Nichenet-comp
0	0	4.05018e-15	Nichenet-comp
0	0	4.05018e-15	Nichenet-comp
0	0	1.69722e-14	Nichenet-comp
0	0	1.69722e-14	Nichenet-comp
0	0	1.69722e-14	Nichenet-comp
0	0	2.41082e-16	Nichenet-comp
0	0	3.85731e-16	Nichenet-comp
0	0	4.82164e-16	Nichenet-comp
0	0	3.37515e-16	Nichenet-comp
0	0	2.89298e-16	Nichenet-comp
0	0	2.89298e-16	Nichenet-comp
0	0	2.89298e-16	Nichenet-comp
0	0	3.4089e-14	Nichenet-comp
0	0	3.37515e-16	Nichenet-comp
0	0	3.37515e-16	Nichenet-comp
0	0	3.37515e-16	Nichenet-comp
0	0	2.89298e-16	Nichenet-comp
0	0	2.89298e-16	Nichenet-comp
0	0	2.89298e-16	Nichenet-comp
0	0	3.4089e-14	Nichenet-comp
0	0	3.37515e-16	Nichenet-comp
0	0	3.37515e-16	Nichenet-comp
0	0	1.70204e-14	Nichenet-comp
0	0	1.44649e-16	Nichenet-comp
0	0	1.92865e-16	Nichenet-comp
0.333333	0.698171	0.285359	Nichenet-comp
0	0	2.41082e-16	Nichenet-comp
0.5	0.859739	0.489285	Nichenet-comp
0	0	2.41082e-16	Nichenet-comp
0.5	0.859739	0.489285	Nichenet-comp
0	0	2.89298e-16	Nichenet-comp
0	0	2.41082e-16	Nichenet-comp
0	0	1.69722e-14	Nichenet-comp
0	0	1.69722e-14	Nichenet-comp
0	0	1.69722e-14	Nichenet-comp
0	0	1.69722e-14	Nichenet-comp
0	0	1.44649e-16	Nichenet-comp
0	0	5.64132e-15	Nichenet-comp
0.285714	2.1326	3.39633	Nichenet-comp
0.428571	1.46292	1.38532	Nichenet-comp
0.272727	0.830798	0.524636	Nichenet-comp
0.05	0.681426	0.280599	Nichenet-comp
0	0	8.5343e-15	Nichenet-comp
0	0	8.5343e-15	Nichenet-comp
0.230769	0.627093	0.297663	Nichenet-comp
0.0909091	1.21868	1.19137	Nichenet-comp
1	0.898344	0.585859	Nichenet-comp
0	0	1.44649e-16	Nichenet-comp
0.16	0.407961	0.0834042	Nichenet-comp
0.0454545	0.49198	0.0935488	Nichenet-comp
0.16	0.370481	0.0471818	Nichenet-comp
0.0666667	0.800079	0.413221	Nichenet-comp
0.0769231	1.14613	1.02146	Nichenet-comp
0.0769231	0.859739	0.489285	Nichenet-comp
0	0	2.89298e-16	Nichenet-comp
0	0	1.70204e-14	Nichenet-comp
0	0	2.89298e-16	Nichenet-comp
0.0714286	0.828797	0.448953	Nichenet-comp
0	0	2.41082e-16	Nichenet-comp
0	0	1.70204e-14	Nichenet-comp
0	0	2.41082e-16	Nichenet-comp
0.0526316	0.981318	0.711059	Nichenet-comp
0.0526316	0.702438	0.302504	Nichenet-comp
0	0	2.41082e-16	Nichenet-comp
0	0	4.00196e-15	Nichenet-comp
0	0	2.41082e-16	Nichenet-comp
0.0714286	0.668445	0.254615	Nichenet-comp
0	0	6.94316e-15	Nichenet-comp
0	0	3.4089e-14	Nichenet-comp
0	0	6.94316e-15	Nichenet-comp
0.097561	2.64018	2.78004	Nichenet-comp
0.4	2.44829	4.76705	Nichenet-comp
0.0833333	0.893262	0.535293	Nichenet-comp
0.333333	2.27546	3.97041	Nichenet-comp
0.2	1.5611	2.42649	Nichenet-comp
0.333333	3.47959	7.10058	Nichenet-comp
0	0	1.44649e-16	Nichenet-comp
0.166667	1.65179	1.9288	Nichenet-comp
0.1	0.804764	0.406886	Nichenet-comp
0.166667	1.65179	1.9288	Nichenet-comp
0.6	1.76857	1.8657	Nichenet-comp
0.0833333	0.893262	0.535293	Nichenet-comp
0.5	1.50736	1.44342	Nichenet-comp
0.2	1.5611	2.42649	Nichenet-comp
0.333333	1.00286	0.733946	Nichenet-comp
0	0	1.44649e-16	Nichenet-comp
0.416667	1.95648	1.99973	Nichenet-comp
0.1	0.804764	0.406886	Nichenet-comp
0.416667	1.95648	1.99973	Nichenet-comp
0.166667	1.18693	1.07628	Nichenet-comp
0.272727	0.496277	0.165457	Nichenet-comp
0.0909091	1.21868	1.19137	Nichenet-comp
1	0.741557	0.390548	Nichenet-comp
0	0	1.44649e-16	Nichenet-comp
0.272727	0.496277	0.165457	Nichenet-comp
0.0909091	0.765817	0.360265	Nichenet-comp
0.272727	0.496277	0.165457	Nichenet-comp
0	0	4.82164e-16	Nichenet-comp
0	0	4.82164e-16	Nichenet-comp
0.111111	1.0145	0.724988	Nichenet-comp
0	0	2.89298e-16	Nichenet-comp
0.030303	0.480722	0.0969733	Nichenet-comp
0.037037	0.560047	0.164783	Nichenet-comp
0.030303	0.480722	0.0969733	Nichenet-comp
0	0	0.603006	Nichenet-comp
0	0	0.00937871	Nichenet-comp
0	0	0.114909	Nichenet-comp
0	0	1.92865e-16	Nichenet-comp
0	0	0.26913	Nichenet-comp
0	0	0.00937871	Nichenet-comp
0	0	0.114909	Nichenet-comp
0	0	1.92865e-16	Nichenet-comp
0	0	0.26913	Nichenet-comp
0.0909091	1.21868	1.19137	Nichenet-comp
1	0.552501	0.205078	Nichenet-comp
0	0	1.44649e-16	Nichenet-comp
0.214286	0.315435	2.16974e-15	Nichenet-comp
0.0666667	0.640945	0.227232	Nichenet-comp
0.214286	0.058824	0.224965	Nichenet-comp
1	2.26007	10.7052	Nichenet-comp
0	0	1.44649e-16	Nichenet-comp
0.0909091	1.21868	1.19137	Nichenet-comp
0.0909091	1.21868	1.19137	Nichenet-comp
1	0.741557	0.390548	Nichenet-comp
0	0	3.4089e-14	Nichenet-comp
1	0.552501	0.205078	Nichenet-comp
0	0	1.44649e-16	Nichenet-comp
0	0	1.44649e-16	Nichenet-comp
0.03125	0.35443	8.67895e-16	Nichenet-comp
0.16	0.12719	0.0929697	Nichenet-comp
0.03125	0.35443	8.67895e-16	Nichenet-comp
0.444444	0.18841	4.33947e-16	SigXTalk
0.444444	0.215876	2.89298e-15	SigXTalk
0.384615	0.0977811	0.10443	SigXTalk
0.4	0.121892	9.64327e-17	SigXTalk
0.444444	0.215876	2.89298e-15	SigXTalk
0.4	0.1325	2.41082e-16	SigXTalk
0.444444	0.215876	2.89298e-15	SigXTalk
0.444444	0.252703	2.0733e-15	SigXTalk
0.444444	0.246257	3.27871e-15	SigXTalk
0.424242	0.144347	0.078069	SigXTalk
0.340909	0.0143945	0.875542	SigXTalk
0.4	0.133646	1.44649e-16	SigXTalk
0.341463	0.0168735	0.809506	SigXTalk
0.348837	0.0142196	0.879125	SigXTalk
0.341463	0.0168735	0.809506	SigXTalk
0.325581	0.0172067	0.804394	SigXTalk
0.419355	0.177417	0.0172225	SigXTalk
0.333333	0.0738341	2.89298e-16	SigXTalk
0.405405	0.135143	0.104271	SigXTalk
0.4	0.14626	1.44649e-16	SigXTalk
0.419355	0.126933	0.110846	SigXTalk
0.441176	0.20224	5.3038e-16	SigXTalk
0.419355	0.126933	0.110846	SigXTalk
0.393939	0.105966	0.168806	SigXTalk
0.419355	0.159173	0.0466848	SigXTalk
0.333333	0.0800671	3.85731e-15	SigXTalk
0.4	0.136717	1.44649e-16	SigXTalk
0.341463	0.0275359	0.633499	SigXTalk
0.346154	0.0135502	0.917198	SigXTalk
0.341463	0.0275359	0.633499	SigXTalk
0.325581	0.0284211	0.624576	SigXTalk
0.419355	0.229808	1.73579e-15	SigXTalk
0.333333	0.0769009	5.3038e-16	SigXTalk
0.4	0.14626	1.44649e-16	SigXTalk
0.4	0.133646	1.44649e-16	SigXTalk
0.4	0.14626	1.44649e-16	SigXTalk
0.4	0.166913	2.41082e-16	SigXTalk
0.4	0.16332	1.92865e-16	SigXTalk
0.341463	0.0186694	0.772797	SigXTalk
0.341463	0.013715	0.885249	SigXTalk
0.317073	0.011581	0.940958	SigXTalk
0.419355	0.159173	0.0466848	SigXTalk
0	0	2.41082e-16	SigXTalk
0.341463	0.0186694	0.772797	SigXTalk
0.325581	0.0190861	0.766887	SigXTalk
0.419355	0.187102	0.00312553	SigXTalk
0.333333	0.0738341	2.89298e-16	SigXTalk
0.317073	0.011581	0.940958	SigXTalk
0.419355	0.159173	0.0466848	SigXTalk
0	0	2.41082e-16	SigXTalk
0.387097	0.0956173	0.195148	SigXTalk
0.333333	0.0901919	2.45904e-15	SigXTalk
0	0	2.41082e-16	SigXTalk

## Sheet: suppTable1_myofibroblast
Coverage	X.lgFisher	X.lgChisq	Method
0	0	1.46596	CytoTalk
0	0	4.82164e-17	Nichenet-db
0	0	3.27871e-15	Nichenet-db
0	0	4.82164e-17	Nichenet-db
0	0	5.8824e-15	Nichenet-db
0.5	0.631886	0.232881	Nichenet-db
0.0555556	0.531054	0.140517	Nichenet-comp
0	0	1.44649e-16	Nichenet-comp
0	0	1.44649e-16	Nichenet-comp
0	0	1.44649e-16	Nichenet-comp
0	0	3.27871e-15	Nichenet-comp
0	0	1.44649e-16	Nichenet-comp
0	0	1.44649e-16	Nichenet-comp
0	0	4.24304e-15	Nichenet-comp
0	0	4.82164e-17	Nichenet-comp
0	0	4.82164e-17	Nichenet-comp
0	0	1.44649e-16	Nichenet-comp
0.25	0.695233	0.357807	Nichenet-comp
0	0	1.63936e-15	Nichenet-comp
0	0	2.0733e-15	Nichenet-comp
0	0	2.45904e-15	Nichenet-comp
0	0	2.45904e-15	Nichenet-comp
0	0	4.82164e-15	Nichenet-comp
0.2	0.703493	0.382659	Nichenet-comp
0.0714286	0.90695	0.599429	Nichenet-comp
0	0	4.82164e-17	Nichenet-comp
0	0	3.5198e-15	Nichenet-comp
0	0	3.27871e-15	Nichenet-comp
0	0	5.49667e-15	Nichenet-comp
0.25	0.248534	1.35006e-15	Nichenet-comp
0.125	1.14999	1.0325	Nichenet-comp
0	0	4.82164e-17	Nichenet-comp
0	0	1.92865e-16	Nichenet-comp
0	0	1.92865e-16	Nichenet-comp
0	0	1.44649e-16	Nichenet-comp
0.111111	0.166616	2.31439e-15	Nichenet-comp
0	0	1.92865e-16	Nichenet-comp
0	0	1.44649e-16	Nichenet-comp
0	0	3.27871e-15	Nichenet-comp
0	0	1.44649e-16	Nichenet-comp
0.5	1.45296	1.92296	Nichenet-comp
0.0526316	0.509676	0.122168	Nichenet-comp
0	0	4.33947e-16	Nichenet-comp
0	0	0.0875296	Nichenet-comp
0	0	4.33947e-16	Nichenet-comp
0	0	5.49667e-15	Nichenet-comp
0	0	4.82164e-17	Nichenet-comp
0	0	4.82164e-17	Nichenet-comp
1	1.39815	1.27743	Nichenet-comp
0	0	4.82164e-17	Nichenet-comp
0.05	0.752048	0.403103	Nichenet-comp
0	0	4.82164e-17	Nichenet-comp
0.8	0.847918	0.548994	SigXTalk
1	0.659916	0.37293	SigXTalk
0.75	0.615459	0.315754	SigXTalk
0.777778	1.23387	0.925586	SigXTalk
0.6	0.354695	0.0511239	SigXTalk
0.8	0.847918	0.548994	SigXTalk
0.75	0.575887	0.277428	SigXTalk
0.75	0.575887	0.277428	SigXTalk
1	0.328574	0.0219252	SigXTalk
1	0.649575	0.363229	SigXTalk
0.583333	0.585789	0.283473	SigXTalk
0.8	0.812055	0.513515	SigXTalk
0.538462	0.38993	0.0874118	SigXTalk
0.5625	0.546005	0.244052	SigXTalk
0.714286	0.73853	0.439052	SigXTalk
0.714286	0.75831	0.458626	SigXTalk
0.8	0.829848	0.531078	SigXTalk
0.5	0.150126	5.3038e-16	SigXTalk
1	0.619271	0.335056	SigXTalk
0.5	0.139285	9.64327e-17	SigXTalk
0.666667	0.343223	0.0388846	SigXTalk
1	0.619271	0.335056	SigXTalk
0.5	0.139285	9.64327e-17	SigXTalk
0.5	0.139285	9.64327e-17	SigXTalk
0.75	0.602053	0.302731	SigXTalk
0.391304	0.0867381	0.192303	SigXTalk
0.391304	0.0950723	0.165115	SigXTalk
0.411765	0.128812	0.0540587	SigXTalk
0.411765	0.128812	0.0540587	SigXTalk
0	0	4.58056e-15	SigXTalk
0.75	1.03989	0.738173	SigXTalk
0.6	0.344471	0.0413893	SigXTalk
0.8	0.829848	0.531078	SigXTalk
0.6	0.315055	0.0133738	SigXTalk
0.6	0.344471	0.0413893	SigXTalk
1	0.323434	0.017848	SigXTalk
0.407407	0.0709351	0.268949	SigXTalk
0.411765	0.103381	0.113496	SigXTalk
0.411765	0.0886812	0.156584	SigXTalk
0	0	3.32693e-15	SigXTalk
0.75	0.939467	0.637475	SigXTalk
0.411765	0.11139	0.0930068	SigXTalk
0.411765	0.0958165	0.134683	SigXTalk
0	0	4.58056e-15	SigXTalk
0.75	0.963909	0.661828	SigXTalk
0.388889	0.0726934	0.2203	SigXTalk
0.833333	1.07639	0.770037	SigXTalk
0.833333	1.05376	0.747482	SigXTalk
0	0	3.32693e-15	SigXTalk

## Sheet: suppTable1_T_cell
Coverage	X.lgFisher	X.lgChisq	Method
0	0	0.909955	CytoTalk
0	0	0.933745	CytoTalk
0	0	0.909955	CytoTalk
0	0	0.373208	CytoTalk
0	0	0.550851	CytoTalk
0	0	0.361272	CytoTalk
0	0	1.28941	CytoTalk
0	0	0.909955	CytoTalk
0	0	0.566725	CytoTalk
0	0	0.550851	CytoTalk
0	0	0.550851	CytoTalk
0	0	0.933745	CytoTalk
0	0	0.582826	CytoTalk
0	0	0.566725	CytoTalk
0	0	0.566725	CytoTalk
0	0	1.11232	CytoTalk
0	0	0.550851	CytoTalk
0	0	0.566725	CytoTalk
0	0	0.909955	CytoTalk
0	0	0.752498	CytoTalk
0	0	0.173611	CytoTalk
0	0	1.11232	CytoTalk
0	0	0	CytoTalk
0	0	0.550851	CytoTalk
0	0	0.16556	CytoTalk
0	0	2.41082e-16	Nichenet-db
0.0909091	0.91285	0.608858	Nichenet-db
0.0588235	0.463669	0.0844372	Nichenet-db
0	0	2.41082e-16	Nichenet-db
0.25	0.501018	0.099546	Nichenet-db
0.1	0.419038	0.032474	Nichenet-db
0	0	4.82164e-16	Nichenet-comp
0	0	5.3038e-16	Nichenet-comp
0	0	5.3038e-15	Nichenet-comp
0	0	5.3038e-15	Nichenet-comp
0	0	5.3038e-15	Nichenet-comp
0	0	2.41082e-16	Nichenet-comp
0	0	5.25558e-15	Nichenet-comp
0	0	4.33947e-16	Nichenet-comp
0.1	0.419038	0.032474	Nichenet-comp
0.0357143	0.507084	0.166479	Nichenet-comp
0	0	0.0401954	SigXTalk
0.5	0.0996822	4.82164e-17	SigXTalk
0	0	0.00642068	SigXTalk
0.5	0.0974244	2.3626e-15	SigXTalk
0.666667	0.178357	1.44649e-16	SigXTalk
1	0.321423	0.016243	SigXTalk
0.333333	0.034421	0.099209	SigXTalk
0	0	0.708659	SigXTalk
0.333333	0.033267	0.106227	SigXTalk
0.428571	0.0697576	0.105121	SigXTalk
0	0	0.328447	SigXTalk
0.333333	0.043327	0.0530053	SigXTalk
0.6	0.195942	9.64327e-16	SigXTalk
0.75	0.425475	0.134004	SigXTalk
0.333333	0.044724	0.0467867	SigXTalk
0.5	0.12164	2.70012e-15	SigXTalk
0.75	0.416924	0.125893	SigXTalk
0.2	0.0173553	0.362017	SigXTalk

## Sheet: suppTable1_Endothelial
Coverage	X.lgFisher	X.lgChisq	Method
0	0	4.00196e-15	CytoTalk
0	0	4.00196e-15	CytoTalk
0	0	0.696782	CytoTalk
0	0	0.261924	CytoTalk
0	0	0.580027	CytoTalk
0	0	0.418907	CytoTalk
0	0	3.5198e-15	CytoTalk
0	0	0.418907	CytoTalk
0	0	3.5198e-15	CytoTalk
0	0	0.711322	CytoTalk
0	0	3.37515e-16	Nichenet-db
0	0	1.07523e-14	Nichenet-db
0	0	7.47354e-15	Nichenet-db
0	0	7.47354e-15	Nichenet-db
0	0	2.92191e-14	Nichenet-db
0	0	2.89298e-16	Nichenet-db
0	0	9.64327e-16	Nichenet-db
0	0	2.41082e-16	Nichenet-db
0	0	1.50917e-14	Nichenet-comp
0	0	1.10898e-15	Nichenet-comp
0	0	3.37515e-16	Nichenet-comp
0.0322581	0.0943672	1.44649e-16	Nichenet-comp
0.0909091	0.381457	3.37515e-16	Nichenet-comp
0	0	2.41082e-16	Nichenet-comp
0	0	7.52175e-15	Nichenet-comp
0	0	2.9412e-15	Nichenet-comp
0	0	3.37515e-16	Nichenet-comp
0.0238095	0.0450003	0.150522	Nichenet-comp
0	0	0.0269681	Nichenet-comp
0.0243902	0.0482034	0.133696	Nichenet-comp
0	0	2.92191e-14	Nichenet-comp
0	0	2.41082e-16	Nichenet-comp
0	0	3.37515e-16	Nichenet-comp
0	0	5.25558e-15	Nichenet-comp
0	0	2.92191e-14	Nichenet-comp
0	0	1.44649e-16	Nichenet-comp
0	0	1.54292e-14	Nichenet-comp
0	0	2.89298e-16	Nichenet-comp
0	0	2.91227e-14	Nichenet-comp
0	0	9.64327e-16	Nichenet-comp
0	0	2.89298e-16	Nichenet-comp
0	0	5.64132e-15	Nichenet-comp
0	0	1.51399e-14	Nichenet-comp
0	0	1.54292e-14	Nichenet-comp
0	0	3.5198e-15	Nichenet-comp
0	0	7.47354e-15	Nichenet-comp
0	0	2.89298e-16	Nichenet-comp
0	0	2.92191e-14	Nichenet-comp
0	0	2.89298e-16	Nichenet-comp
0.111111	1.2276	1.21495	Nichenet-comp
0	0	1.44649e-16	Nichenet-comp
0	0	2.89298e-16	Nichenet-comp
0	0	1.44649e-16	Nichenet-comp
0.0833333	0.309392	3.37515e-16	Nichenet-comp
0	0	1.44649e-16	Nichenet-comp
0	0	2.41082e-16	Nichenet-comp
0	0	2.41082e-16	Nichenet-comp
0	0	4.33947e-16	Nichenet-comp
0.03125	0.0672199	0.0606661	Nichenet-comp
0	0	3.85731e-16	Nichenet-comp
0.0322581	0.0723977	0.0430743	Nichenet-comp
0	0	2.92191e-14	Nichenet-comp
0	0	2.02509e-15	Nichenet-comp
0.0833333	0.215896	4.19482e-15	Nichenet-comp
0	0	2.02509e-15	Nichenet-comp
0.0909091	0.24023	5.0145e-15	Nichenet-comp
0	0	0.030623	Nichenet-comp
0	0	7.47354e-15	Nichenet-comp
0	0	3.5198e-15	Nichenet-comp
0	0	8.245e-15	Nichenet-comp
0	0	7.71462e-16	Nichenet-comp
0	0	7.47354e-15	Nichenet-comp
0	0	4.05018e-15	Nichenet-comp
0	0	8.245e-15	Nichenet-comp
0	0	8.19678e-16	Nichenet-comp
0	0	4.50341e-14	Nichenet-comp
0	0	2.41082e-16	Nichenet-comp
0	0	1.44649e-16	Nichenet-comp
0	0	2.41082e-16	Nichenet-comp
0	0	2.02509e-15	Nichenet-comp
0	0	4.50341e-14	Nichenet-comp
0	0	2.41082e-16	Nichenet-comp
0	0	0.142326	Nichenet-comp
0.0208333	0.00563327	0.73572	Nichenet-comp
0	0	4.50341e-14	Nichenet-comp
0.0909091	0.0879427	0.00624905	Nichenet-comp
0	0	1.54292e-14	Nichenet-comp
0.28	0.0499136	0.366698	SigXTalk
0.375	0.163534	9.64327e-17	SigXTalk
0.307692	0.0838089	0.21349	SigXTalk
0.307692	0.0549124	0.345206	SigXTalk
0.6	0.484024	0.174857	SigXTalk
0.428571	0.310958	0.00334919	SigXTalk
0.6	0.475236	0.166365	SigXTalk
0.307692	0.043864	0.417729	SigXTalk
0.257143	0.00178741	1.57537	SigXTalk
0.257143	0.00235599	1.47296	SigXTalk
0.6	0.484024	0.174857	SigXTalk
0.333333	0.0475164	0.386259	SigXTalk
0.6	0.529923	0.219492	SigXTalk
0.333333	0.0767384	0.235389	SigXTalk
0.307692	0.0250098	0.605236	SigXTalk
0.6	0.425073	0.118169	SigXTalk
0.333333	0.0547446	0.340814	SigXTalk
0.6	0.458034	0.149789	SigXTalk
0.285714	0.00673327	1.10396	SigXTalk
0.6	0.484024	0.174857	SigXTalk
0.333333	0.0475164	0.386259	SigXTalk
0.6	0.529923	0.219492	SigXTalk
0.5	0.314764	0.00819049	SigXTalk
0.333333	0.0327716	0.508481	SigXTalk
0.5	0.366369	0.0577905	SigXTalk
0.6	0.441318	0.133732	SigXTalk
0.5	0.348508	0.0406007	SigXTalk
0.6	0.484024	0.174857	SigXTalk
