# Supplementary material for: Dissecting crosstalk induced by cell-cell communication using single-cell transcriptomic data
Source: Nat Commun. 2025 Jul 1;16:5970. doi: 10.1038/s41467-025-61149-7 (PMC12219092; doi:10.1038/s41467-025-61149-7)
Supplement: Supplementary file 4 — Source Data [file 41467_2025_61149_MOESM4_ESM.zip › Fig2_sourcedata.xlsx]

## Sheet: Fig 2b,c
X	round	method	AUC	AUPR
0	1	PIDC	0.499052	0.503605
1	1	GRNVBEM	0.5	0.5
2	1	GRNBOOST2	0.499184	0.503765
3	1	PPCOR	0.506097	0.503031
4	1	SCODE	0.499064	0.503371
5	1	SINCERITIES	0.500877	0.500877
6	1	LEAP	0.499026	0.503539
7	1	GRISLI	0.499038	0.503851
8	1	SINGE	0.5	0.5
9	1	SCRIBE	0.498934	0.503717
10	1	SCSGL	0.487472	0.498497
11	1	SigXTalk	0.799	0.735
12	1	GeneLink	0.596	0.582
0	2	PIDC	0.486831	0.491484
1	2	GRNVBEM	0.5	0.499633
2	2	GRNBOOST2	0.487595	0.491793
3	2	PPCOR	0.497061	0.499021
4	2	SCODE	0.486841	0.491547
5	2	SINCERITIES	0.48839	0.493116
6	2	LEAP	0.486821	0.49159
7	2	GRISLI	0.486825	0.491397
8	2	SINGE	0.5	0.5
9	2	SCRIBE	0.486676	0.491543
10	2	SCSGL	0.490034	0.493106
11	2	SigXTalk	0.827	0.786
12	2	GeneLink	0.743	0.704
0	3	PIDC	0.521048	0.522764
1	3	GRNVBEM	0.5	0.499687
2	3	GRNBOOST2	0.521284	0.522961
3	3	PPCOR	0.502507	0.500932
4	3	SCODE	0.521029	0.522734
5	3	SINCERITIES	0.522192	0.516639
6	3	LEAP	0.521045	0.522903
7	3	GRISLI	0.52104	0.522921
8	3	SINGE	0.5	0.5
9	3	SCRIBE	0.52068	0.522665
10	3	SCSGL	0.517945	0.514447
11	3	SigXTalk	0.856	0.833
12	3	GeneLink	0.596	0.582
0	4	PIDC	0.478095	0.476923
1	4	GRNVBEM	0.5	0.5
2	4	GRNBOOST2	0.478187	0.476914
3	4	PPCOR	0.495056	0.497153
4	4	SCODE	0.478097	0.476926
5	4	SINCERITIES	0.478702	0.478571
6	4	LEAP	0.478082	0.476782
7	4	GRISLI	0.47811	0.476802
8	4	SINGE	0.4927	0.498448
9	4	SCRIBE	0.478283	0.476847
10	4	SCSGL	0.492844	0.48639
11	4	SigXTalk	0.819	0.748
12	4	GeneLink	0.699	0.688
0	5	PIDC	0.507944	0.498089
1	5	GRNVBEM	0.5	0.499619
2	5	GRNBOOST2	0.507483	0.497996
3	5	PPCOR	0.496212	0.500064
4	5	SCODE	0.507929	0.49807
5	5	SINCERITIES	0.491883	0.492326
6	5	LEAP	0.507924	0.498044
7	5	GRISLI	0.507935	0.498005
8	5	SINGE	0.5	0.5
9	5	SCRIBE	0.50766	0.498008
10	5	SCSGL	0.501209	0.490892
11	5	SigXTalk	0.85	0.788
12	5	GeneLink	0.712	0.672
0	6	PIDC	0.493234	0.490693
1	6	GRNVBEM	0.5	0.499684
2	6	GRNBOOST2	0.492396	0.490628
3	6	PPCOR	0.497443	0.497828
4	6	SCODE	0.493227	0.49067
5	6	SINCERITIES	0.493068	0.491112
6	6	LEAP	0.493248	0.490666
7	6	GRISLI	0.49323	0.490556
8	6	SINGE	0.498734	0.499368
9	6	SCRIBE	0.492941	0.490321
10	6	SCSGL	0.480646	0.481754
11	6	SigXTalk	0.895	0.875
12	6	GeneLink	0.681	0.638
0	7	PIDC	0.522283	0.521454
1	7	GRNVBEM	0.5	0.499693
2	7	GRNBOOST2	0.52191	0.521363
3	7	PPCOR	0.501188	0.498828
4	7	SCODE	0.522267	0.521463
5	7	SINCERITIES	0.519191	0.518176
6	7	LEAP	0.522279	0.521451
7	7	GRISLI	0.522303	0.521523
8	7	SINGE	0.5	0.5
9	7	SCRIBE	0.522168	0.52167
10	7	SCSGL	0.522005	0.520146
11	7	SigXTalk	0.761	0.708
12	7	GeneLink	0.6	0.566
0	8	PIDC	0.511377	0.506342
1	8	GRNVBEM	0.5	0.499651
2	8	GRNBOOST2	0.511653	0.506055
3	8	PPCOR	0.496512	0.499368
4	8	SCODE	0.511376	0.506273
5	8	SINCERITIES	0.508953	0.503087
6	8	LEAP	0.511367	0.506402
7	8	GRISLI	0.511374	0.506408
8	8	SINGE	0.5	0.5
9	8	SCRIBE	0.511478	0.505715
10	8	SCSGL	0.480712	0.484995
11	8	SigXTalk	0.837	0.78
12	8	GeneLink	0.648	0.614
0	9	PIDC	0.504732	0.495615
1	9	GRNVBEM	0.5	0.5
2	9	GRNBOOST2	0.504537	0.495704
3	9	PPCOR	0.497259	0.498468
4	9	SCODE	0.504756	0.495703
5	9	SINCERITIES	0.5	0.5
6	9	LEAP	0.504752	0.495729
7	9	GRISLI	0.504764	0.495841
8	9	SINGE	0.5	0.5
9	9	SCRIBE	0.504654	0.495512
10	9	SCSGL	0.492669	0.482643
11	9	SigXTalk	0.877	0.825
12	9	GeneLink	0.68	0.673
0	10	PIDC	0.502763	0.504555
1	10	GRNVBEM	0.5	0.5
2	10	GRNBOOST2	0.502667	0.504048
3	10	PPCOR	0.501805	0.504413
4	10	SCODE	0.502757	0.504505
5	10	SINCERITIES	0.495949	0.502905
6	10	LEAP	0.50275	0.503526
7	10	GRISLI	0.502766	0.504615
8	10	SINGE	0.5	0.5
9	10	SCRIBE	0.502325	0.503809
10	10	SCSGL	0.51041	0.508394
11	10	SigXTalk	0.85	0.801
12	10	GeneLink	0.607	0.594

## Sheet: Fig 2e
Coverage	X.lgFisher	X.lgChisq	Method
0	0	0	CytoTalk
0	0	3.27871e-15	Nichenet-db
0	0	5.14951e-14	Nichenet-db
0	0	5.78596e-16	Nichenet-db
0	0	5.78596e-16	Nichenet-db
0	0	1.92865e-16	Nichenet-db
0	0	1.92865e-16	Nichenet-db
0	0	5.14951e-14	Nichenet-db
0	0	1.84187e-14	Nichenet-db
0	0	1.27773e-14	Nichenet-db
0	0	1.44649e-16	Nichenet-db
0	0	9.01646e-15	Nichenet-db
0	0	8.67895e-16	Nichenet-db
0	0	1.92865e-16	Nichenet-db
0	0	1.30184e-14	Nichenet-db
0	0	7.47354e-15	Nichenet-db
0	0	3.37515e-14	Nichenet-db
0	0	8.67895e-16	Nichenet-db
0	0	1.92865e-16	Nichenet-db
0	0	3.03763e-15	Nichenet-db
0	0	2.41082e-16	Nichenet-db
0	0	4.82164e-17	Nichenet-db
0	0	1.92865e-16	Nichenet-db
0	0	9.01646e-15	Nichenet-db
0	0	1.28256e-14	Nichenet-db
0.166667	0.930964	0.574684	Nichenet-db
0	0	9.01646e-15	Nichenet-db
0	0	3.37515e-14	Nichenet-db
0	0	9.01646e-15	Nichenet-db
0	0	4.82164e-17	Nichenet-db
0	0	4.82164e-17	Nichenet-db
0	0	1.92865e-16	Nichenet-db
0	0	1.44649e-16	Nichenet-db
0.166667	0.930964	0.574684	Nichenet-db
0.142857	1.44937	1.92478	Nichenet-db
0	0	3.37515e-14	Nichenet-db
0	0	1.27773e-14	Nichenet-db
0	0	7.81105e-15	Nichenet-db
0	0	4.62877e-15	Nichenet-db
0	0	5.78596e-16	Nichenet-db
0	0	1.92865e-16	Nichenet-db
0	0	7.23246e-16	Nichenet-db
0	0	1.44649e-15	Nichenet-db
0.0344828	0.832068	0.497352	Nichenet-db
0	0	4.62877e-15	Nichenet-db
0	0	1.01254e-15	Nichenet-db
0	0	1.01254e-15	Nichenet-db
0	0	6.60564e-15	Nichenet-db
0.1	0.566283	0.147502	Nichenet-db
0.111111	1.02209	0.767446	Nichenet-db
0	0	3.27871e-15	Nichenet-db
0	0	5.78596e-16	Nichenet-db
0	0	1.27773e-14	Nichenet-db
0	0	1.92865e-16	Nichenet-db
0	0	3.37515e-14	Nichenet-db
0	0	9.01646e-15	Nichenet-db
0	0	9.01646e-15	Nichenet-db
0	0	9.01646e-15	Nichenet-db
0	0	3.27871e-15	Nichenet-db
0	0	1.27773e-14	Nichenet-db
0.0909091	0.798336	0.398463	Nichenet-db
0	0	9.01646e-15	Nichenet-db
0	0	9.01646e-15	Nichenet-db
0	0	3.61623e-15	Nichenet-db
0	0	9.64327e-15	Nichenet-db
0	0	3.37515e-14	Nichenet-db
0	0	3.37515e-14	Nichenet-db
0	0	1.44649e-16	Nichenet-db
0	0	1.92865e-16	Nichenet-db
0	0	3.37515e-14	Nichenet-db
0	0	1.81776e-14	Nichenet-db
0	0	3.37515e-16	Nichenet-db
0	0	3.37515e-16	Nichenet-db
0	0	1.27773e-14	Nichenet-db
0.2	0.218754	1.25363e-15	Nichenet-db
0	0	1.92865e-16	Nichenet-db
0	0	9.01646e-15	Nichenet-db
0	0	1.84187e-14	Nichenet-db
0	0	5.78596e-16	Nichenet-db
0	0	1.92865e-16	Nichenet-db
0	0	5.78596e-16	Nichenet-db
0	0	5.14951e-14	Nichenet-db
0	0	1.27773e-14	Nichenet-db
0	0	1.27773e-14	Nichenet-db
0	0	2.41082e-16	Nichenet-db
0	0	1.92865e-16	Nichenet-db
0	0	0.301564	Nichenet-db
0	0	1.44649e-16	Nichenet-db
0	0	1.30184e-14	Nichenet-db
0	0	6.75029e-16	Nichenet-db
0	0	3.37515e-16	Nichenet-db
0	0	0.0667702	Nichenet-db
0	0	3.37515e-16	Nichenet-db
0	0	1.30184e-14	Nichenet-db
0	0	5.78596e-16	Nichenet-db
0	0	7.37711e-15	Nichenet-db
0.0555556	0.600349	0.188216	Nichenet-db
0.0344828	0.324303	2.41082e-16	Nichenet-db
0	0	2.41082e-16	Nichenet-db
0	0	1.27773e-14	Nichenet-db
0	0	2.41082e-16	Nichenet-db
0.0526316	0.735097	0.33755	Nichenet-db
0	0	1.92865e-16	Nichenet-db
0	0	3.3655e-14	Nichenet-db
0	0	3.37515e-14	Nichenet-db
0	0	6.02705e-15	Nichenet-db
0	0	2.89298e-16	Nichenet-db
0	0	5.3038e-16	Nichenet-db
0	0	2.41082e-16	Nichenet-db
0	0	4.62877e-15	Nichenet-db
0	0	3.08585e-15	Nichenet-db
0	0	3.3655e-14	Nichenet-db
0	0	1.28256e-14	Nichenet-db
0	0	1.92865e-16	Nichenet-db
0	0	1.00772e-14	Nichenet-db
0	0	2.02509e-15	Nichenet-db
0	0	2.60368e-15	Nichenet-db
0.125	1.47091	1.52616	Nichenet-db
0	0	3.37515e-16	Nichenet-db
0	0	1.84187e-14	Nichenet-db
0	0	5.14951e-14	Nichenet-comp
0	0	5.14951e-14	Nichenet-comp
0	0	6.41278e-15	Nichenet-comp
0	0	1.04147e-14	Nichenet-comp
0	0	1.28256e-14	Nichenet-comp
0	0	2.89298e-16	Nichenet-comp
0	0	5.14951e-14	Nichenet-comp
0	0	5.14951e-14	Nichenet-comp
0	0	5.14951e-14	Nichenet-comp
0	0	4.77342e-15	Nichenet-comp
0	0	4.77342e-15	Nichenet-comp
0	0	4.77342e-15	Nichenet-comp
0	0	1.34524e-14	Nichenet-comp
0	0	4.82164e-17	Nichenet-comp
0	0	5.14951e-14	Nichenet-comp
0	0	5.14951e-14	Nichenet-comp
0	0	5.14951e-14	Nichenet-comp
0	0	5.14951e-14	Nichenet-comp
0	0	8.19678e-16	Nichenet-comp
0	0	1.5815e-14	Nichenet-comp
0	0	4.82164e-17	Nichenet-comp
0	0	5.78596e-16	Nichenet-comp
0	0	8.67895e-16	Nichenet-comp
0	0	1.28256e-14	Nichenet-comp
0	0	1.05112e-14	Nichenet-comp
0	0	1.84187e-14	Nichenet-comp
0	0	3.27871e-15	Nichenet-comp
0	0	1.35006e-15	Nichenet-comp
0	0	3.37515e-14	Nichenet-comp
0	0	3.37515e-14	Nichenet-comp
0	0	5.14951e-14	Nichenet-comp
0	0	5.14951e-14	Nichenet-comp
0	0	1.92865e-16	Nichenet-comp
0	0	5.78596e-16	Nichenet-comp
0	0	1.44649e-16	Nichenet-comp
0	0	1.5815e-14	Nichenet-comp
0	0	1.92865e-16	Nichenet-comp
0.0454545	0.952044	0.664663	Nichenet-comp
0	0	5.14951e-14	Nichenet-comp
0	0	5.14951e-14	Nichenet-comp
0	0	5.14951e-14	Nichenet-comp
0	0	5.14951e-14	Nichenet-comp
0	0	1.35006e-15	Nichenet-comp
0	0	4.82164e-17	Nichenet-comp
0	0	4.82164e-17	Nichenet-comp
0.0714286	1.14834	1.02598	Nichenet-comp
0	0	1.28256e-14	Nichenet-comp
0	0	2.89298e-16	Nichenet-comp
0	0	1.54292e-15	Nichenet-comp
0	0	3.27871e-15	Nichenet-comp
0.0769231	1.18052	1.09873	Nichenet-comp
0.0625	1.09035	0.905509	Nichenet-comp
0	0	9.01646e-15	Nichenet-comp
0	0	9.01646e-15	Nichenet-comp
0	0	5.14951e-14	Nichenet-comp
0.0454545	0.952044	0.664663	Nichenet-comp
0.1	1.29447	1.39585	Nichenet-comp
0	0	1.05112e-14	Nichenet-comp
0	0	3.37515e-14	Nichenet-comp
0.0416667	0.914255	0.608355	Nichenet-comp
0	0	5.14951e-14	Nichenet-comp
0	0	4.82164e-17	Nichenet-comp
0	0	1.01254e-15	Nichenet-comp
0	0	5.78596e-16	Nichenet-comp
0	0	9.01646e-15	Nichenet-comp
0	0	4.82164e-16	Nichenet-comp
0	0	0.466394	Nichenet-comp
0	0	1.92865e-16	Nichenet-comp
0	0	3.37515e-14	Nichenet-comp
0.166667	1.22086	1.15886	Nichenet-comp
0.0769231	0.892995	0.53449	Nichenet-comp
0.111111	0.548352	0.1309	Nichenet-comp
0	0	4.33947e-15	Nichenet-comp
0.0416667	0.219479	1.92865e-16	Nichenet-comp
0	0	0.343587	Nichenet-comp
0.125	0.427213	0.0300145	Nichenet-comp
0	0	4.82164e-17	Nichenet-comp
0.0555556	0.0873494	0.01657	Nichenet-comp
0.133333	1.5258	1.64215	Nichenet-comp
0.0416667	0.914255	0.608355	Nichenet-comp
0.333333	0.473757	0.0783973	Nichenet-comp
0.333333	0.473757	0.0783973	Nichenet-comp
0.0357143	0.847308	0.516846	Nichenet-comp
0	0	7.81105e-15	Nichenet-comp
0	0	3.3655e-14	Nichenet-comp
0.138889	0.303584	2.70012e-15	Nichenet-comp
0.166667	0.331621	2.89298e-16	Nichenet-comp
0.172414	0.528099	0.207308	Nichenet-comp
0	0	1.44649e-16	Nichenet-comp
0.138889	0.303584	2.70012e-15	Nichenet-comp
0	0	5.14951e-14	Nichenet-comp
0	0	1.92865e-16	Nichenet-comp
0	0	1.92865e-16	Nichenet-comp
0	0	9.01646e-15	Nichenet-comp
0	0	3.37515e-16	Nichenet-comp
0	0	3.37515e-14	Nichenet-comp
0	0	1.44649e-16	Nichenet-comp
0	0	3.37515e-14	Nichenet-comp
0	0	3.37515e-14	Nichenet-comp
0	0	5.14951e-14	Nichenet-comp
0	0	3.37515e-14	Nichenet-comp
0	0	1.56703e-14	Nichenet-comp
0	0	3.37515e-14	Nichenet-comp
0	0	3.37515e-14	Nichenet-comp
0	0	5.3038e-16	Nichenet-comp
0	0	1.00772e-14	Nichenet-comp
0	0	9.01646e-15	Nichenet-comp
0	0	5.14951e-14	Nichenet-comp
0	0	5.14951e-14	Nichenet-comp
0	0	4.82164e-17	Nichenet-comp
0	0	4.82164e-17	Nichenet-comp
0	0	4.82164e-17	Nichenet-comp
0	0	4.82164e-17	Nichenet-comp
0	0	1.28256e-14	Nichenet-comp
0	0	7.90749e-15	Nichenet-comp
0	0	1.81776e-14	Nichenet-comp
0	0	5.78596e-16	Nichenet-comp
0	0	1.92865e-16	Nichenet-comp
0	0	1.81776e-14	Nichenet-comp
0	0	1.44649e-16	Nichenet-comp
0	0	5.78596e-16	Nichenet-comp
0	0	1.81776e-14	Nichenet-comp
0	0	2.89298e-16	Nichenet-comp
0	0	6.60564e-15	Nichenet-comp
0	0	0.0247159	Nichenet-comp
0	0	3.37515e-14	Nichenet-comp
0	0	1.92865e-16	Nichenet-comp
0	0	5.14951e-14	Nichenet-comp
0	0	1.44649e-16	Nichenet-comp
0	0	1.92865e-16	Nichenet-comp
0	0	2.0733e-15	Nichenet-comp
0	0	1.92865e-16	Nichenet-comp
0	0	3.37515e-14	Nichenet-comp
0	0	1.92865e-16	Nichenet-comp
0	0	1.92865e-16	Nichenet-comp
0	0	5.78596e-16	Nichenet-comp
0	0	5.78596e-16	Nichenet-comp
0	0	9.01646e-15	Nichenet-comp
0	0	3.37515e-14	Nichenet-comp
0	0	5.78596e-16	Nichenet-comp
0	0	9.01646e-15	Nichenet-comp
0	0	1.92865e-16	Nichenet-comp
0	0	5.14951e-14	Nichenet-comp
0	0	3.37515e-14	Nichenet-comp
0	0	1.28256e-14	Nichenet-comp
0	0	5.14951e-14	Nichenet-comp
0	0	1.92865e-16	Nichenet-comp
0	0	5.14951e-14	Nichenet-comp
0	0	1.92865e-16	Nichenet-comp
0	0	9.01646e-15	Nichenet-comp
0	0	1.92865e-16	Nichenet-comp
0	0	5.78596e-16	Nichenet-comp
0	0	3.37515e-14	Nichenet-comp
0	0	5.14951e-14	Nichenet-comp
0	0	5.78596e-16	Nichenet-comp
0	0	7.08781e-15	Nichenet-comp
0	0	1.81776e-14	Nichenet-comp
0	0	2.89298e-16	Nichenet-comp
0	0	3.03763e-15	Nichenet-comp
0	0	4.82164e-17	Nichenet-comp
0	0	3.37515e-14	Nichenet-comp
0	0	1.92865e-16	Nichenet-comp
0	0	5.14951e-14	Nichenet-comp
0	0	1.05112e-14	Nichenet-comp
0	0	2.89298e-16	Nichenet-comp
0	0	4.82164e-16	Nichenet-comp
0	0	2.89298e-16	Nichenet-comp
0	0	5.14951e-14	Nichenet-comp
0	0	4.82164e-17	Nichenet-comp
0	0	1.92865e-16	Nichenet-comp
0	0	0.0865044	Nichenet-comp
0	0	0.134495	Nichenet-comp
0	0	3.03763e-15	Nichenet-comp
0	0	1.35006e-15	Nichenet-comp
0	0	0.0244993	Nichenet-comp
0	0	2.89298e-16	Nichenet-comp
0	0	2.41082e-16	Nichenet-comp
0	0	1.02219e-14	Nichenet-comp
0	0	1.02219e-14	Nichenet-comp
0	0	4.77342e-15	Nichenet-comp
0	0	7.23246e-15	Nichenet-comp
0	0	0.485126	Nichenet-comp
0	0	2.02509e-15	Nichenet-comp
0	0	0.387114	Nichenet-comp
0	0	1.44649e-16	Nichenet-comp
0	0	0.457002	Nichenet-comp
0	0	5.14951e-14	Nichenet-comp
0	0	5.14951e-14	Nichenet-comp
0	0	5.3038e-16	Nichenet-comp
0	0	7.23246e-15	Nichenet-comp
0	0	1.92865e-16	Nichenet-comp
0	0	7.08781e-15	Nichenet-comp
0	0	4.62877e-15	Nichenet-comp
0	0	3.3655e-14	Nichenet-comp
0	0	3.3655e-14	Nichenet-comp
0	0	1.92865e-16	Nichenet-comp
0	0	1.27773e-14	Nichenet-comp
0	0	3.37515e-14	Nichenet-comp
0	0	5.14951e-14	Nichenet-comp
0	0	5.14951e-14	Nichenet-comp
0	0	5.14951e-14	Nichenet-comp
0	0	5.78596e-16	Nichenet-comp
0	0	2.89298e-16	Nichenet-comp
0	0	1.92865e-16	Nichenet-comp
0	0	5.14951e-14	Nichenet-comp
0	0	9.01646e-15	Nichenet-comp
0	0	9.01646e-15	Nichenet-comp
0.0625	1.09035	0.905509	Nichenet-comp
0	0	3.3655e-14	Nichenet-comp
0.125	1.09817	0.880828	Nichenet-comp
0	0	1.92865e-16	Nichenet-comp
0	0	4.62877e-15	Nichenet-comp
0	0	1.27773e-14	Nichenet-comp
0	0	1.27773e-14	Nichenet-comp
0	0	1.27773e-14	Nichenet-comp
0	0	2.41082e-16	Nichenet-comp
0	0	1.92865e-16	Nichenet-comp
0	0	3.37515e-16	Nichenet-comp
0.0555556	0.757419	0.362625	Nichenet-comp
0	0	1.92865e-16	Nichenet-comp
0	0	4.82164e-17	Nichenet-comp
0	0	1.31149e-14	Nichenet-comp
0	0	1.27773e-14	Nichenet-comp
0	0	1.31149e-14	Nichenet-comp
0	0	4.62877e-15	Nichenet-comp
0	0	1.30184e-14	Nichenet-comp
0	0	1.44649e-16	Nichenet-comp
0.0833333	0.498134	0.0885155	Nichenet-comp
0	0	5.78596e-16	Nichenet-comp
0.0909091	0.474368	0.0681099	Nichenet-comp
0.111111	0.88098	0.506018	Nichenet-comp
0	0	5.78596e-16	Nichenet-comp
0.142857	1.44937	1.92478	Nichenet-comp
0	0	7.08781e-15	Nichenet-comp
0.142857	0.644272	0.220832	Nichenet-comp
0.125	0.592899	0.171333	Nichenet-comp
1	1.44937	1.92478	Nichenet-comp
0.166667	0.704585	0.283451	Nichenet-comp
0	0	1.27773e-14	Nichenet-comp
0.125	0.592899	0.171333	Nichenet-comp
0	0	4.82164e-17	Nichenet-comp
0	0	1.92865e-16	Nichenet-comp
0	0	1.5815e-14	Nichenet-comp
0	0	1.5815e-14	Nichenet-comp
0	0	3.37515e-16	Nichenet-comp
0	0	2.89298e-16	Nichenet-comp
0	0	1.81776e-14	Nichenet-comp
0	0	3.37515e-14	Nichenet-comp
0	0	2.89298e-16	Nichenet-comp
0	0	1.28256e-14	Nichenet-comp
0	0	1.28256e-14	Nichenet-comp
0	0	1.5815e-14	Nichenet-comp
0	0	1.28256e-14	Nichenet-comp
0	0	3.37515e-16	Nichenet-comp
0	0	1.81776e-14	Nichenet-comp
0	0	4.33947e-15	Nichenet-comp
0	0	1.92865e-16	Nichenet-comp
0	0	6.26813e-15	Nichenet-comp
0	0	1.81776e-14	Nichenet-comp
0	0	1.84187e-14	Nichenet-comp
0	0	3.37515e-16	Nichenet-comp
0.142857	0.867367	0.483069	Nichenet-comp
0.0526316	1.01571	0.768213	Nichenet-comp
0	0	1.00772e-14	Nichenet-comp
0	0	1.00772e-14	Nichenet-comp
0	0	1.35006e-15	Nichenet-comp
0	0	2.89298e-16	Nichenet-comp
0.037037	0.187237	9.64327e-17	Nichenet-comp
0.2	0.777118	0.366277	Nichenet-comp
0	0	0.152567	Nichenet-comp
0	0	4.82164e-17	Nichenet-comp
0.037037	0.187237	9.64327e-17	Nichenet-comp
0	0	4.62877e-15	Nichenet-comp
0	0	5.78596e-16	Nichenet-comp
0	0	0.0247159	Nichenet-comp
0	0	1.30184e-14	Nichenet-comp
0	0	9.01646e-15	Nichenet-comp
0	0	3.2305e-15	Nichenet-comp
0	0	3.2305e-15	Nichenet-comp
0	0	2.89298e-16	Nichenet-comp
0	0	3.2305e-15	Nichenet-comp
0.0909091	0.0727332	0.0556246	Nichenet-comp
0	0	3.2305e-15	Nichenet-comp
0.1	0.101041	1.92865e-16	Nichenet-comp
0	0	1.44649e-16	Nichenet-comp
0.0909091	0.0727332	0.0556246	Nichenet-comp
0	0	9.01646e-15	Nichenet-comp
0	0	0.00130896	Nichenet-comp
0.166667	0.930964	0.574684	Nichenet-comp
0	0	5.78596e-16	Nichenet-comp
0.25	1.69241	3.18701	Nichenet-comp
0	0	3.27871e-15	Nichenet-comp
0.142857	0.474368	0.0681099	Nichenet-comp
1	1.25307	1.2802	Nichenet-comp
0.25	0.684496	0.265395	Nichenet-comp
0	0	1.27773e-14	Nichenet-comp
0.142857	0.474368	0.0681099	Nichenet-comp
0	0	4.82164e-17	Nichenet-comp
0	0	1.5815e-14	Nichenet-comp
0	0	3.27871e-15	Nichenet-comp
0	0	1.92865e-16	Nichenet-comp
0	0	1.92865e-16	Nichenet-comp
0	0	5.14951e-14	Nichenet-comp
0	0	4.82164e-17	Nichenet-comp
0	0	5.78596e-16	Nichenet-comp
0	0	3.37515e-16	Nichenet-comp
0	0	3.37515e-14	Nichenet-comp
0	0	3.37515e-16	Nichenet-comp
0	0	2.41082e-16	Nichenet-comp
0	0	2.89298e-16	Nichenet-comp
0	0	3.27871e-15	Nichenet-comp
0	0	1.54292e-15	Nichenet-comp
0	0	0.112201	Nichenet-comp
0	0	5.40023e-15	Nichenet-comp
0	0	0.269644	Nichenet-comp
0	0	3.37515e-16	Nichenet-comp
0	0	0.193007	Nichenet-comp
0.1	1.29447	1.39585	Nichenet-comp
0	0	1.92865e-16	Nichenet-comp
0	0	1.92865e-16	Nichenet-comp
0.0769231	1.18052	1.09873	Nichenet-comp
0	0	3.37515e-14	Nichenet-comp
0.153846	1.64872	1.92437	Nichenet-comp
0.25	2.0784	3.20835	Nichenet-comp
0.0909091	0.684496	0.265395	Nichenet-comp
0	0	1.92865e-16	Nichenet-comp
0.142857	1.58486	1.77372	Nichenet-comp
0	0	9.01646e-15	Nichenet-comp
0	0	9.01646e-15	Nichenet-comp
0	0	5.14951e-14	Nichenet-comp
0.0416667	0.914255	0.608355	Nichenet-comp
0.125	1.39138	1.70707	Nichenet-comp
0	0	1.54292e-15	Nichenet-comp
0	0	9.01646e-15	Nichenet-comp
0.04	0.896526	0.58314	Nichenet-comp
0.125	0.110137	2.41082e-16	Nichenet-comp
0	0	9.01646e-15	Nichenet-comp
0.25	0.312973	5.78596e-16	Nichenet-comp
0	0	8.5343e-15	Nichenet-comp
0.25	0.312973	5.78596e-16	Nichenet-comp
0.25	0.281768	1.15719e-15	Nichenet-comp
0	0	9.01646e-15	Nichenet-comp
0.25	0.312973	5.78596e-16	Nichenet-comp
0	0	8.5343e-15	Nichenet-comp
0.25	0.312973	5.78596e-16	Nichenet-comp
0.25	0.281768	1.15719e-15	Nichenet-comp
0	0	5.14951e-14	Nichenet-comp
0.037037	0.863102	0.537551	Nichenet-comp
0.0909091	1.25307	1.2802	Nichenet-comp
0.0434783	0.932738	0.635448	Nichenet-comp
0	0	2.89298e-16	Nichenet-comp
0.0357143	0.847308	0.516846	Nichenet-comp
0	0	3.2305e-15	Nichenet-comp
0	0	3.2305e-15	Nichenet-comp
0	0	9.01646e-15	Nichenet-comp
0	0	2.60368e-15	Nichenet-comp
0.181818	0.282596	3.37515e-16	Nichenet-comp
0.185185	0.479648	0.15845	Nichenet-comp
0	0	1.44649e-16	Nichenet-comp
0.159091	0.279387	5.78596e-16	Nichenet-comp
0.142857	0.160197	1.92865e-16	Nichenet-comp
0	0	9.01646e-15	Nichenet-comp
0.153846	0.159125	3.37515e-16	Nichenet-comp
0	0	1.44649e-16	Nichenet-comp
0.185185	0.405058	0.0846904	Nichenet-comp
0	0	1.44649e-16	Nichenet-comp
0.5	0.396158	0.0865154	SigXTalk
0.666667	0.443855	0.131765	SigXTalk
0.428571	0.225935	2.41082e-15	SigXTalk
0.428571	0.220231	2.89298e-16	SigXTalk
0.428571	0.291834	2.89298e-16	SigXTalk
0.375	0.141596	1.25363e-15	SigXTalk
0.5	0.369283	0.0605789	SigXTalk
0.5	0.352155	0.0440918	SigXTalk
0.666667	0.413027	0.103148	SigXTalk
0.3	0.0332841	0.473872	SigXTalk
0.428571	0.245895	1.83222e-15	SigXTalk
0.444444	0.231156	2.0733e-15	SigXTalk
0.291667	0.0374114	0.457879	SigXTalk
0.375	0.162081	0.0235852	SigXTalk
0.4	0.229766	6.26813e-16	SigXTalk
0.5	0.23751	6.26813e-16	SigXTalk
0.5	0.246796	1.15719e-15	SigXTalk
0.666667	0.413027	0.103148	SigXTalk
0.5	0.26622	2.26617e-15	SigXTalk
0.6	0.477979	0.169	SigXTalk
0.6	0.477979	0.169	SigXTalk
0	0	1.92865e-16	SigXTalk
0.321429	0.0387789	0.469677	SigXTalk
0.428571	0.193366	9.64327e-17	SigXTalk
0.277778	0.0116065	0.908819	SigXTalk
0.27027	0.00846703	1.02276	SigXTalk
0.285714	0.0157661	0.798904	SigXTalk
0	0	0.20456	SigXTalk
0.428571	0.20916	1.30184e-15	SigXTalk
0.333333	0.0591663	0.339526	SigXTalk
0.322581	0.0453075	0.429092	SigXTalk
0.344828	0.0765885	0.255206	SigXTalk
0	0	0.209419	SigXTalk
0.333333	0.109884	0.0295889	SigXTalk
0.5	0.387038	0.0777041	SigXTalk
0.5	0.387038	0.0777041	SigXTalk
0.292683	0.0128227	0.894804	SigXTalk
0.307692	0.0184856	0.761672	SigXTalk
0	0	0.20456	SigXTalk
0.37037	0.0937726	0.237931	SigXTalk
0	0	0.199733	SigXTalk
0	0	0.20456	SigXTalk
