# Supplementary material for: Dissecting crosstalk induced by cell-cell communication using single-cell transcriptomic data
Source: Nat Commun. 2025 Jul 1;16:5970. doi: 10.1038/s41467-025-61149-7 (PMC12219092; doi:10.1038/s41467-025-61149-7)
Supplement: Supplementary file 4 — Source Data [file 41467_2025_61149_MOESM4_ESM.zip › Fig3_sourcedata.xlsx]

## Sheet: Fig 3b
Cellgroup: ISC
	Fzd2	Fzd5	Fzd9	Gpc4	Lrp5	Lrp6	Ryk
Ctnnb1	0	0.161861	0	0	0.193211	0.299445	0
Jun	0	0.130479	0	0	0.036208	0	0
Myc	0.0296493	0	0.0176372	0.00153713	0	0.00834306	0.0180349
Ruvbl1	0.0203638	0.0163675	0	0.0256916	0	0.0411713	0
Cellgroup: Paneth progenitor
	Fzd5	Fzd9	Gpc4	Lrp6	Ryk
Ctnnb1	0.106688	0.138498	0	0	0.122079
Jun	0.179583	0.192327	0	0	0.0793661
Myc	0.0362814	0.0354157	0	0	0.0245872
Ruvbl1	0	0.00400196	0.0238622	0	0.0428895
Tcf7l2	0	0.00105771	0.00846897	0.0021323	0.00276282

## Sheet: Fig 3c
Signal	Target	Fidelity	type
Canonical co-receptor	Lgr5	0.578378	ISC
Frizzled receptor	Lgr5	0.376358	ISC
PCP co-receptor	Lgr5	0.0452636	ISC
Canonical co-receptor	Lgr5	0.0021323	PC
Frizzled receptor	Lgr5	0.693852	PC
PCP co-receptor	Lgr5	0.304016	PC
