# Supplementary material for: Dissecting crosstalk induced by cell-cell communication using single-cell transcriptomic data
Source: Nat Commun. 2025 Jul 1;16:5970. doi: 10.1038/s41467-025-61149-7 (PMC12219092; doi:10.1038/s41467-025-61149-7)
Supplement: Supplementary file 4 — Source Data [file 41467_2025_61149_MOESM4_ESM.zip › Fig4_sourcedata.xlsx]

## Sheet: Fig4c
gene	numbers
DDX39A	124
ADM	173
CAPG	163
COMT	106
ABCC1	42
ABHD3	17
ACSL1	28
ADH5	103
AKR1C2	91
ALCAM	36
ALDH3A2	35
APMAP	101
APRT	121
ASPH	47
ATP1B3	160
ATP6V0B	131
ATRAID	122
AUP1	65
BID	28
BLVRB	121
BOLA3	78
BRIX1	63
BST2	200
C1QBP	167
CALML3	96
CBX1	14
CCDC47	71
CCT2	119
CCT3	93
CCT4	135
CCT5	137
CCT6A	94
CCT7	153
CD9	233
CDH1	61
CHMP2A	117
CLDN4	186
CLDN7	67
CMC2	37
CNIH4	121
COA3	88
COA6	71
COMMD1	29
COPG1	31
CORO1C	104
COX5A	142
COX5B	97
COX6A1	150
COX6C	110
COX7A2	83
COX7A2L	124
COX7C	107
CRKL	41
CTTN	139
CYC1	132
DAD1	131
DAP3	53
DAPP1	21
DBI	146
DCXR	65
DGUOK	87
DHCR24	106
DHCR7	45
DPY30	72
DYNLL1	157
ABRACL	29
ACAT2	54
ACOT7	58
ACTN1	78
ADK	87
AHSA1	51
AKR1B10	138
ANXA3	62
ARPC1A	80
BAD	26
BANF1	73
BCAP31	121
CAPRIN1	43
CDH13	66
CDK4	84
CLCA2	93
COL17A1	98
CSTB	145
CXCL14	216
CYP4F11	71
DCTD	32
DDR1	37
DDT	9
DGKA	15
DST	46
DYNLT1	104
ANAPC5	40
ABT1	7
AHNAK2	32
ALG5	16
CAV2	34
CCND1	60
COMMD4	8
DMKN	27
DTYMK	39
DUSP14	68
BLVRA	65
AATF	20
ABCC5	89
ABCE1	8
ACLY	21
ACP1	46
ACTR6	15
ADAM9	17
ADH7	74
ADI1	74
ADIPOR1	89
ADSL	27
AGTRAP	43
AHCY	51
AIMP2	20
AK2	71
AKR1C1	125
AKR1C3	60
ALDH18A1	7
ALDH3A1	179
ALDH7A1	14
ALG3	47
AMZ2	44
ANAPC11	124
ANAPC7	13
ANP32B	69
AP2S1	76
APEX1	84
ARHGAP8	5
ARL4D	28
ARL8B	14
ARPC5L	58
ATG3	37
ATIC	17
ATP1A1	87
ATP1B1	47
ATP6V0D1	46
ATP6V1E1	50
ATXN10	37
AURKAIP1	73
AVPI1	58
B3GALNT2	7
BAIAP2	36
BCCIP	48
BCL11A	23
BIRC5	23
BLCAP	57
BRMS1	67
BSCL2	7
BZW2	33
C1orf43	84
CA12	60
CA2	138
CACYBP	58
CAPN1	72
CARHSP1	10
CASP1	43
CBLC	15
CBR3	34
CBWD3	4
CBX3	81
CCDC124	45
CCDC137	3
CCT8	75
CDC123	89
CDH3	86
CDR2L	8
CENPW	37
CETN2	8
CHRM3	21
CIAPIN1	22
CKS1B	124
CLNS1A	55
CLTA	94
CLTB	56
CLTC	16
CMSS1	11
CNPY2	100
COMMD3	22
COPZ1	58
COQ9	7
COX7B	102
COX8A	122
CRELD2	10
CRIPT	5
CS	27
CSE1L	37
CSNK1A1	88
CSNK2A1	19
CSNK2B	48
CSTA	43
CTNNA1	57
CTPS1	21
CXADR	37
CYB5R2	12
DCAF13	37
DCTPP1	37
DCUN1D1	3
DDB1	31
DDRGK1	5
DDX1	68
DDX47	106
DDX56	32
DECR1	39
DERA	41
DERL2	32
DGCR6L	38
DHRS3	99
DKC1	74
DNAJB11	48
DNAJC7	19
DNAJC9	28
DNM1L	6
DNPH1	59
DSC2	32
DSC3	33
DSG2	18
DSP	78
DUSP23	30
DUSP6	16
DUSP7	5
BICD2	5
CSTF2	12
CLDN1	52
DSG3	53
ACTL6A	98
ACY1	7
ADRB2	41
ADRM1	113
ANAPC13	34
ASS1	12
ATP2C1	15
AVL9	12
BNIP3	24
C8orf33	6
CAPNS1	10
CCDC91	2
CCNB1	35
CD320	16
CDA	20
CDC20	33
CDKN3	12
COL7A1	20
COPS3	26
COPS6	119
CYB5R1	47
DANCR	27
DPM2	14
CBR1	144
AAGAB	2
AAMP	56
AASDHPPT	2
ABCB6	22
ABCC3	2
ABCF2	7
ABCF3	16
ACAD9	4
ACBD6	2
ACO2	31
ACOT2	3
ACSL3	14
ADAM15	0
ADORA2B	7
AFG3L2	6
AGA	0
AIG1	3
AIMP1	6
AKR1A1	64
AKR1B15	4
ALDH2	42
ALDH9A1	9
ALG1L	10
ALG8	7
ALS2CL	0
ANAPC15	14
ANXA4	22
ANXA8L1	37
AP1AR	0
AP1B1	0
AP1G2	8
AP5M1	3
APEH	3
APOBEC3B	3
APTX	6
ARFIP2	0
ARHGEF5	5
ARL6IP6	4
ARRDC1	6
ASCC2	7
ASF1A	8
ASH2L	2
ATG5	4
ATL2	5
ATOX1	43
ATP6V1A	0
ATP6V1D	17
ATP6V1F	115
ATP6V1H	4
ATXN7L3B	21
B3GNT5	10
BAG4	4
BAK1	11
BAP1	2
BBS5	3
BCAM	3
BCAT2	0
BCKDHA	20
BCL2L13	2
BCS1L	3
BLMH	47
BMS1	0
BOP1	2
BPGM	18
BRAT1	2
BRCC3	0
C19orf33	44
C1D	4
C1orf226	0
CAND1	24
CASP7	3
CAST	33
CBWD5	2
CBY1	3
CCDC51	3
CCDC86	4
CCNC	7
CCS	4
CD276	0
CDCA4	7
CDCA7	4
CDCA7L	5
CDCP1	19
CDK5RAP1	2
CDK7	11
CEBPG	14
CELSR1	2
CEP63	0
CETN3	0
CHCHD1	3
CHCHD5	4
CHCHD6	0
CHCHD7	7
CHMP3	23
CHPF	3
CINP	0
CISD1	6
CKAP2	9
CKAP4	2
CLIP1	9
CLIP4	9
CLSTN1	6
CMAS	16
CMC1	3
CNDP2	19
COA4	5
COASY	23
COG4	6
COL4A5	0
COMMD8	6
COMTD1	2
COPB2	56
COPS4	13
COPS5	40
COPS7A	24
COPS8	24
COQ4	3
COX10	0
COX16	13
COX17	40
COX6B1	96
CPNE3	3
CPSF3	5
CROT	4
CSTF3	4
CTNNAL1	24
CUL4A	5
CUX1	4
CYB561	6
CYB5B	25
CYFIP1	13
DAAM1	6
DAP	14
DBNL	31
DCTN2	4
DDX41	2
DDX52	4
DDX55	4
DGCR2	5
DHPS	7
DHRS1	4
DHRS4	12
DIABLO	11
DIP2B	2
DLD	29
DNAJA3	11
DNAJC11	3
DNAJC15	9
DNAJC19	11
DNAJC2	5
DPAGT1	10
DPH2	5
DPM1	17
DPM3	4
DPP3	5
DRG1	64
DRG2	3
DTD1	16
DUS3L	4
DUSP11	15
DUSP12	3
E2F4	0
ARF5	70
C14orf119	3
CBWD1	15
CBWD2	4
CHMP1A	24
CYP2S1	33
AP1M2	4
CDK2AP1	5
C19orf48	69
DYNC1LI2	3
C1orf35	6
CERS4	2
DEF8	14
C12orf75	15
CD24	3
CHID1	11
CKMT1B	7
C11orf24	0
ANXA8	26
AGPAT2	2
C16orf74	9
CFDP1	3
CKMT1A	2
C1orf131	0
C20orf27	6
CKB	0
AJUBA	2
AK4	2
CISD3	2
DTNB	0
AP1S1	2
BIK	0
CERS3	8
CDK10	0
DHRS4L2	0
EMC7	58
KRT14	212
KRT5	212
HSPB1	188
IGFBP3	112
LAMC2	83
NDUFB2	124
NSA2	5
EEF1B2	116
EHBP1	8
EIF3E	109
EIF3H	97
EIF4EBP1	144
EIF6	110
EMC4	80
EPCAM	127
ERGIC3	78
ESRG	18
ETFA	81
ETFB	117
EXOSC7	56
F11R	64
FDFT1	72
FDPS	112
FKBP3	58
FLAD1	51
G3BP1	123
GAS5	138
GOT2	114
GSTP1	225
HINT1	113
HMGA1	71
HMGCS1	18
HSPD1	138
HSPE1	139
IDH1	69
IDH3B	66
ILF2	172
ITGB8	10
JUP	111
KLK8	49
KRT18	110
KRT42P	8
KRT8	189
LDHB	210
MDH1	127
MDH2	97
MDK	106
ME1	60
MLF2	158
MLLT11	104
MRPL3	60
MRPL51	149
MRPL55	49
MRPS21	90
MRPS26	62
MRPS7	76
MSH2	64
MSH6	31
NAA20	116
NDRG4	42
NDUFA1	120
NDUFA12	130
NDUFAB1	120
NDUFB3	80
NDUFB9	142
NDUFS1	19
NDUFS6	99
NEDD8	147
NFE2L2	120
NGRN	70
NME1	186
NME2	218
NOP10	101
NQO1	99
NSUN2	25
NUTF2	115
OCIAD2	111
OST4	110
OSTC	84
P4HB	119
PAICS	51
EFNA1	129
EIF3M	92
ELOVL1	81
EXOSC4	58
FABP5	203
FAM162A	72
FGFBP2	70
FKBP2	82
FSCN1	43
GNG5	112
GNL3	60
GPS1	24
HDLBP	45
HMGN1	112
HMOX2	60
HSBP1	90
HSF1	35
HSPA4	20
HSPB11	50
HYPK	26
IP6K2	38
IRF6	73
ITPA	41
KEAP1	44
KLK10	31
KRT16	117
KRT17	213
KRTCAP2	71
LAMB3	164
LGALS7	40
LGALS7B	72
LSM7	100
LY6D	102
MAD2L2	16
MAGEA1	12
MAGEA4	106
MIEN1	65
MPLKIP	40
MPZL1	50
MRPL18	36
MRPL28	57
MRPL38	44
MX1	99
NDUFA11	75
NDUFB7	70
NDUFS2	93
NDUFS8	109
NELFE	17
NHP2	149
NIPSNAP1	27
NOP2	39
NSFL1C	30
GALNT18	6
GMNN	32
GTPBP4	21
HTATIP2	114
IGFBP6	67
ITGA6	58
ITGB6	10
MET	6
NAGK	2
NCBP2	41
NUDT14	10
HK1	80
EBNA1BP2	114
EBP	66
ECHS1	72
EEF1E1	12
EFNA5	9
EHF	52
EI24	11
EIF2B1	40
EIF2B4	16
EIF2S1	32
EIF3C	28
EIF4E	43
EIF4E2	26
EIF4G1	36
ELF3	7
EMG1	100
ERAL1	40
ERGIC2	29
ERH	48
ERP29	93
ESD	76
FAM136A	41
FAM210A	3
FAM83A	30
FARSA	76
FARSB	20
FBL	59
FGFBP1	74
FH	15
FHL2	50
FOXK2	11
FST	9
FXYD3	106
GADD45GIP1	100
GART	38
GGCT	55
GINS2	13
GJA1	23
GJB2	123
GJB3	56
GJB6	37
GLO1	76
GLOD4	27
GLRX3	147
GM2A	15
GMPS	22
GNAI1	25
GORASP2	28
GPAA1	36
GPC1	26
GPN1	37
GPN3	8
GPSM2	18
GPX1	116
GPX2	146
GRN	163
GRPEL1	27
GSDMC	17
GSR	9
GSS	41
GSTA4	37
GSTO1	158
GTF2I	28
GTF3C6	71
GUSB	12
HADHA	66
HADHB	50
HAT1	39
HAX1	30
HDAC1	90
HMGN3	85
HOPX	29
HPRT1	26
IARS2	14
ID1	116
IDH2	65
IFI27	239
IFI27L2	33
IFI30	8
IFI44	17
IFRD2	39
IGFBP2	9
IMMT	18
IMP3	47
IMP4	49
IMPDH2	50
ITGB4	65
JAG1	20
KCTD9	0
KDELR2	48
KDM5B	8
KLK5	72
KPNA1	9
KRT15	117
KRT19	154
KRT6B	66
KRTCAP3	10
LAD1	86
LAMA3	73
LAMTOR2	68
LEO1	25
LIMA1	76
LLPH	17
LOC728554	16
LRPPRC	9
LRRC41	14
LRRC59	33
LRRC8A	8
LSM10	13
LSM12	52
LSM3	43
LSM4	94
LTA4H	20
LYPLA1	8
MAD2L1	13
MAGEA6	12
MALL	29
MARCKS	15
MCM2	28
MCM4	19
MCM5	23
MCM7	76
MEA1	60
MED28	20
METAP1	27
MKKS	21
MLST8	6
MPV17	31
MPZL2	49
MRPL11	14
MRPL12	63
MRPL13	113
MRPL15	32
MRPL16	27
MRPL20	109
MRPL21	64
MRPL22	8
MRPL23	12
MRPL24	35
MRPL27	93
MRPL32	76
MRPL33	33
MRPL37	63
MRPL4	27
MRPL42	22
MRPL45	10
MRPL47	28
MRPL50	32
MRPL9	20
MRPS12	58
MRPS15	72
MRPS18A	16
MRPS18B	48
MRPS28	48
MRPS30	21
MRPS34	92
MRPS35	21
MSMO1	17
MYC	81
NAA15	5
NANS	23
NCLN	0
NDFIP2	25
NDRG1	65
NDUFA2	42
NDUFA3	16
NDUFA6	60
NDUFA8	43
NDUFA9	74
NDUFB10	139
NDUFB11	24
NDUFB5	74
NDUFB6	56
NDUFC1	73
NDUFS4	62
NDUFV1	93
NEFL	45
NELFCD	35
NHSL1	3
NIP7	20
NME4	14
NOB1	27
NOL11	10
NOP16	83
NPC2	86
NTMT1	21
NTPCR	36
NUDCD2	23
NUDT1	24
NUDT5	70
NUP37	27
NUP50	7
NUP62	4
NUP93	11
OAS1	37
ORMDL2	34
OXA1L	22
PA2G4	61
GPX4	105
EXOSC8	33
IFT43	16
MLX	16
NDUFV2	126
LTBR	32
ETS2	87
KRT6A	128
NDUFB4	38
ENY2	14
FZD6	33
GFM1	5
GMFB	4
GPNMB	111
HNRNPD	35
IFI35	38
ITGA3	25
JMJD7	20
KLHDC3	11
KTN1	34
LAMP2	48
LGALS3BP	146
MAL2	3
MATN2	6
MCM3	23
MMADHC	96
MPDU1	12
MPST	5
MRPL14	116
MRPL35	3
MRPS14	5
MRPS18C	35
MRPS24	76
MRPS33	9
MSRB1	26
NDUFA7	39
NDUFB1	19
NSMCE4A	0
P4HA2	13
EBAG9	2
ECHDC1	6
EFNB1	6
EFTUD2	19
EGFR	8
EHD4	9
EIF2A	8
EIF2AK2	2
EIF2B2	0
EIF2B3	0
EIF2S2	38
EIF3B	5
EIF3D	76
EIF3J	5
ELAC2	14
ELP5	5
EMC2	12
EMC6	15
EMC8	5
ENOPH1	3
ENTPD6	17
ERCC1	13
ERI3	16
ERLIN1	3
ESF1	7
ETHE1	14
EVA1C	5
EXOSC1	3
EXOSC3	5
EXOSC5	9
EXOSC9	4
F2RL1	0
FADD	23
FAF2	0
FAHD1	3
FANCI	2
FAT1	0
FAT2	0
FBXO3	2
FEN1	7
FGD6	5
FIBP	28
FIP1L1	12
FKBP9	38
FLNB	6
FLOT2	22
FNTA	2
FOSL1	24
FPGS	8
FRMD4B	4
FRMD6	4
FTSJ1	11
FTSJ3	5
G6PD	37
GALE	2
GALK2	0
GALNT3	7
GCDH	11
GCSH	35
GEMIN7	4
GET4	3
GGH	18
GIPC1	3
GJB5	16
GNA15	8
GNG12	11
GNL2	17
GOLGA5	5
GOLIM4	2
GOSR2	8
GOT1	4
GPATCH4	7
GPR87	38
GPR89A	0
GRB7	2
GRHPR	16
GRSF1	2
GRWD1	3
GSTO2	8
GTF2F2	6
GTF2H1	0
GTF3C2	0
GTF3C3	0
GTF3C5	11
HAS3	2
HCAR2	19
HCAR3	8
HDAC3	9
HDGF	6
HGS	44
HIBCH	8
HINT2	13
HIP1R	0
HMBS	10
HMG20B	28
HMGB3	12
HMGCR	3
HOOK2	3
HRAS	4
HSBP1L1	4
HSD17B10	82
HSD17B12	7
HSPA4L	0
HSPBP1	14
IDH3A	18
IFNGR2	27
IFT20	6
IL1RAP	3
IL20RB	71
ILVBL	2
IMPA2	2
IMPDH1	2
INO80C	3
IPO5	2
IPPK	0
IRF3	3
ISCA2	13
ISOC2	0
ITGA2	2
ITPR3	2
IWS1	5
JAG2	3
JAGN1	9
JKAMP	18
JOSD2	2
KANSL2	5
KATNBL1	5
KIF16B	0
KIF22	18
KLF5	6
KLHL7	6
KLK11	4
KRT6C	34
LAMTOR1	45
LAPTM4B	21
LARP4	0
LAS1L	2
LIMK2	4
LPAR6	15
LPCAT3	13
LPIN3	7
LRIG3	0
LSG1	3
LSM5	26
LSM6	7
LSS	0
LTB4R	2
LTV1	2
LY6K	3
LYAR	8
LYPD3	106
LYPLA2	14
MAD2L1BP	0
MAEA	13
MAGOH	10
MALSU1	7
MANBAL	29
MAPK6	16
MCCC1	6
MCCC2	3
MCRS1	4
MED10	42
MED16	0
MED19	0
MED30	15
MED8	7
MEIS1	8
MEST	9
METAP2	12
METTL1	6
METTL23	4
METTL5	25
MFAP1	11
MFAP2	84
MFN2	2
MFSD2A	0
MGME1	2
MGST2	15
MID1	0
MIR205HG	54
MKNK1	3
MKRN1	2
MNAT1	12
MORC2-AS1	4
MOV10	4
MPHOSPH10	4
MPHOSPH6	42
MRPL1	4
MRPL17	2
MRPL2	12
MRPL36	79
MRPL39	10
MRPL40	21
MRPL41	62
MRPL46	7
MRPL48	6
MRPL52	4
MRPL53	8
MRPS10	11
MRPS11	12
MRPS17	8
MRPS2	3
MRPS22	20
MRPS23	17
MRPS31	6
MRPS36	3
MRPS5	18
MRPS9	10
MRRF	5
MVD	17
MYCBP	4
MYO19	4
MYO1B	3
MYOF	5
MZT2B	4
NAA10	17
NAA25	2
NAE1	59
NCAPD2	0
NCAPH2	5
NCK1	22
NCKAP1	2
NDUFA10	28
NDUFA4L2	89
NDUFAF2	2
NDUFAF4	0
NDUFS3	44
NDUFS5	151
NFATC3	0
NGDN	15
NIF3L1	3
NIPAL4	0
NIT2	31
NKIRAS2	8
NME1-NME2	0
NMI	42
NMRAL1	15
NMT1	3
NOC2L	12
NOC4L	0
NOLC1	12
NOS1AP	6
NOSIP	87
NQO2	13
NRAS	0
NSDHL	7
NSG1	5
NSMCE2	4
NSUN5	2
NT5C	62
NT5C3B	10
NUBP2	41
NUDCD1	0
NUDCD3	0
NUDT16L1	2
NUP107	3
NUP188	4
NUP54	12
NUP85	7
NUP88	11
OAS2	13
OAS3	4
ODC1	37
OLA1	4
OPA1	5
OTUB1	59
OVCA2	5
OXLD1	3
PACSIN3	0
PAFAH1B3	16
KIAA1522	0
FKBP4	5
GALNT2	19
LINC00673	3
MAZ	3
NUDT22	3
GRINA	3
LARP1	0
MAGEA3	12
HDDC2	3
LYPLAL1	2
NPEPPS	0
IGF1R	2
KRI1	2
MAD1L1	3
MYBBP1A	2
NRG1	5
HOXD11	0
ESRP2	0
GAR1	2
LSM2	6
NUP160	2
KIAA1217	3
MRPL43	3
MYO6	0
ESRP1	3
LIN7C	5
MEMO1	0
EXOC3	0
MAN1B1	0
PRDX5	193
PAIP1	30
PDCD6	96
PDIA4	86
PDIA6	114
PERP	101
PFDN2	106
PFN2	63
PGAM1	156
PGD	101
PHB	82
PHGDH	84
PKP1	63
POLD2	111
POLR2G	85
PPA1	79
PPL	20
PPP1R21	23
PRDX1	198
PRDX3	133
PDCD5	112
PHPT1	49
PKP3	55
PLAU	101
PLTP	34
POLR1C	14
POLR2L	80
PPP1CA	78
PPP4C	45
PRDX2	215
PFDN4	14
POMP	96
POLR1D	35
PAQR7	3
PARP1	55
PCCB	25
PCMT1	81
PCNA	107
PDCD10	39
PDLIM1	121
PDPN	58
PET100	34
PGRMC1	40
PHKB	7
PHLDA2	57
PIGS	9
PIR	31
PKP2	7
PLGRKT	13
PMPCA	25
PMVK	28
POLE3	27
POLE4	27
POLR2F	41
POLR2J	28
POLR2K	63
PPCS	30
PPIC	21
PPIE	22
PPME1	26
PPP2R1A	91
PRDX6	107
PRELID1	87
PIH1D1	26
PLRG1	5
PAPSS1	14
PDP1	10
PES1	8
PGLS	7
PLEC	11
PLEK2	78
PLP2	120
POLDIP2	40
POLR2B	29
POLR3K	6
PPIF	39
PPIH	8
PPP4R1	10
PRAME	34
PAK1	15
PAK1IP1	4
PAM16	2
PARL	34
PARN	0
PBDC1	12
PCBD1	6
PCGF1	4
PCYT1A	0
PDHA1	15
PDLIM4	34
PDZD11	12
PDZK1IP1	66
PEF1	32
PEMT	28
PET117	3
PFDN1	41
PFKM	0
PGAP2	0
PGM3	0
PHB2	111
PHF5A	13
PIEZO1	2
PIGF	5
PIN4	6
PIP4K2C	4
PIP5K1A	2
PISD	15
PITPNB	63
PLEKHA1	3
PLEKHF2	0
PLEKHJ1	12
PLS3	85
PLXNA1	3
PLXNB1	3
PML	11
PMM2	2
PMPCB	9
PNKD	11
POLDIP3	3
POLR2D	7
POLR2H	25
POLR2I	22
POP5	9
POP7	12
PPA2	33
PPAT	0
PPIL1	2
PPM1G	9
PPP1R13L	5
PPP1R14C	0
PREB	13
PRKAG1	7
PRDX4	62
PEX16	0
PHLDB2	3
PLA2G4B	5
POLR3H	5
PDRG1	0
PLBD1	2
PSMB3	161
PRKRA	48
PRMT1	129
PRPSAP2	26
PSMA1	136
PSMA2	106
PSMA3	107
PSMA4	194
PSMA6	162
PSMB1	161
PSMB4	145
PSMB5	145
PSMB6	122
PSMB7	97
PSMC1	101
PSMC3	105
PSMC4	103
PSMC5	105
PSMD11	82
PSMD12	64
PSMD14	91
PSMD2	121
PSMD4	121
PSMD7	160
PSME2	120
PSME3	52
PSMG3	93
PTDSS1	74
PTPRF	22
PTPRS	14
PUF60	119
PYCR2	17
RAB10	71
RAB18	34
RAB1A	57
RAN	291
RANBP1	149
PRSS23	69
PYCR1	44
PTHLH	122
PSMD1	49
PRPF31	38
PRPS2	5
PSENEN	46
PSMA5	55
PSMC2	84
PSMC6	46
PSMD10	38
PSMD6	52
PSMD8	78
PTGFRN	20
PTGR1	51
PTPMT1	5
PTTG1	82
PWP1	82
PYCARD	79
PYGB	35
PYGL	36
RAB38	32
RAB3D	4
RAC1	41
RBM19	25
RBM42	26
PRKDC	8
PTRH2	15
RAD23A	65
RALA	19
PRMT5	46
PRPF4	11
PRPSAP1	14
PRSS21	18
PRSS8	21
PSAT1	12
PSMB2	18
PSMD13	87
PSMD3	12
PSMD5	0
PSMD9	37
PSMG1	59
PTK7	6
PTPRK	2
PTPRZ1	6
PTRH1	3
PTRHD1	7
PTS	11
PXN	19
QDPR	4
QTRT1	7
RAB11A	19
RAD50	3
RAE1	31
RALB	65
RALBP1	0
RANGAP1	2
RAP2B	50
RARG	3
RARS2	0
RASSF7	2
RBBP8	14
RBM47	0
PUS7	3
RAB25	2
PSME4	2
TMED10	71
RNF181	46
RBP1	84
S100A9	166
SGK1	130
TNFRSF12A	173
RBX1	89
RPN1	87
RPN2	110
SCD	57
SDC1	125
SEC61A1	74
SEC61B	92
SEC61G	80
SF3B3	23
SHC1	94
SLC25A39	125
SLC2A1	220
SLC3A2	219
SLC7A5	97
SLIRP	95
SMYD3	60
SNRPA1	93
SNRPB	163
SNRPC	108
SNRPD2	164
SNRPE	58
SNRPG	109
SOX4	46
SPINT2	152
SRP9	109
STMN1	139
STRAP	84
SUMO1	101
SYNGR2	153
TACSTD2	126
TECR	123
TFG	86
TKT	122
TMEM147	86
TMEM208	79
TMEM9	61
TMTC3	22
TNC	89
TOMM22	34
TP63	79
TRMT112	202
TSPO	126
TUFT1	19
TXN	166
TXN2	64
TXNRD1	129
UBE2L3	66
RNASEH2A	61
RTN4	20
S100A16	217
SNRNP40	65
SUPT16H	16
SYNCRIP	39
SYPL1	93
TBRG4	24
TFAP2C	13
TNFRSF1A	21
TOMM6	95
TRAP1	77
TRAPPC2L	52
TRAPPC5	51
TSTD1	11
TXNDC17	67
RPA1	36
S100A10	263
SLBP	22
TES	22
TGFBI	98
TIMM13	43
TM4SF1	94
TMEM134	76
TNNT1	18
TSPAN6	31
TUBB6	72
SPAG7	66
S100A2	188
RDX	9
REEP4	29
REXO2	37
RFC4	12
RIN2	50
RND3	52
RNF141	17
RNF168	44
RNPS1	66
ROMO1	63
RRM1	57
RRP1	8
RTN3	76
RUVBL1	44
RUVBL2	73
S100A11	264
S100A14	106
S100A8	158
SAE1	42
SAMD12	11
SARNP	62
SCAMP3	23
SDAD1	7
SDF2L1	15
SDHA	66
SDHB	89
SDHC	37
SEC11A	41
SEC13	38
SEMA3C	21
SEMA4B	6
SERINC5	21
SERP1	30
SERPINB13	16
SERPINB5	127
SERPINE1	40
SF3A3	51
SFN	145
SFXN1	19
SGPL1	12
SHMT2	32
SIVA1	99
SKA2	12
SLC16A1	52
SLC1A5	74
SLC20A2	30
SLC25A1	22
SLC25A11	45
SLC25A37	6
SLC25A5	117
SLC31A2	48
SLC35A4	19
SLC38A5	40
SLC39A11	34
SLC39A6	52
SLC7A11	10
SLC7A8	116
SLC9A3R1	130
SMAD3	21
SMC4	3
SMS	18
SNAI2	78
SNAPIN	16
SND1	37
SNHG8	38
SNRPD1	61
SNRPF	68
SNX5	21
SOX15	60
SPTSSA	14
SRA1	23
SREBF2	4
SRP19	17
SRPRB	32
SRXN1	11
SSBP1	109
SSRP1	0
STIP1	75
STOML2	73
STON2	46
STT3A	57
STX10	44
SUCLG1	33
SULF2	27
SUN1	33
SURF2	2
TAF9	85
TARDBP	41
TAX1BP3	39
TBCA	54
TCP1	88
TIMM10	34
TIMM17A	57
TIMM23	40
TIMM8B	30
TIMMDC1	66
TK1	65
TMBIM1	58
TMED9	114
TMEM106C	16
TMEM11	26
TMEM14A	62
TMEM14B	36
TMEM165	34
TMEM87A	17
TMPRSS11D	24
TMX2	35
TNFRSF21	65
TNFSF10	51
TOMM5	86
TP53TG1	8
TPD52L1	57
TPGS2	22
TRAPPC3	68
TRAPPC4	18
TRIM16	39
TRIM29	68
TRMT10C	13
TSG101	24
TSKU	18
TUBA1C	140
TUBA4A	84
TUBB	135
TUFM	105
TVP23B	19
TXNDC9	25
TXNL1	58
TYMS	3
UBE2E3	20
UBE2F	11
UBE2G1	16
UBE2V2	82
SNHG16	4
TMEM179B	60
SRP72	19
TALDO1	125
TMED3	39
SCPEP1	100
SDC4	72
RHOD	18
S100A13	6
SLPI	63
SMARCB1	37
SNHG6	27
SPINT1	23
SPR	13
SQLE	30
SSU72	7
TIMM50	8
TMEM79	8
TNFAIP8	14
TNS4	12
TOP1MT	6
TRIM28	4
TSN	37
TUBG1	27
RCC1	2
RCC2	0
RCE1	4
RCHY1	0
RCN2	26
RFXANK	5
RHBDD3	2
RIC8A	17
RIOK1	3
RIPK4	4
RMDN3	6
RNF13	9
RNF144B	11
RNF34	3
ROGDI	2
RPA3	9
RPE	3
RPF2	9
RPP21	19
RRP9	6
RRS1	4
RSRC1	0
RTKN	7
SAA1	59
SAAL1	3
SAMM50	9
SCO2	9
SCOC	8
SCRN1	0
SCYL2	2
SDF2	7
SDR16C5	3
SEC23B	5
SEH1L	7
SEPHS2	7
SETD4	4
SF3B5	43
SFT2D1	34
SFXN4	3
SGSM3	4
SGTA	6
SHARPIN	5
SHMT1	5
SIAH1	3
SIGMAR1	27
SLC1A4	7
SLC2A9	5
SLC35B1	15
SLC35B2	6
SLC35F2	14
SLC35F5	2
SLC39A9	2
SLC4A1AP	3
SLC7A1	18
SMARCA4	0
SMG7	0
SMIM15	0
SMPD4	0
SMUG1	9
SMYD2	3
SNRNP25	8
SNRPA	9
SNRPD3	98
SNUPN	0
SORD	7
SPG7	5
SRD5A1	0
SRP68	27
SRPK1	3
SRSF9	14
SS18L2	10
SSNA1	19
STARD5	3
STK3	4
SUCLA2	5
SUGT1	6
SURF6	3
TACC2	0
TAF12	3
TAF2	3
TATDN1	3
TBC1D2	4
TBC1D23	2
TBL3	0
TDG	3
TDP2	9
TEN1	4
TENM2	6
TFAP2A	3
TFCP2L1	2
TGFA	0
TGS1	0
THAP4	9
THOC6	41
TIMM21	2
TIMM22	6
TM9SF4	0
TMEM126A	2
TMEM141	5
TMEM154	2
TMEM167A	2
TMEM18	2
TMEM199	3
TMEM205	36
TMEM223	0
TMEM237	4
TMEM251	2
TMEM258	72
TMEM40	2
TMEM69	6
TMEM97	7
TMPRSS4	29
TNFAIP1	18
TNKS1BP1	3
TNPO1	4
TOM1L1	3
TOMM20	33
TOMM34	2
TOMM40	9
TOR3A	8
TP53AIP1	18
TP53I13	10
TP53RK	0
TPBG	13
TPD52	10
TPD52L2	52
TPRKB	13
TRADD	5
TRAF7	4
TRAFD1	5
TRAK1	0
TRIAP1	10
TRIM2	2
TRIM35	2
TRIP6	8
TRMT1	40
TRMT6	3
TRUB2	21
TSEN15	5
TSEN34	2
TSFM	2
TSPAN13	5
TSR1	2
TTC4	0
TWF1	8
TXNDC12	47
TYMP	35
U2SURP	7
UBA5	5
UBA6	5
UBAC1	0
UBE2K	0
STXBP2	6
THOC3	33
SCNM1	2
TRAF4	0
ST6GALNAC2	2
RUSC1	2
STAP2	2
SLC33A1	0
SMN1	0
TIMM8A	5
TBC1D7	0
TMEM98	5
ST14	0
TOLLIP	3
RMDN1	0
RNF126	0
SERINC2	9
THOC7	4
UGDH	79
UQCR10	76
UQCRC1	146
UQCRH	167
VDAC2	158
VDAC3	89
VEZT	33
WDR12	21
XRCC6	151
YBX1	100
ZNF706	63
XPO1	16
YIF1A	48
ZNF593	20
VCP	88
UBL5	86
UBQLN1	11
UCHL3	50
UGT1A6	90
UNG	15
UPP1	59
UQCRC2	54
UQCRQ	35
USB1	28
USP39	27
USP5	15
UTP6	13
VBP1	14
VDAC1	74
VPS25	38
VPS35	41
VRK2	14
VSNL1	65
VTA1	30
VTI1B	43
WDR18	38
WDR43	22
WDR61	38
WEE1	4
XPOT	58
XYLT2	0
YTHDF2	44
ZDHHC12	19
ZMPSTE24	16
ZWINT	23
WDR83OS	78
UROD	40
ZCRB1	12
UQCRFS1	69
USE1	5
XPA	6
ZFAND1	4
UBE3B	3
UBL4A	2
UBL7	7
UCHL5	10
UCK2	2
ULBP2	8
UMPS	3
UNC50	12
USO1	18
USP10	46
USP14	0
UTP18	14
VPS29	77
VPS72	7
WDFY2	4
WDR3	4
WDR4	2
WDR41	0
WDR54	5
WDR75	7
WDR77	7
WDR91	0
WSB2	0
XPNPEP1	3
YDJC	9
YIF1B	9
YIPF3	22
YKT6	0
ZBTB8OS	7
ZCCHC17	8
ZDHHC13	3
ZDHHC16	3
ZDHHC4	5
ZFYVE21	20
ZNF146	10
ZNF395	2
ZNF622	14
ZNHIT3	5
VAMP8	44
VPS4A	7
ZNF511	3

## Sheet: Fig4d
Receptor	Target	Weight
BSG	RAN	2.77244
BSG	S100A11	1.99613
BSG	S100A10	1.99572
BSG	CXCL14	1.83547
BSG	NME2	1.80271
BSG	CD9	1.76133
BSG	IFI27	1.75167
BSG	SLC3A2	1.72511
BSG	KRT17	1.68061
BSG	GSTP1	1.66744
BSG	PRDX2	1.55002
BSG	SLC2A1	1.36436
BSG	S100A16	1.28682
BSG	KRT14	1.27853
BSG	KRT5	1.1879
CD44	RAN	1.40346
CD44	PRDX2	1.28811
CD44	NME2	1.18709
CD44	S100A11	1.1826
CD44	IFI27	1.12443
CD44	CD9	1.11073
CD44	GSTP1	1.0278
CD44	KRT5	0.973793
CD44	KRT14	0.937162
CD44	S100A10	0.9316
CD44	KRT17	0.672609
CD44	S100A16	0.630693
CD44	SLC3A2	0.620805
CD44	CXCL14	0.576727
CD44	SLC2A1	0.52045
CD47	RAN	2.01932
CD47	S100A11	1.41842
CD47	CD9	1.384
CD47	PRDX2	1.3295
CD47	GSTP1	1.27078
CD47	S100A10	1.12141
CD47	IFI27	1.1009
CD47	CXCL14	1.02498
CD47	SLC3A2	0.955119
CD47	NME2	0.920192
CD47	KRT5	0.882613
CD47	KRT17	0.872987
CD47	SLC2A1	0.797606
CD47	KRT14	0.794641
CD47	S100A16	0.773215
CD74	CXCL14	2.20911
CD74	RAN	2.18569
CD74	CD9	1.99104
CD74	GSTP1	1.87471
CD74	SLC3A2	1.79084
CD74	KRT17	1.6751
CD74	S100A11	1.52015
CD74	IFI27	1.38563
CD74	S100A16	1.32223
CD74	KRT5	1.30486
CD74	PRDX2	1.26364
CD74	S100A10	1.2339
CD74	KRT14	1.21314
CD74	NME2	1.16916
CD74	SLC2A1	1.14312
CD99	S100A16	1.37309
CD99	GSTP1	0.656229
CD99	S100A11	0.649278
CD99	SLC3A2	0.588828
CD99	CD9	0.558039
CD99	IFI27	0.509606
CD99	KRT14	0.474499
CD99	RAN	0.406584
CD99	KRT5	0.38506
CD99	S100A10	0.268922
CD99	NME2	0.24537
CD99	KRT17	0.213343
CD99	CXCL14	0.126701
CD99	PRDX2	0.0746954
CDH3	CXCL14	3.83514
CDH3	KRT14	3.12779
CDH3	S100A10	3.05365
CDH3	KRT5	2.69757
CDH3	S100A16	2.69733
CDH3	KRT17	2.14761
CDH3	SLC2A1	2.08579
CDH3	IFI27	1.90281
CDH3	RAN	1.75189
CDH3	S100A11	1.72527
CDH3	NME2	1.32731
CDH3	GSTP1	1.30304
CDH3	PRDX2	1.16567
CDH3	CD9	0.887307
CDH3	SLC3A2	0.876541
DSG3	KRT5	2.86865
DSG3	SLC2A1	2.74744
DSG3	CXCL14	2.63655
DSG3	IFI27	2.52909
DSG3	KRT17	2.30315
DSG3	KRT14	2.22428
DSG3	S100A11	1.57931
DSG3	S100A16	1.56974
DSG3	S100A10	1.35686
DSG3	CD9	1.33412
DSG3	GSTP1	1.29762
DSG3	RAN	1.15896
DSG3	SLC3A2	0.867188
DSG3	PRDX2	0.812124
DSG3	NME2	0.77591
EGFR	KRT5	0.110128
F11R	S100A16	0.79704
F11R	CD9	0.788378
F11R	GSTP1	0.726453
F11R	SLC3A2	0.579649
F11R	KRT17	0.467531
F11R	RAN	0.394433
F11R	S100A11	0.384575
F11R	KRT5	0.359352
F11R	KRT14	0.313089
F11R	SLC2A1	0.273452
F11R	S100A10	0.251922
F11R	IFI27	0.223284
F11R	PRDX2	0.203812
F11R	NME2	0.17188
F11R	CXCL14	0.0593807
GJA1	CXCL14	1.162
GJA1	S100A10	0.977021
GJA1	SLC2A1	0.649709
GJA1	IFI27	0.457928
GJA1	KRT17	0.445018
GJA1	KRT14	0.431748
GJA1	S100A16	0.397092
GJA1	KRT5	0.363483
GJA1	RAN	0.300434
GJA1	S100A11	0.220785
GJA1	GSTP1	0.202883
GJA1	NME2	0.199771
GJA1	PRDX2	0.165225
GJA1	SLC3A2	0.164583
GJA1	CD9	0.133852
ITGA2	S100A11	0.447477
ITGA2	RAN	0.158475
ITGA2	S100A10	0.121721
ITGA2	NME2	0.0734883
ITGA2	KRT14	0.0607048
ITGA2	S100A16	0.0537118
ITGA2	SLC2A1	0.0517215
ITGA3	KRT14	1.34245
ITGA3	S100A10	1.17601
ITGA3	CXCL14	0.935726
ITGA3	IFI27	0.829541
ITGA3	KRT17	0.730132
ITGA3	KRT5	0.712153
ITGA3	S100A11	0.585358
ITGA3	RAN	0.494454
ITGA3	S100A16	0.405082
ITGA3	NME2	0.377922
ITGA3	SLC2A1	0.348391
ITGA3	SLC3A2	0.263139
ITGA3	GSTP1	0.161725
ITGA3	PRDX2	0.10088
ITGA3	CD9	0.0906025
ITGA5	S100A10	0.517501
ITGA5	KRT14	0.301203
ITGA5	IFI27	0.286282
ITGA5	S100A11	0.129945
ITGA5	GSTP1	0.127441
ITGA5	KRT17	0.125888
ITGA5	NME2	0.114146
ITGA5	S100A16	0.113578
ITGA5	CD9	0.0975892
ITGA5	KRT5	0.0812504
ITGA5	RAN	0.0706714
ITGA6	NME2	1.01884
ITGA6	KRT14	0.937557
ITGA6	S100A10	0.892708
ITGA6	CXCL14	0.841426
ITGA6	RAN	0.723215
ITGA6	IFI27	0.594217
ITGA6	CD9	0.562564
ITGA6	SLC2A1	0.479982
ITGA6	KRT17	0.442753
ITGA6	S100A11	0.437036
ITGA6	KRT5	0.399148
ITGA6	S100A16	0.377688
ITGA6	GSTP1	0.354089
ITGA6	PRDX2	0.324012
ITGA6	SLC3A2	0.298398
ITGAV	RAN	0.0582623
ITGAV	GSTP1	0.0534757
ITGAV	CD9	0.0516806
ITGB1	CXCL14	1.9748
ITGB1	S100A10	1.304
ITGB1	S100A11	1.21043
ITGB1	PRDX2	1.18079
ITGB1	NME2	1.05923
ITGB1	KRT14	1.00774
ITGB1	SLC3A2	0.976663
ITGB1	RAN	0.939162
ITGB1	IFI27	0.929122
ITGB1	KRT17	0.842035
ITGB1	S100A16	0.788021
ITGB1	CD9	0.754232
ITGB1	KRT5	0.660032
ITGB1	GSTP1	0.622727
ITGB1	SLC2A1	0.507767
ITGB4	NME2	1.22464
ITGB4	KRT14	1.13512
ITGB4	S100A11	1.02695
ITGB4	KRT17	0.837989
ITGB4	SLC3A2	0.786015
ITGB4	RAN	0.752916
ITGB4	S100A10	0.726724
ITGB4	S100A16	0.719291
ITGB4	CXCL14	0.693653
ITGB4	IFI27	0.58774
ITGB4	SLC2A1	0.479058
ITGB4	GSTP1	0.457686
ITGB4	KRT5	0.449577
ITGB4	CD9	0.440104
ITGB4	PRDX2	0.407138
JAG1	SLC2A1	1.02519
JAG1	CXCL14	0.765219
JAG1	IFI27	0.588614
JAG1	KRT5	0.58513
JAG1	KRT14	0.522871
JAG1	S100A10	0.443692
JAG1	S100A11	0.430347
JAG1	NME2	0.352984
JAG1	CD9	0.291248
JAG1	SLC3A2	0.269182
JAG1	S100A16	0.265874
JAG1	RAN	0.248078
JAG1	GSTP1	0.173953
JAG1	PRDX2	0.129362
JAG1	KRT17	0.0813305
MPZL1	SLC2A1	0.737605
MPZL1	RAN	0.299246
MPZL1	GSTP1	0.285949
MPZL1	IFI27	0.279295
MPZL1	S100A11	0.225323
MPZL1	PRDX2	0.207055
MPZL1	CD9	0.188564
MPZL1	SLC3A2	0.168126
MPZL1	KRT17	0.156146
MPZL1	KRT5	0.12034
MPZL1	S100A10	0.109485
MPZL1	S100A16	0.0724218
MPZL1	CXCL14	0.0602952
MPZL1	NME2	0.0537676
MPZL1	KRT14	0.0524654
NCL	RAN	2.38809
NCL	S100A11	1.31195
NCL	NME2	1.22948
NCL	SLC3A2	1.14145
NCL	GSTP1	1.11424
NCL	S100A10	1.09749
NCL	PRDX2	1.08415
NCL	KRT5	1.01648
NCL	IFI27	0.9974
NCL	CD9	0.961778
NCL	KRT17	0.785323
NCL	KRT14	0.71511
NCL	SLC2A1	0.413615
NCL	S100A16	0.407127
NCL	CXCL14	0.183815
P4HB	IFI27	1.93502
P4HB	SLC2A1	1.77456
P4HB	S100A11	1.74109
P4HB	RAN	1.69567
P4HB	S100A10	1.68812
P4HB	KRT5	1.67942
P4HB	CD9	1.62268
P4HB	KRT17	1.60464
P4HB	NME2	1.58994
P4HB	GSTP1	1.44404
P4HB	PRDX2	1.32853
P4HB	SLC3A2	1.22875
P4HB	KRT14	1.22386
P4HB	CXCL14	0.67286
P4HB	S100A16	0.550477
PILRB	PRDX2	0.112386
PILRB	SLC3A2	0.0614125
SDC1	KRT17	2.97101
SDC1	IFI27	2.79454
SDC1	KRT5	2.65604
SDC1	GSTP1	2.12459
SDC1	SLC2A1	1.95743
SDC1	CD9	1.93702
SDC1	RAN	1.90133
SDC1	CXCL14	1.8549
SDC1	KRT14	1.76267
SDC1	SLC3A2	1.64017
SDC1	S100A10	1.61667
SDC1	S100A11	1.50897
SDC1	S100A16	1.46158
SDC1	PRDX2	1.46027
SDC1	NME2	1.23356
SDC4	RAN	2.11464
SDC4	S100A11	1.82509
SDC4	CD9	1.8133
SDC4	GSTP1	1.79336
SDC4	NME2	1.72625
SDC4	SLC3A2	1.70262
SDC4	IFI27	1.5115
SDC4	SLC2A1	1.38903
SDC4	KRT17	1.33155
SDC4	PRDX2	1.30196
SDC4	S100A10	1.27275
SDC4	KRT5	1.23313
SDC4	S100A16	1.10824
SDC4	KRT14	0.840872
SDC4	CXCL14	0.396184
TNFRSF21	KRT14	1.39889
TNFRSF21	CXCL14	1.39514
TNFRSF21	PRDX2	1.3124
TNFRSF21	S100A11	1.19381
TNFRSF21	S100A10	1.16686
TNFRSF21	SLC3A2	1.16463
TNFRSF21	KRT5	0.993204
TNFRSF21	RAN	0.954707
TNFRSF21	CD9	0.798321
TNFRSF21	SLC2A1	0.770681
TNFRSF21	GSTP1	0.750163
TNFRSF21	KRT17	0.715209
TNFRSF21	IFI27	0.68356
TNFRSF21	NME2	0.647238
TNFRSF21	S100A16	0.521585

## Sheet: Fig4e
Receptor	SSC	Target	Weight
SDC1	CACYBP	KRT17	0.251953
CDH3	CAV1	KRT14	0.426486
TNFRSF21	CAV1	KRT14	0.348282
CD47	FOS	EPCAM	0.279837
CD74	FOS	EPCAM	0.494978
DSG3	FOS	KRT14	0.271648
CDH3	FOS	KRT14	0.403576
CDH3	FOS	KRT17	0.31764
SDC1	FOS	KRT17	0.288987
DSG3	FOS	KRT5	0.311982
CDH3	FOS	KRT5	0.370268
DSG3	FOS	KRT6A	0.261922
CDH3	FOS	KRT6A	0.257511
SDC1	FOS	KRT6A	0.27889
CD74	MYC	EPCAM	0.285135
SDC1	PARK7	KRT5	0.387612
DSG3	PARK7	KRT5	0.380968
CD74	TP63	EPCAM	0.420026
CDH3	TP63	KRT14	0.268806
CD74	YBX1	EPCAM	0.266352
CDH3	FOS	SFN	0.279521

## Sheet: Fig4f
Receptor	SSC	value
BSG	CACYBP	0.00688519
CD44	CACYBP	0.00275166
CD47	CACYBP	0.00379055
CD74	CACYBP	0.00623204
CD99	CACYBP	0
CDH3	CACYBP	0.00750348
DSG3	CACYBP	0.00773263
F11R	CACYBP	0
GJA1	CACYBP	0.0027503
ITGA3	CACYBP	0.00248629
ITGA5	CACYBP	0
ITGA6	CACYBP	0.00253695
ITGB1	CACYBP	0.0037069
ITGB4	CACYBP	0.00307377
JAG1	CACYBP	0
MPZL1	CACYBP	0.00247994
NCL	CACYBP	0.00513919
P4HB	CACYBP	0.0052655
SDC1	CACYBP	0.0128701
SDC4	CACYBP	0.00537056
TNFRSF21	CACYBP	0.00244878
BSG	CTNNB1	0.00352364
CD44	CTNNB1	0
CD47	CTNNB1	0
CD74	CTNNB1	0.00827425
CD99	CTNNB1	0
CDH3	CTNNB1	0.00566765
DSG3	CTNNB1	0.00683941
F11R	CTNNB1	0.00292539
GJA1	CTNNB1	0
ITGA3	CTNNB1	0
ITGA5	CTNNB1	0
ITGA6	CTNNB1	0.00248621
ITGB1	CTNNB1	0.00310146
ITGB4	CTNNB1	0
JAG1	CTNNB1	0
MPZL1	CTNNB1	0
NCL	CTNNB1	0
P4HB	CTNNB1	0.00373882
SDC1	CTNNB1	0.0126686
SDC4	CTNNB1	0.0034937
TNFRSF21	CTNNB1	0
BSG	ERBB2	0
CD44	ERBB2	0
CD47	ERBB2	0
CD74	ERBB2	0
CD99	ERBB2	0
CDH3	ERBB2	0.00290938
DSG3	ERBB2	0
F11R	ERBB2	0
GJA1	ERBB2	0
ITGA3	ERBB2	0
ITGA5	ERBB2	0
ITGA6	ERBB2	0
ITGB1	ERBB2	0
ITGB4	ERBB2	0
JAG1	ERBB2	0
MPZL1	ERBB2	0
NCL	ERBB2	0
P4HB	ERBB2	0
SDC1	ERBB2	0
SDC4	ERBB2	0
TNFRSF21	ERBB2	0
BSG	EZH2	0.00270608
CD44	EZH2	0
CD47	EZH2	0
CD74	EZH2	0.0032245
CD99	EZH2	0
CDH3	EZH2	0
DSG3	EZH2	0.00237751
F11R	EZH2	0
GJA1	EZH2	0
ITGA3	EZH2	0
ITGA5	EZH2	0
ITGA6	EZH2	0
ITGB1	EZH2	0
ITGB4	EZH2	0
JAG1	EZH2	0
MPZL1	EZH2	0
NCL	EZH2	0
P4HB	EZH2	0
SDC1	EZH2	0
SDC4	EZH2	0.00254689
TNFRSF21	EZH2	0
BSG	FOS	0.0104786
CD44	FOS	0.00562784
CD47	FOS	0.00873211
CD74	FOS	0.00875414
CD99	FOS	0.00430377
CDH3	FOS	0.0162254
DSG3	FOS	0.0127069
F11R	FOS	0.00368304
GJA1	FOS	0.00296024
ITGA3	FOS	0.0103005
ITGA5	FOS	0
ITGA6	FOS	0.00386546
ITGB1	FOS	0.00339579
ITGB4	FOS	0.00683072
JAG1	FOS	0
MPZL1	FOS	0.00244237
NCL	FOS	0.00454708
P4HB	FOS	0.00934004
SDC1	FOS	0.0147618
SDC4	FOS	0.00635623
TNFRSF21	FOS	0.00501481
BSG	HCFC1	0
CD44	HCFC1	0
CD47	HCFC1	0
CD74	HCFC1	0
CD99	HCFC1	0
CDH3	HCFC1	0
DSG3	HCFC1	0
F11R	HCFC1	0
GJA1	HCFC1	0
ITGA3	HCFC1	0
ITGA5	HCFC1	0
ITGA6	HCFC1	0
ITGB1	HCFC1	0
ITGB4	HCFC1	0
JAG1	HCFC1	0
MPZL1	HCFC1	0
NCL	HCFC1	0
P4HB	HCFC1	0
SDC1	HCFC1	0.00266836
SDC4	HCFC1	0
TNFRSF21	HCFC1	0
BSG	HSF1	0.00537349
CD44	HSF1	0.00434261
CD47	HSF1	0.00248688
CD74	HSF1	0.00356536
CD99	HSF1	0.00288418
CDH3	HSF1	0.00501741
DSG3	HSF1	0.00438516
F11R	HSF1	0
GJA1	HSF1	0
ITGA3	HSF1	0.00241851
ITGA5	HSF1	0
ITGA6	HSF1	0.00258793
ITGB1	HSF1	0.00295542
ITGB4	HSF1	0.00286575
JAG1	HSF1	0
MPZL1	HSF1	0.00247587
NCL	HSF1	0.00373756
P4HB	HSF1	0.00642843
SDC1	HSF1	0.00884074
SDC4	HSF1	0.00395077
TNFRSF21	HSF1	0
BSG	JUN	0.006681
CD44	JUN	0.00331878
CD47	JUN	0.00407638
CD74	JUN	0.00273774
CD99	JUN	0.0029202
CDH3	JUN	0.00751972
DSG3	JUN	0.00414389
F11R	JUN	0
GJA1	JUN	0.00312376
ITGA3	JUN	0.00412057
ITGA5	JUN	0.00362293
ITGA6	JUN	0
ITGB1	JUN	0.00261267
ITGB4	JUN	0.00639894
JAG1	JUN	0
MPZL1	JUN	0
NCL	JUN	0.00285272
P4HB	JUN	0.00328763
SDC1	JUN	0.00618226
SDC4	JUN	0.00419054
TNFRSF21	JUN	0.00304135
BSG	MAPK1	0
CD44	MAPK1	0
CD47	MAPK1	0
CD74	MAPK1	0
CD99	MAPK1	0
CDH3	MAPK1	0
DSG3	MAPK1	0
F11R	MAPK1	0
GJA1	MAPK1	0
ITGA3	MAPK1	0
ITGA5	MAPK1	0
ITGA6	MAPK1	0
ITGB1	MAPK1	0
ITGB4	MAPK1	0
JAG1	MAPK1	0
MPZL1	MAPK1	0
NCL	MAPK1	0
P4HB	MAPK1	0
SDC1	MAPK1	0.00315204
SDC4	MAPK1	0
TNFRSF21	MAPK1	0
BSG	MAPK14	0
CD44	MAPK14	0
CD47	MAPK14	0
CD74	MAPK14	0
CD99	MAPK14	0
CDH3	MAPK14	0
DSG3	MAPK14	0
F11R	MAPK14	0
GJA1	MAPK14	0
ITGA3	MAPK14	0
ITGA5	MAPK14	0
ITGA6	MAPK14	0
ITGB1	MAPK14	0
ITGB4	MAPK14	0
JAG1	MAPK14	0
MPZL1	MAPK14	0
NCL	MAPK14	0
P4HB	MAPK14	0
SDC1	MAPK14	0.00276716
SDC4	MAPK14	0
TNFRSF21	MAPK14	0
BSG	MAX	0.00312673
CD44	MAX	0
CD47	MAX	0
CD74	MAX	0
CD99	MAX	0
CDH3	MAX	0.00242125
DSG3	MAX	0.00388933
F11R	MAX	0
GJA1	MAX	0
ITGA3	MAX	0
ITGA5	MAX	0
ITGA6	MAX	0
ITGB1	MAX	0
ITGB4	MAX	0
JAG1	MAX	0
MPZL1	MAX	0
NCL	MAX	0.00273255
P4HB	MAX	0.0026623
SDC1	MAX	0.00719604
SDC4	MAX	0.00332947
TNFRSF21	MAX	0
BSG	MYC	0.007647
CD44	MYC	0.00649434
CD47	MYC	0.00288167
CD74	MYC	0.00624302
CD99	MYC	0
CDH3	MYC	0.00962256
DSG3	MYC	0.00924391
F11R	MYC	0
GJA1	MYC	0.0025483
ITGA3	MYC	0.00548874
ITGA5	MYC	0
ITGA6	MYC	0.00385813
ITGB1	MYC	0.0039174
ITGB4	MYC	0.00387302
JAG1	MYC	0.00385342
MPZL1	MYC	0
NCL	MYC	0.00362108
P4HB	MYC	0.00590205
SDC1	MYC	0.00739239
SDC4	MYC	0.0035841
TNFRSF21	MYC	0.00382093
BSG	POLR2A	0.00470301
CD44	POLR2A	0.00306909
CD47	POLR2A	0.00462722
CD74	POLR2A	0.0051634
CD99	POLR2A	0
CDH3	POLR2A	0.00528082
DSG3	POLR2A	0.00681914
F11R	POLR2A	0.0026683
GJA1	POLR2A	0
ITGA3	POLR2A	0
ITGA5	POLR2A	0
ITGA6	POLR2A	0
ITGB1	POLR2A	0.00256494
ITGB4	POLR2A	0.00294799
JAG1	POLR2A	0
MPZL1	POLR2A	0
NCL	POLR2A	0.00259698
P4HB	POLR2A	0.0058104
SDC1	POLR2A	0.00732833
SDC4	POLR2A	0.00759552
TNFRSF21	POLR2A	0
BSG	RBBP5	0
CD44	RBBP5	0
CD47	RBBP5	0
CD74	RBBP5	0.00589791
CD99	RBBP5	0
CDH3	RBBP5	0.002459
DSG3	RBBP5	0
F11R	RBBP5	0
GJA1	RBBP5	0
ITGA3	RBBP5	0
ITGA5	RBBP5	0
ITGA6	RBBP5	0
ITGB1	RBBP5	0
ITGB4	RBBP5	0
JAG1	RBBP5	0
MPZL1	RBBP5	0
NCL	RBBP5	0
P4HB	RBBP5	0.00259078
SDC1	RBBP5	0
SDC4	RBBP5	0
TNFRSF21	RBBP5	0.00260606
BSG	RBPJ	0
CD44	RBPJ	0
CD47	RBPJ	0
CD74	RBPJ	0
CD99	RBPJ	0
CDH3	RBPJ	0
DSG3	RBPJ	0.00254407
F11R	RBPJ	0
GJA1	RBPJ	0
ITGA3	RBPJ	0
ITGA5	RBPJ	0
ITGA6	RBPJ	0
ITGB1	RBPJ	0
ITGB4	RBPJ	0
JAG1	RBPJ	0
MPZL1	RBPJ	0
NCL	RBPJ	0
P4HB	RBPJ	0.00241088
SDC1	RBPJ	0
SDC4	RBPJ	0.00249445
TNFRSF21	RBPJ	0
BSG	SMAD3	0.0028969
CD44	SMAD3	0
CD47	SMAD3	0.00351084
CD74	SMAD3	0.00663988
CD99	SMAD3	0
CDH3	SMAD3	0.00269733
DSG3	SMAD3	0.00351023
F11R	SMAD3	0.00475707
GJA1	SMAD3	0
ITGA3	SMAD3	0
ITGA5	SMAD3	0
ITGA6	SMAD3	0
ITGB1	SMAD3	0.00331517
ITGB4	SMAD3	0
JAG1	SMAD3	0
MPZL1	SMAD3	0
NCL	SMAD3	0
P4HB	SMAD3	0.00402439
SDC1	SMAD3	0.00520191
SDC4	SMAD3	0.00282859
TNFRSF21	SMAD3	0.00490552
BSG	SMC3	0.00350467
CD44	SMC3	0
CD47	SMC3	0
CD74	SMC3	0.00264186
CD99	SMC3	0
CDH3	SMC3	0.00446614
DSG3	SMC3	0.00281166
F11R	SMC3	0
GJA1	SMC3	0
ITGA3	SMC3	0
ITGA5	SMC3	0
ITGA6	SMC3	0
ITGB1	SMC3	0
ITGB4	SMC3	0.00295653
JAG1	SMC3	0
MPZL1	SMC3	0
NCL	SMC3	0.00371915
P4HB	SMC3	0.00542925
SDC1	SMC3	0.00667078
SDC4	SMC3	0.00277826
TNFRSF21	SMC3	0
BSG	SREBF2	0.00276675
CD44	SREBF2	0
CD47	SREBF2	0.00329684
CD74	SREBF2	0.00594033
CD99	SREBF2	0
CDH3	SREBF2	0
DSG3	SREBF2	0
F11R	SREBF2	0.00308265
GJA1	SREBF2	0
ITGA3	SREBF2	0
ITGA5	SREBF2	0
ITGA6	SREBF2	0
ITGB1	SREBF2	0
ITGB4	SREBF2	0
JAG1	SREBF2	0
MPZL1	SREBF2	0
NCL	SREBF2	0
P4HB	SREBF2	0.00294957
SDC1	SREBF2	0.0039746
SDC4	SREBF2	0.00405822
TNFRSF21	SREBF2	0
BSG	STAT1	0.00533125
CD44	STAT1	0.00270423
CD47	STAT1	0.00500654
CD74	STAT1	0.0059818
CD99	STAT1	0
CDH3	STAT1	0.00837411
DSG3	STAT1	0.0125903
F11R	STAT1	0
GJA1	STAT1	0.00659735
ITGA3	STAT1	0.00388609
ITGA5	STAT1	0
ITGA6	STAT1	0.00316906
ITGB1	STAT1	0.00532624
ITGB4	STAT1	0.00378588
JAG1	STAT1	0
MPZL1	STAT1	0
NCL	STAT1	0.00324285
P4HB	STAT1	0.0046166
SDC1	STAT1	0.0072765
SDC4	STAT1	0.00459602
TNFRSF21	STAT1	0.00598049
BSG	STAT3	0.00339399
CD44	STAT3	0
CD47	STAT3	0.00295287
CD74	STAT3	0
CD99	STAT3	0
CDH3	STAT3	0.00533167
DSG3	STAT3	0.00627116
F11R	STAT3	0
GJA1	STAT3	0
ITGA3	STAT3	0.00246649
ITGA5	STAT3	0.00253551
ITGA6	STAT3	0
ITGB1	STAT3	0.00331983
ITGB4	STAT3	0.00239314
JAG1	STAT3	0
MPZL1	STAT3	0
NCL	STAT3	0
P4HB	STAT3	0.00341853
SDC1	STAT3	0.00529538
SDC4	STAT3	0
TNFRSF21	STAT3	0
BSG	TFAP2A	0
CD44	TFAP2A	0
CD47	TFAP2A	0
CD74	TFAP2A	0
CD99	TFAP2A	0
CDH3	TFAP2A	0
DSG3	TFAP2A	0.00537676
F11R	TFAP2A	0
GJA1	TFAP2A	0.00310491
ITGA3	TFAP2A	0
ITGA5	TFAP2A	0
ITGA6	TFAP2A	0
ITGB1	TFAP2A	0.00250363
ITGB4	TFAP2A	0
JAG1	TFAP2A	0
MPZL1	TFAP2A	0
NCL	TFAP2A	0
P4HB	TFAP2A	0
SDC1	TFAP2A	0.00398813
SDC4	TFAP2A	0
TNFRSF21	TFAP2A	0.00337659
BSG	TFAP2C	0.00362398
CD44	TFAP2C	0
CD47	TFAP2C	0
CD74	TFAP2C	0.00375425
CD99	TFAP2C	0
CDH3	TFAP2C	0.00518848
DSG3	TFAP2C	0.00654098
F11R	TFAP2C	0.00503505
GJA1	TFAP2C	0
ITGA3	TFAP2C	0
ITGA5	TFAP2C	0
ITGA6	TFAP2C	0
ITGB1	TFAP2C	0
ITGB4	TFAP2C	0
JAG1	TFAP2C	0
MPZL1	TFAP2C	0
NCL	TFAP2C	0
P4HB	TFAP2C	0.00271002
SDC1	TFAP2C	0.00804607
SDC4	TFAP2C	0.0026395
TNFRSF21	TFAP2C	0
BSG	YBX1	0.00698441
CD44	YBX1	0.00355952
CD47	YBX1	0
CD74	YBX1	0.00431515
CD99	YBX1	0
CDH3	YBX1	0.00861145
DSG3	YBX1	0.0113398
F11R	YBX1	0
GJA1	YBX1	0
ITGA3	YBX1	0.00342626
ITGA5	YBX1	0
ITGA6	YBX1	0.00247377
ITGB1	YBX1	0.003176
ITGB4	YBX1	0.00457796
JAG1	YBX1	0
MPZL1	YBX1	0
NCL	YBX1	0.00501928
P4HB	YBX1	0.00544238
SDC1	YBX1	0.011905
SDC4	YBX1	0.0032758
TNFRSF21	YBX1	0.00269189
BSG	YY1	0
CD44	YY1	0
CD47	YY1	0
CD74	YY1	0
CD99	YY1	0
CDH3	YY1	0.00245761
DSG3	YY1	0
F11R	YY1	0
GJA1	YY1	0
ITGA3	YY1	0
ITGA5	YY1	0
ITGA6	YY1	0
ITGB1	YY1	0
ITGB4	YY1	0
JAG1	YY1	0
MPZL1	YY1	0
NCL	YY1	0
P4HB	YY1	0
SDC1	YY1	0.00257953
SDC4	YY1	0
TNFRSF21	YY1	0

## Sheet: Fig4g
	AKT1	CTCF	ERBB2	EWSR1	EZH2	FOS	HSF1	JUN	MAF	MAX	MET	MYC	NFE2L2	PARK7	PARP1	POLR2A	RBBP5	RELA	SMAD2	SMAD3	STAT3	TFAP2A	TFAP2C	TP53	TP63	YBX1	YY1
DSG3	0	0	0	0.0891046	0	0.155901	0.0771134	0.103557	0	0.0577715	0	0.11715	0.117582	0	0.084296	0.080645	0	0	0	0	0.0560862	0	0	0	0.0691796	0.0934396	0
CDH3	0	0	0	0.0677993	0	0.111954	0.0671118	0.0547027	0	0	0	0.112668	0.115937	0.144766	0.0604901	0	0	0	0	0.0473552	0	0	0	0	0.0621024	0.0583454	0
SDC1	0	0	0	0.0667886	0	0.089442	0.0478206	0.0657558	0	0	0	0.0483527	0.100145	0.224991	0	0.0550012	0	0	0	0	0.0725106	0	0	0.0478517	0	0	0
P4HB	0	0	0	0.0677649	0.0491186	0.165445	0.0493493	0.0559593	0	0	0	0.102331	0.160006	0	0.0744516	0.0725808	0.0641914	0	0	0.0732815	0.0684882	0	0	0.053122	0.0683105	0.0859064	0
CD74	0	0	0	0	0	0.0738637	0.0497775	0.0606535	0	0	0	0	0	0.125492	0	0.0473717	0	0	0	0	0	0	0	0	0	0	0
SDC4	0.0492047	0.0483988	0.0488611	0.22185	0	0.370268	0.119618	0.17508	0	0	0.0771044	0.210285	0.141996	0	0.130758	0.108443	0	0.0838387	0	0	0.102878	0.0692807	0.0980297	0	0.235545	0.155931	0.0547305
BSG	0	0	0	0.159566	0	0.311982	0.0756979	0.0979816	0.0738863	0.0902589	0.0501147	0.14898	0.228666	0.380968	0.12811	0.112924	0.0513216	0	0	0.0654688	0.118274	0.077751	0.140576	0	0.173427	0.174841	0
NCL	0	0	0	0	0	0	0	0	0	0	0	0	0	0.102148	0	0	0	0	0	0	0	0	0	0	0	0	0
TNRSF21	0	0	0	0	0	0.0511687	0	0	0	0	0	0	0.059146	0.116529	0	0	0	0	0	0.0561505	0	0	0.0503192	0	0	0	0
CD44	0	0	0	0.0536257	0	0.0548238	0	0.0602642	0.0508124	0	0	0	0.0678818	0	0	0	0	0	0	0	0	0	0	0	0.0497377	0	0
CD47	0	0	0	0.0648301	0	0.169722	0.0506477	0.0912407	0	0	0	0.0795651	0.0537073	0	0	0	0	0	0	0	0	0	0	0	0.0769008	0.0739364	0
ITGA3	0	0	0	0	0	0	0	0.075363	0	0	0	0	0	0	0	0	0	0	0	0	0	0	0	0	0	0	0
ITGB1	0	0	0	0	0	0.0682201	0.0533874	0	0	0	0	0.0624636	0.0615162	0	0	0	0	0	0.0594609	0	0	0	0	0	0.0651779	0	0
JAG1	0	0	0	0.050037	0	0.0747034	0.0580196	0.0480575	0	0	0.0480803	0.0542152	0.0830376	0	0	0	0	0	0	0.049675	0.050807	0.0487658	0	0	0.0468077	0	0
ITGB4	0	0	0	0	0	0.12073	0	0.0985595	0	0	0	0.0592357	0.0777867	0	0	0	0	0	0	0	0	0	0	0	0.0606896	0	0
ITGA6	0	0	0	0.0654799	0	0.0790616	0.0641112	0	0	0	0	0.0834688	0.0891476	0	0	0	0	0	0	0	0	0	0	0	0.102326	0.0591366	0
CD99	0	0	0	0	0	0	0	0	0	0	0	0	0	0.067091	0.0480009	0	0	0	0	0	0	0	0	0	0	0	0
GJA1	0	0	0	0.082473	0	0.118937	0.0723739	0.0574521	0	0	0	0.0580302	0.079454	0.185434	0.080868	0.0576901	0	0	0	0	0	0	0	0	0.0484868	0.10163	0
F11R	0	0	0	0.129119	0	0.1711	0.0737537	0.0531134	0	0.0659772	0	0.0961432	0.120007	0.213319	0.134976	0.0707619	0.0512739	0	0	0.0624822	0.0721075	0	0.0517308	0	0.0807569	0.111112	0
MPZL1	0	0	0	0.202296	0	0.240785	0.12007	0.104927	0	0.105265	0	0.11722	0.192725	0.387612	0.144285	0.117849	0	0	0	0.068158	0.0673688	0.0568865	0.119978	0.047094	0.186032	0.185038	0
EGFR	0	0	0	0.113856	0	0.0965219	0.0699441	0.0578378	0	0.0500175	0	0.0523201	0.121979	0.230276	0.089471	0.141809	0	0	0	0	0	0	0	0	0.0578531	0.0618888	0
ITGA5	0	0	0	0.0508984	0	0.120339	0.0475643	0.09164	0	0	0.0720676	0.0636522	0.100257	0	0	0	0	0	0	0.0633898	0.0611609	0.0671003	0	0.0577593	0.0700163	0.0553917	0

## Sheet: Fig4h_outer
Receptor	Target	Specificity	Cluster
CD47	STOM	0.0546162	CAF
CD47	SDCBP	0.0443825	CAF
CD47	P4HB	0.0366608	CAF
CD47	CTSK	0.0308981	CAF
CD47	ARL1	0.0281276	CAF
CD47	ANXA5	0.027611	CAF
CD47	VIM	0.0258667	CAF
CD47	SGCE	0.0251283	CAF
CD47	PKIG	0.0226668	CAF
CD47	OLFML2B	0.0220119	CAF
CD47	BGN	0.0211035	CAF
CD47	PSAP	0.0202519	CAF
CD47	GABARAP	0.0201565	CAF
CD47	TMEM109	0.0198493	CAF
CD47	OAT	0.0191445	CAF
CD47	TMEM45A	0.0189723	CAF
CD47	RCN3	0.0183847	CAF
CD47	S100A13	0.018347	CAF
CD47	LGALS3	0.0181995	CAF
CD47	NNMT	0.0179683	CAF
CD47	CTTN	0.0175938	CAF
CD47	FSTL1	0.0175935	CAF
CD47	FOS	0.0170337	CAF
CD47	SAT1	0.0170318	CAF
CD47	CD63	0.0169978	CAF
CD47	LUM	0.0167591	CAF
CD47	APP	0.0156209	CAF
CD47	LAMC1	0.0155705	CAF
CD47	ALDH2	0.0121287	CAF
CD47	IFITM3	0.0108178	CAF
CD47	SERPINF1	0.0107646	CAF
CD47	EPS15	0.0103576	CAF
CD47	IGFBP7	0.00967036	CAF
CD47	LGALS1	0.00938074	CAF
CD47	SERINC1	0.0093625	CAF
CD47	EPS8	0.0089773	CAF
CD47	RHOA	0.00892957	CAF
CD47	MMP2	0.0089285	CAF
CD47	TGFB3	0.008912	CAF
CD47	PRNP	0.00889299	CAF
CD47	EEF2	0.00889209	CAF
CD47	SERPING1	0.00887247	CAF
CD47	HEXB	0.00871078	CAF
CD47	CST3	0.00868672	CAF
CD47	PTEN	0.00862087	CAF
CD47	PDGFRA	0.00858019	CAF
CD47	CTSO	0.0085725	CAF
CD47	C1S	0.00845262	CAF
CD47	SFRP2	0.00841736	CAF
CD47	ICAM1	0.00828652	CAF
CD47	HSPA1B	0.00826147	CAF
CD47	ABI3BP	0.00824841	CAF
CD47	EFEMP2	0.00821019	CAF
CD47	LAPTM4A	0.00820136	CAF
CD47	COL14A1	0.00818808	CAF
CD47	DSTN	0.00815545	CAF
CD47	ADD1	0.00815261	CAF
CD47	PLXDC2	0.00813701	CAF
CD47	SSR2	0.00812116	CAF
CD47	TFPI	0.00809241	CAF
CD47	S100A6	0.00806739	CAF
CD47	DPT	0.00794532	CAF
CD47	NREP	0.0078248	CAF
CD47	FTL	0.00782293	CAF
CD47	METTL7A	0.00780659	CAF
CD47	ARID5B	0.0077909	CAF
CD47	MGP	0.00776837	CAF
CD47	EBF1	0.00776365	CAF
CD47	IFITM2	0.00767863	CAF
CD99	FOS	0.0206733	CAF
CD99	FTL	0.0170122	CAF
CD99	SAT1	0.0168074	CAF
CD99	TNXB	0.0145757	CAF
CD99	LGALS3	0.0145427	CAF
CD99	GEM	0.0145358	CAF
CD99	CFD	0.0132239	CAF
CD99	TUBB	0.011747	CAF
CD99	GSN	0.0109555	CAF
CD99	TSPAN4	0.0106052	CAF
CD99	CALU	0.0103281	CAF
CD99	TM2D1	0.0101175	CAF
CD99	CD63	0.00979051	CAF
CD99	IFITM3	0.00966784	CAF
CD99	IGFBP7	0.00964011	CAF
CD99	CREG1	0.00953733	CAF
CD99	FHL1	0.00929022	CAF
CD99	GGT5	0.00926035	CAF
CD99	VCAN	0.00924859	CAF
CD99	TSC22D1	0.00908322	CAF
CD99	ICAM1	0.00905538	CAF
CD99	EGR1	0.00890534	CAF
CD99	C1S	0.00856606	CAF
CD99	MAMDC2	0.00854579	CAF
CD99	NNMT	0.00854442	CAF
CD99	SDC2	0.00845552	CAF
CD99	FBLN1	0.00830631	CAF
CD99	VIT	0.00826976	CAF
CD99	COL1A1	0.00814939	CAF
CD99	F3	0.00811342	CAF
CD99	PEBP1	0.0080144	CAF
CD99	SPARCL1	0.00796087	CAF
CD99	CPQ	0.00770657	CAF
CD99	FN1	0.00769543	CAF
CD99	APOD	0.00757395	CAF
CD99	CYBRD1	0.00756586	CAF
CD99	LAMB1	0.00750704	CAF
CD99	LAPTM4A	0.00742306	CAF
CD99	NPC2	0.0074179	CAF
CD99	ARID5B	0.00737075	CAF
CD99	PAM	0.00726672	CAF
CD99	SERPING1	0.00723897	CAF
CD99	ZBTB16	0.0072125	CAF
CD99	RHOA	0.00720717	CAF
CD99	FBLN2	0.00704045	CAF
CD99	CXCL14	0.00692035	CAF
CD99	CXCL12	0.00681246	CAF
CD99	MGP	0.0067909	CAF
CD99	MPZL1	0.00676384	CAF
CD99	DCN	0.00670782	CAF
CD99	COL3A1	0.00664999	CAF
CD99	PLD3	0.00664674	CAF
CD99	APP	0.00656698	CAF
CD99	TPT1	0.00647123	CAF
CD99	CCL2	0.00642907	CAF
CD99	PMP22	0.00642275	CAF
CD99	TUBA1A	0.00632845	CAF
CD99	CFH	0.00627826	CAF
CD99	NR4A1	0.0062734	CAF
CD99	MMP2	0.00624887	CAF
CD99	LGALS1	0.0062019	CAF
CD99	OLFML2B	0.00619715	CAF
CD99	PDGFRL	0.00612917	CAF
CD99	HEXB	0.00607627	CAF
CD99	TIMP1	0.00606997	CAF
CD99	RCN3	0.00586195	CAF
CD99	MRFAP1	0.00563365	CAF
CD99	MAGED2	0.00561985	CAF
CD99	ABI3BP	0.00557435	CAF
CD99	SSBP2	0.00553987	CAF
CD99	CNN3	0.0054488	CAF
CD99	ARF4	0.00522608	CAF
CD99	TACC1	0.00516662	CAF
CD99	DSTN	0.00515484	CAF
CD99	TGFBR3	0.00511529	CAF
CD99	PSAP	0.0049956	CAF
CD99	STAT2	0.00498751	CAF
CD99	CRISPLD2	0.00487713	CAF
CD99	IFITM1	0.00486204	CAF
CD99	LSP1	0.00486131	CAF
CD99	P4HB	0.00477505	CAF
CD99	DDAH2	0.00477259	CAF
CD99	CD248	0.00477113	CAF
CD99	TXNIP	0.00476284	CAF
CD99	ARRDC3	0.00471157	CAF
CD99	TWIST2	0.00467851	CAF
CD99	NREP	0.00467283	CAF
CD99	SERPINF1	0.00467004	CAF
CD99	COL14A1	0.00459546	CAF
CD99	EMP1	0.00457448	CAF
CD99	GADD45B	0.00457177	CAF
CD99	TSKU	0.00453904	CAF
CD99	COL1A2	0.00447122	CAF
CD99	AXL	0.00446652	CAF
CD99	RAB7A	0.004424	CAF
CD99	ANXA5	0.00440129	CAF
CD99	SPARC	0.00438846	CAF
CD99	DIO2	0.0043604	CAF
CD99	COL6A1	0.00433529	CAF
CD99	GABARAP	0.00432506	CAF
CD99	FOXP1	0.00432493	CAF
CD99	SQSTM1	0.00427659	CAF
CD99	JUN	0.00424723	CAF
CD99	C12orf57	0.00423431	CAF
CD99	FMOD	0.00420996	CAF
CD99	VAT1	0.00418643	CAF
CD99	PTGDS	0.00417909	CAF
CD99	TMEM59	0.00417578	CAF
CD99	OS9	0.00414831	CAF
CD99	RNH1	0.00400496	CAF
CD99	SERPINH1	0.00388637	CAF
CD99	LMAN1	0.00388555	CAF
CD99	S100A6	0.00387269	CAF
CD99	ANTXR2	0.00385576	CAF
CD99	MXRA8	0.0037856	CAF
CD99	PCOLCE	0.00378249	CAF
CD99	EID1	0.00372786	CAF
CD99	SLC39A13	0.00371942	CAF
CD99	SSR2	0.00366081	CAF
CD99	LOXL2	0.00365969	CAF
CD99	LUM	0.00358967	CAF
CD99	MFAP5	0.00337083	CAF
CD99	MAP4	0.00328826	CAF
CD99	FIBIN	0.00312107	CAF
CD99	ITM2B	0.00296585	CAF
CD99	PDK4	0.00283528	CAF
CD99	EFEMP1	0.00280413	CAF
CD99	GLUL	0.00277839	CAF
CD99	S100A4	0.00270148	CAF
CD99	PTTG1IP	0.00268773	CAF
CD99	PLAUR	0.00267606	CAF
CD99	CTTN	0.00264845	CAF
CD99	PODN	0.00264411	CAF
CD99	RND3	0.00261974	CAF
CD99	MFAP4	0.00258194	CAF
CD99	BGN	0.00258064	CAF
CD99	PDGFRA	0.00254477	CAF
CD99	MARCKS	0.00246334	CAF
CD99	GNG12	0.00238988	CAF
CD99	CCDC80	0.00238648	CAF
CD99	CRTAP	0.00238551	CAF
CD99	SPON1	0.0023534	CAF
CD99	MITF	0.00234577	CAF
CD99	ANXA6	0.0023453	CAF
CD99	PTK7	0.00231116	CAF
CD99	ZEB1	0.00229429	CAF
CD99	PRELP	0.00227683	CAF
CD99	FGF7	0.00227239	CAF
CD99	ALDH2	0.00226786	CAF
CD99	CDO1	0.00223708	CAF
CD99	STOM	0.00223116	CAF
CD99	VIM	0.00221733	CAF
CD99	PXDN	0.00221057	CAF
CD99	XIST	0.00220186	CAF
CD99	SMOC2	0.00218707	CAF
CD99	ID3	0.00217537	CAF
CD99	SOD2	0.00214413	CAF
CD99	DLC1	0.00212871	CAF
CD99	ADAMTS1	0.00212707	CAF
CD99	SCARA5	0.0021243	CAF
CD99	PLXDC2	0.00212205	CAF
CD99	ADD1	0.00209354	CAF
CD99	VCAM1	0.00206568	CAF
CD99	MDK	0.00205588	CAF
CD99	CTSK	0.00204788	CAF
CD99	FBLN5	0.00203091	CAF
CD99	ADH1B	0.00202565	CAF
CD99	SLC25A6	0.00201981	CAF
CD99	CD34	0.00201075	CAF
CD99	CSGALNACT1	0.00198715	CAF
CD99	PKIG	0.00198348	CAF
CD99	SAR1A	0.00198285	CAF
CD99	LAMB2	0.00197597	CAF
CD99	IFITM2	0.00196739	CAF
CD99	ANGPTL1	0.00194255	CAF
CD99	ABCA1	0.00193933	CAF
CD99	IER3	0.00193882	CAF
CD99	NRP1	0.00193548	CAF
CD99	C1R	0.00192251	CAF
CD99	OAT	0.00191209	CAF
CD99	SERINC1	0.00190941	CAF
CD99	RARRES2	0.00190488	CAF
CD99	HSPB6	0.00190036	CAF
CD99	ACAA2	0.00189131	CAF
CD99	IGFBP4	0.0018857	CAF
CD99	TWIST1	0.00188404	CAF
CD99	EEF2	0.00187529	CAF
CD99	GINM1	0.00187483	CAF
CD99	TIMP3	0.00187383	CAF
CD99	GPX3	0.00187229	CAF
CD99	SERPINE1	0.00186126	CAF
CD99	C3	0.00185578	CAF
CD99	MYADM	0.00185386	CAF
CD99	PCDHGC3	0.00184647	CAF
CD99	CILP	0.00184313	CAF
CD99	SDCBP	0.00184195	CAF
CD99	MFAP2	0.00183551	CAF
CD99	IFRD1	0.00183254	CAF
CD99	PRDX4	0.00182856	CAF
CD99	LPAR1	0.00182543	CAF
CD99	CST3	0.00182483	CAF
CD99	IRF1	0.00182337	CAF
CD99	FSTL1	0.00182336	CAF
ITGAV	SPHK1	0.190033	CAF
ITGAV	NID2	0.120422	CAF
ITGAV	TGFB3	0.066403	CAF
ITGAV	TRAM1	0.0649062	CAF
ITGAV	CD248	0.0603244	CAF
ITGAV	AKR1B1	0.0584462	CAF
ITGAV	SNAI2	0.0578857	CAF
ITGAV	APOD	0.0573517	CAF
ITGAV	RARRES2	0.0559694	CAF
ITGAV	PCSK5	0.0558883	CAF
ITGAV	CSGALNACT1	0.0540617	CAF
ITGAV	MME	0.053877	CAF
ITGAV	COL6A2	0.0522453	CAF
ITGAV	VMP1	0.0521866	CAF
ITGB1	APOD	0.0325034	CAF
ITGB1	DSTN	0.0187631	CAF
ITGB1	FOS	0.0171939	CAF
ITGB1	CLIC4	0.0166757	CAF
ITGB1	RAB31	0.0163843	CAF
ITGB1	FTL	0.016318	CAF
ITGB1	IFRD1	0.0147294	CAF
ITGB1	CTHRC1	0.0142256	CAF
ITGB1	COL12A1	0.0137383	CAF
ITGB1	COL3A1	0.0135716	CAF
ITGB1	TIMP1	0.013325	CAF
ITGB1	PTTG1IP	0.0132691	CAF
ITGB1	FBLN2	0.0128257	CAF
ITGB1	FOSB	0.0121509	CAF
ITGB1	IFITM3	0.0119811	CAF
ITGB1	ID3	0.0119096	CAF
ITGB1	RNH1	0.0117489	CAF
ITGB1	A2M	0.0114413	CAF
ITGB1	EEF2	0.0114233	CAF
ITGB1	S100A4	0.0112765	CAF
ITGB1	TPT1	0.0111476	CAF
ITGB1	MRFAP1	0.010968	CAF
ITGB1	SERPING1	0.0108652	CAF
ITGB1	SERPINE1	0.0107326	CAF
ITGB1	CXCL12	0.0106782	CAF
ITGB1	PRNP	0.0105688	CAF
ITGB1	IL1R1	0.0104396	CAF
ITGB1	CLU	0.010187	CAF
ITGB1	NRP1	0.00954401	CAF
ITGB1	TUBA1A	0.00943224	CAF
ITGB1	AKR1B1	0.0090912	CAF
ITGB1	IER3	0.00883835	CAF
ITGB1	PXDN	0.00873183	CAF
ITGB1	JUN	0.00862401	CAF
ITGB1	EGR1	0.00861699	CAF
ITGB1	PTGDS	0.00847125	CAF
ITGB1	SERPINF1	0.00838083	CAF
ITGB1	AXL	0.00821472	CAF
ITGB1	SDC2	0.00819777	CAF
ITGB1	IGFBP7	0.00819027	CAF
ITGB1	RHOBTB3	0.00804159	CAF
ITGB1	WNT5A	0.00796941	CAF
ITGB1	PDGFRL	0.00790515	CAF
ITGB1	SPARC	0.00784305	CAF
ITGB1	COL1A1	0.00780972	CAF
ITGB1	C1S	0.00777987	CAF
ITGB1	COL5A1	0.00748237	CAF
ITGB1	TPM1	0.00738095	CAF
ITGB1	FHL1	0.00738028	CAF
ITGB1	LUM	0.00723834	CAF
ITGB1	NR4A1	0.00711776	CAF
ITGB1	PCOLCE	0.007067	CAF
ITGB1	PSAP	0.00699777	CAF
ITGB1	PAM	0.00698146	CAF
ITGB1	VIM	0.00658768	CAF
ITGB1	SQSTM1	0.00653641	CAF
ITGB1	COL6A3	0.00651318	CAF
ITGB1	CALU	0.00628287	CAF
ITGB1	TXNIP	0.00614568	CAF
ITGB1	COL5A2	0.00586675	CAF
ITGB1	MGP	0.00585703	CAF
ITGB1	RARRES2	0.00576906	CAF
ITGB1	CD63	0.00549056	CAF
ITGB1	CYB5R3	0.00548091	CAF
ITGB1	RBMS3	0.00547136	CAF
ITGB1	SLC25A6	0.0053757	CAF
ITGB1	FSTL1	0.00535159	CAF
ITGB1	NNMT	0.00529865	CAF
ITGB1	THBS2	0.00523478	CAF
ITGB1	MYADM	0.00515379	CAF
ITGB1	GABARAP	0.00503444	CAF
ITGB1	LGALS3	0.00493791	CAF
ITGB1	P4HA2	0.00491225	CAF
ITGB1	COL1A2	0.00489595	CAF
ITGB1	PLAUR	0.00479403	CAF
ITGB1	CNN3	0.00476635	CAF
ITGB1	FN1	0.00475987	CAF
ITGB1	CD248	0.00471037	CAF
ITGB1	F2R	0.00465705	CAF
ITGB1	GSN	0.00464219	CAF
ITGB1	GLUL	0.00461312	CAF
ITGB1	STOM	0.00460254	CAF
ITGB1	SNAI2	0.00459536	CAF
ITGB1	ALDH2	0.00455381	CAF
ITGB1	CST3	0.00455193	CAF
ITGB1	CSGALNACT2	0.00452412	CAF
ITGB1	SEC31A	0.00450193	CAF
ITGB1	C1R	0.00446844	CAF
ITGB1	MFAP2	0.00433033	CAF
ITGB1	GEM	0.00430995	CAF
ITGB1	LTBP4	0.0042667	CAF
ITGB1	PDK4	0.00426189	CAF
ITGB1	SPARCL1	0.00422733	CAF
ITGB1	ARF4	0.00413737	CAF
ITGB1	TIMP2	0.00408317	CAF
ITGB1	ANXA5	0.004001	CAF
ITGB1	GADD45B	0.00398969	CAF
ITGB1	GLG1	0.00389097	CAF
ITGB1	ADH1B	0.00361349	CAF
ITGB1	S100A6	0.00353551	CAF
ITGB1	LTBP2	0.00350574	CAF
ITGB1	CYBRD1	0.00348725	CAF
ITGB1	FBLN1	0.00327383	CAF
ITGB1	THY1	0.0032399	CAF
ITGB1	P4HB	0.0032072	CAF
ITGB1	SAT1	0.00316272	CAF
ITGB1	VKORC1	0.00312666	CAF
ITGB1	GPC3	0.00295995	CAF
ITGB1	SFRP4	0.00294656	CAF
ITGB1	HSPA1B	0.00283191	CAF
ITGB1	DCN	0.00282023	CAF
ITGB1	MFAP4	0.00281392	CAF
ITGB1	LGALS1	0.00280042	CAF
ITGB1	POSTN	0.00279937	CAF
ITGB1	SFRP2	0.00278151	CAF
ITGB1	CYB5A	0.00277222	CAF
ITGB1	CD59	0.00273885	CAF
ITGB1	PCSK5	0.00273552	CAF
ITGB1	DIO2	0.00267733	CAF
ITGB1	SCPEP1	0.00264867	CAF
ITGB1	NEAT1	0.00261914	CAF
ITGB1	SLC35F6	0.00261475	CAF
ITGB1	ABCA8	0.00254215	CAF
ITGB1	FBLN5	0.00252967	CAF
ITGB1	TMEM45A	0.00245261	CAF
ITGB1	CIRBP	0.00244249	CAF
ITGB1	FIBIN	0.00242133	CAF
ITGB1	WWTR1	0.00241949	CAF
ITGB1	FKBP9	0.00236598	CAF
ITGB1	FCGRT	0.00235249	CAF
ITGB1	PDGFRB	0.00229794	CAF
ITGB1	TFPI	0.00229059	CAF
ITGB1	MARCKS	0.00227777	CAF
ITGB1	RCN3	0.00226728	CAF
ITGB1	MXRA8	0.00226146	CAF
ITGB1	CTTN	0.00226079	CAF
ITGB1	ARID5B	0.00225766	CAF
ITGB1	GBP2	0.00225412	CAF
ITGB1	PEBP1	0.00224081	CAF
ITGB1	RHOA	0.00223235	CAF
ITGB1	IGF1	0.00222853	CAF
ITGB1	ANGPTL2	0.00221111	CAF
ITGB1	CRISPLD2	0.00220674	CAF
ITGB1	PLXDC1	0.00220399	CAF
ITGB1	PDGFRA	0.00220052	CAF
ITGB1	COL6A1	0.00219187	CAF
ITGB1	PI16	0.00219156	CAF
ITGB1	CFH	0.00218658	CAF
ITGB1	SAMHD1	0.00218048	CAF
ITGB1	ITM2B	0.00216654	CAF
ITGB1	PDLIM7	0.00216649	CAF
ITGB1	HSD17B11	0.00216606	CAF
ITGB1	TRAM1	0.00216539	CAF
ITGB1	TPST1	0.00216038	CAF
ITGB1	CCL2	0.00215198	CAF
ITGB1	VMP1	0.00211066	CAF
ITGB1	AEBP1	0.00209626	CAF
ITGB1	TWIST1	0.00208907	CAF
ITGB1	TWSG1	0.0020883	CAF
ITGB1	LRP1	0.00208014	CAF
ITGB1	SEC22B	0.00206398	CAF
ITGB1	MFGE8	0.00206023	CAF
ITGB1	IFITM2	0.00204722	CAF
ITGB1	COL14A1	0.00203007	CAF
ITGB1	AHNAK	0.00202622	CAF
ITGB1	EMP3	0.0020162	CAF
ITGB1	NUCB1	0.00201183	CAF
ITGB1	MGST1	0.00199725	CAF
ITGB1	S100A13	0.00199104	CAF
ITGB1	CTSK	0.00198788	CAF
ITGB1	BDH2	0.00198409	CAF
ITGB1	HSPA1A	0.00198127	CAF
ITGB1	F3	0.00198092	CAF
ITGB1	KDELR2	0.00197993	CAF
ITGB1	IFITM1	0.00197794	CAF
ITGB1	HEXB	0.00196977	CAF
ITGB1	PMP22	0.00196602	CAF
CD47	HTRA1	0.0594066	Endothelial
CD47	EHD2	0.042416	Endothelial
CD47	MAP1LC3B	0.0396909	Endothelial
CD47	TNFRSF6B	0.0376068	Endothelial
CD47	NREP	0.0313288	Endothelial
CD47	TIMP1	0.0289431	Endothelial
CD47	STC1	0.0284641	Endothelial
CD47	PRCP	0.0253411	Endothelial
CD47	ITGA6	0.0232092	Endothelial
CD47	CYB5R3	0.0224245	Endothelial
CD47	VAMP5	0.0221307	Endothelial
CD47	TPST2	0.0209125	Endothelial
CD47	DDAH2	0.0201524	Endothelial
CD47	PRSS23	0.0194321	Endothelial
CD47	MAP3K11	0.0186912	Endothelial
CD47	SYNJ2BP	0.0186413	Endothelial
CD47	TANC1	0.0175204	Endothelial
CD47	CD74	0.0175093	Endothelial
CD47	TPM4	0.0161147	Endothelial
CD47	ABCG1	0.0161142	Endothelial
CD47	FXYD5	0.015203	Endothelial
CD47	CNN3	0.0151528	Endothelial
CD47	HLA-E	0.0150171	Endothelial
CD47	CALCRL	0.0145448	Endothelial
CD47	EPHB4	0.014033	Endothelial
CD47	FSTL1	0.0138631	Endothelial
CD47	PDLIM1	0.0134362	Endothelial
CD47	APLP2	0.0133679	Endothelial
CD47	ACTN1	0.0131253	Endothelial
CD47	DNAJB4	0.0130467	Endothelial
CD47	TSPAN13	0.0121409	Endothelial
CD47	ITGA5	0.0121143	Endothelial
CD47	ICAM1	0.0117928	Endothelial
CD47	THBD	0.0111249	Endothelial
CD47	SNCA	0.0110749	Endothelial
CD47	ARHGAP31	0.0110563	Endothelial
CD47	CTNNA1	0.0108503	Endothelial
CD47	TSPAN15	0.0108482	Endothelial
CD47	JAM2	0.0107261	Endothelial
CD47	LMCD1	0.0106433	Endothelial
CD47	CD40	0.0104973	Endothelial
CD47	TGFBR2	0.010105	Endothelial
CD47	TNFAIP1	0.0099919	Endothelial
CD47	TFPI	0.00929155	Endothelial
CD47	CCDC85B	0.00893922	Endothelial
CD47	HSPG2	0.008798	Endothelial
CD47	PTPRB	0.00874528	Endothelial
CD47	ELOVL1	0.00866243	Endothelial
CD47	RAC1	0.00861991	Endothelial
CD47	CPXM2	0.00860358	Endothelial
CD47	FLI1	0.00842945	Endothelial
CD47	SYNPO	0.00820322	Endothelial
CD47	TSC22D1	0.00819036	Endothelial
CD47	FAM171A1	0.0080379	Endothelial
CD47	CTTN	0.0077736	Endothelial
CD47	FSCN1	0.00775362	Endothelial
CD47	NNMT	0.0076643	Endothelial
CD47	TAGLN2	0.0075589	Endothelial
CD47	TMSB10	0.00751335	Endothelial
CD47	SPTAN1	0.00742491	Endothelial
CD47	TCN2	0.00727161	Endothelial
CD47	CD93	0.00724834	Endothelial
CD47	SMAD1	0.00714901	Endothelial
CD47	ETS2	0.00713677	Endothelial
CD47	GNG11	0.00709508	Endothelial
CD47	SPRY1	0.00707206	Endothelial
CD47	RIN2	0.0070116	Endothelial
CD99	CD320	0.0249601	Endothelial
CD99	ID3	0.01882	Endothelial
CD99	ICAM1	0.0183939	Endothelial
CD99	SLC29A1	0.0169132	Endothelial
CD99	TAGLN2	0.0157477	Endothelial
CD99	MAP1LC3B	0.0142443	Endothelial
CD99	VIM	0.0138909	Endothelial
CD99	RHOC	0.0137402	Endothelial
CD99	TPM4	0.0127487	Endothelial
CD99	TMSB10	0.0126558	Endothelial
CD99	PNP	0.0124754	Endothelial
CD99	ELK3	0.0122346	Endothelial
CD99	TIMP1	0.012043	Endothelial
CD99	IFITM1	0.0114219	Endothelial
CD99	IL6ST	0.0105036	Endothelial
CD99	SERPINE1	0.0101472	Endothelial
CD99	ICA1	0.00981134	Endothelial
CD99	SRP14	0.00953076	Endothelial
CD99	DPYSL2	0.00924079	Endothelial
CD99	VAMP5	0.00896672	Endothelial
CD99	FKBP1A	0.00877527	Endothelial
CD99	GUK1	0.00875654	Endothelial
CD99	PRKCH	0.00850947	Endothelial
CD99	PECAM1	0.00838528	Endothelial
CD99	SERPINB6	0.00820427	Endothelial
CD99	IGFBP7	0.00794409	Endothelial
CD99	PMP22	0.00777671	Endothelial
CD99	CTNNA1	0.00754678	Endothelial
CD99	CCDC85B	0.0073873	Endothelial
CD99	PON2	0.00697867	Endothelial
CD99	HLA-DRA	0.00691055	Endothelial
CD99	MCTP1	0.00662967	Endothelial
CD99	APLP2	0.00652205	Endothelial
CD99	TPM3	0.00638454	Endothelial
CD99	FXYD5	0.00625941	Endothelial
CD99	SWAP70	0.00625524	Endothelial
CD99	S100A16	0.00622365	Endothelial
CD99	ITGA5	0.00621967	Endothelial
CD99	MBNL2	0.00615286	Endothelial
CD99	CTTNBP2NL	0.00614706	Endothelial
CD99	MSN	0.0061325	Endothelial
CD99	CDH5	0.00611166	Endothelial
CD99	NRP1	0.00601513	Endothelial
CD99	GNG5	0.00599351	Endothelial
CD99	THBD	0.00591348	Endothelial
CD99	CRIP2	0.00590105	Endothelial
CD99	GNG11	0.00586804	Endothelial
CD99	RND1	0.0058408	Endothelial
CD99	DYNC1LI2	0.00579903	Endothelial
CD99	MYL12A	0.005534	Endothelial
CD99	PTTG1IP	0.00537787	Endothelial
CD99	RCAN1	0.00533987	Endothelial
CD99	ECE1	0.00532898	Endothelial
CD99	EHD4	0.00527136	Endothelial
CD99	CD59	0.00509892	Endothelial
CD99	S1PR1	0.00509071	Endothelial
CD99	TSPAN4	0.00504828	Endothelial
CD99	PARVB	0.00504708	Endothelial
CD99	CNN3	0.00503263	Endothelial
CD99	EMP1	0.00500657	Endothelial
CD99	SOCS3	0.00495974	Endothelial
CD99	ARPC1B	0.00490809	Endothelial
CD99	S100A10	0.0047513	Endothelial
CD99	ADAMTS1	0.00468398	Endothelial
CD99	TPST2	0.00464104	Endothelial
CD99	ITGA6	0.00462238	Endothelial
CD99	PTPRB	0.00458744	Endothelial
CD99	TFPI	0.00452398	Endothelial
CD99	TM4SF1	0.00450431	Endothelial
CD99	IFITM3	0.00439001	Endothelial
CD99	CD93	0.00437699	Endothelial
CD99	CD34	0.00428659	Endothelial
CD99	MFNG	0.00425376	Endothelial
CD99	MCAM	0.0042472	Endothelial
CD99	FMNL3	0.00421359	Endothelial
CD99	FLI1	0.00405834	Endothelial
CD99	LMNA	0.00405736	Endothelial
CD99	RAB13	0.00401131	Endothelial
CD99	ZEB1	0.00398889	Endothelial
CD99	CPNE8	0.00398091	Endothelial
CD99	A2M	0.00397621	Endothelial
CD99	UACA	0.00394593	Endothelial
CD99	SOCS2	0.00392978	Endothelial
CD99	SPARCL1	0.003882	Endothelial
CD99	SGK1	0.00386578	Endothelial
CD99	CLIC4	0.00385178	Endothelial
CD99	CDC42EP3	0.00383012	Endothelial
CD99	COL4A1	0.0037881	Endothelial
CD99	CAPZA2	0.00377887	Endothelial
CD99	RELL1	0.00370553	Endothelial
CD99	CALCRL	0.00369252	Endothelial
CD99	FKBP9	0.00366597	Endothelial
CD99	CDC37	0.00364409	Endothelial
CD99	ELMO1	0.00361977	Endothelial
CD99	TGFBR2	0.00360555	Endothelial
CD99	DUSP6	0.00359534	Endothelial
CD99	RNASE1	0.00354716	Endothelial
CD99	RGCC	0.00352171	Endothelial
CD99	IFITM2	0.00350424	Endothelial
CD99	RCN1	0.00347055	Endothelial
CD99	RDX	0.00344273	Endothelial
CD99	SLCO2A1	0.00342841	Endothelial
CD99	ABCD4	0.00341636	Endothelial
CD99	SDCBP	0.00340889	Endothelial
CD99	PLVAP	0.00338584	Endothelial
CD99	CD74	0.00338164	Endothelial
CD99	KLF7	0.00336204	Endothelial
CD99	PXN	0.00326877	Endothelial
CD99	MRPL33	0.00326465	Endothelial
CD99	SPARC	0.00321888	Endothelial
CD99	TCF4	0.00320445	Endothelial
CD99	GALNT18	0.00318162	Endothelial
CD99	FOXP1	0.00316205	Endothelial
CD99	CCL2	0.00311692	Endothelial
CD99	ID1	0.00310277	Endothelial
CD99	TSC22D1	0.00309236	Endothelial
CD99	AQP1	0.00308379	Endothelial
CD99	SHC1	0.00307752	Endothelial
CD99	NOS3	0.00307509	Endothelial
CD99	PCDH12	0.00307067	Endothelial
CD99	PLXND1	0.00301399	Endothelial
CD99	CRBN	0.00299487	Endothelial
CD99	CLDN5	0.00297514	Endothelial
CD99	ELOVL1	0.00293743	Endothelial
CD99	CAV1	0.00292453	Endothelial
CD99	DUSP23	0.0029017	Endothelial
CD99	TGM2	0.00284242	Endothelial
CD99	NNMT	0.00283181	Endothelial
CD99	ESAM	0.00276958	Endothelial
CD99	NFATC2	0.00275803	Endothelial
CD99	CYYR1	0.00275484	Endothelial
CD99	PLSCR1	0.00270299	Endothelial
CD99	MMP2	0.00266587	Endothelial
CD99	PRSS23	0.00265168	Endothelial
CD99	YWHAE	0.00256822	Endothelial
CD99	CARD16	0.00251641	Endothelial
CD99	MPZL2	0.00251621	Endothelial
CD99	FLOT1	0.00250336	Endothelial
CD99	CTSH	0.00249297	Endothelial
CD99	PODXL	0.00247403	Endothelial
CD99	TNFRSF10D	0.0024672	Endothelial
CD99	SPTBN1	0.00243664	Endothelial
CD99	HSPA12B	0.00242991	Endothelial
CD99	HSPG2	0.00242505	Endothelial
CD99	AP1S2	0.00242143	Endothelial
CD99	STOM	0.0024039	Endothelial
CD99	ANKS1A	0.00239125	Endothelial
CD99	MGST2	0.00238995	Endothelial
CD99	CFI	0.00237527	Endothelial
CD99	NEDD9	0.00236852	Endothelial
CD99	ITM2A	0.00236116	Endothelial
CD99	PEA15	0.0023411	Endothelial
CD99	PDLIM1	0.0023406	Endothelial
CD99	TNFAIP1	0.00232313	Endothelial
CD99	ETS2	0.00231709	Endothelial
CD99	GRN	0.0023089	Endothelial
CD99	TNFRSF6B	0.00228092	Endothelial
CD99	PROS1	0.00227299	Endothelial
CD99	SPHK1	0.0022546	Endothelial
CD99	CD151	0.0022334	Endothelial
CD99	CDK17	0.0022164	Endothelial
CD99	F2RL3	0.00221424	Endothelial
CD99	RAB6A	0.00221303	Endothelial
CD99	RIN2	0.00219036	Endothelial
CD99	TNFRSF14	0.00218981	Endothelial
CD99	FCGRT	0.00217034	Endothelial
CD99	TMEM39B	0.00214036	Endothelial
CD99	YWHAH	0.00211353	Endothelial
CD99	RGS3	0.00210132	Endothelial
CD99	FSCN1	0.00207913	Endothelial
CD99	ACVRL1	0.00203519	Endothelial
CD99	ABLIM1	0.0020351	Endothelial
CD99	PKIG	0.00199791	Endothelial
CD99	SERPINH1	0.00198741	Endothelial
CD99	STC1	0.0019637	Endothelial
CD99	MYH9	0.00190988	Endothelial
CD99	RPGR	0.00189645	Endothelial
CD99	H19	0.00188426	Endothelial
CD99	LAMB2	0.00185671	Endothelial
CD99	GSN	0.00184438	Endothelial
CD99	SPTAN1	0.00183617	Endothelial
CD99	APLNR	0.00183133	Endothelial
CD99	IGFBP4	0.0018071	Endothelial
CD99	TINAGL1	0.00177125	Endothelial
CD99	ADAM15	0.00175748	Endothelial
CD99	NID1	0.00172196	Endothelial
CD99	CLIC2	0.00170586	Endothelial
CD99	PIK3R3	0.00169776	Endothelial
CD99	VAMP3	0.00168703	Endothelial
CD99	HIPK3	0.00159173	Endothelial
CD99	CYB5R3	0.0015733	Endothelial
CD99	SRGAP2	0.00155978	Endothelial
CD99	FLNB	0.00155358	Endothelial
CD99	LMCD1	0.00153906	Endothelial
CD99	MARCKSL1	0.00152737	Endothelial
CD99	TJP1	0.00147135	Endothelial
CD99	ENG	0.00141614	Endothelial
CD99	AHR	0.00139815	Endothelial
CD99	TNXB	0.00137145	Endothelial
CD99	ARGLU1	0.00136532	Endothelial
CD99	RAC1	0.00133154	Endothelial
CD99	ARHGAP29	0.00131181	Endothelial
CD99	RAMP2	0.0013107	Endothelial
CD99	NDST1	0.00130879	Endothelial
CD99	PXDN	0.00130405	Endothelial
CD99	APP	0.00127574	Endothelial
CD99	PIM3	0.00124369	Endothelial
CD99	WWTR1	0.00121525	Endothelial
CD99	HYAL2	0.00121477	Endothelial
CD99	ANGPTL2	0.00120675	Endothelial
CD99	RNF2	0.00118961	Endothelial
CD99	CEP112	0.00118848	Endothelial
CD99	HLA-E	0.0011733	Endothelial
CD99	GRAP	0.00116017	Endothelial
CD99	MGLL	0.00114569	Endothelial
CD99	CTTN	0.00114226	Endothelial
CD99	DDX17	0.00111456	Endothelial
CD99	MEOX1	0.00109812	Endothelial
CD99	FSTL1	0.00109703	Endothelial
CD99	PRKD2	0.00109351	Endothelial
CD99	EHD2	0.00108554	Endothelial
CD99	PKP4	0.00108318	Endothelial
CD99	HLA-DRB1	0.00107678	Endothelial
CD99	NOTCH4	0.00106516	Endothelial
CD99	KBTBD2	0.00106041	Endothelial
CD99	TMEM255B	0.00105554	Endothelial
CD99	LRCH1	0.00105239	Endothelial
CD99	SLC2A3	0.00105108	Endothelial
CD99	MALL	0.00104607	Endothelial
CD99	HPCAL1	0.00104153	Endothelial
CD99	PLEKHG1	0.00104071	Endothelial
CD99	IL3RA	0.00102965	Endothelial
CD99	PPP3CA	0.00102184	Endothelial
CD99	DNAJB4	0.00100697	Endothelial
CD99	ECSCR	0.000996631	Endothelial
CD99	SH3TC1	0.000992878	Endothelial
CD99	RAI14	0.000992185	Endothelial
CD99	EGFL7	0.000986725	Endothelial
CD99	ATG4A	0.000979143	Endothelial
CD99	EFNA1	0.000974998	Endothelial
CD99	CPXM2	0.000970745	Endothelial
CD99	LGALS9	0.000969644	Endothelial
CD99	LAMA4	0.000965667	Endothelial
CD99	ACSL5	0.000957784	Endothelial
CD99	ARRB1	0.000947747	Endothelial
CD99	JAM2	0.000939864	Endothelial
CD99	SMAGP	0.000934814	Endothelial
CD99	TMBIM4	0.000926909	Endothelial
CD99	LRRC8C	0.000919946	Endothelial
CD99	ROBO4	0.000916867	Endothelial
CD99	ATP11A	0.000915331	Endothelial
CD99	ADD1	0.000914905	Endothelial
CD99	TSPAN7	0.000910666	Endothelial
CD99	SNRK	0.000903628	Endothelial
CD99	HLA-DPA1	0.000898706	Endothelial
CD99	ACTN1	0.000896854	Endothelial
CD99	MLKL	0.00088798	Endothelial
CD99	MANSC1	0.00088776	Endothelial
CD99	DLC1	0.000887047	Endothelial
CD99	GIMAP6	0.000886183	Endothelial
CD99	NR2F2	0.000885581	Endothelial
CD99	COL4A2	0.000884193	Endothelial
CD99	GIT2	0.000875871	Endothelial
CD99	MFAP3	0.000875524	Endothelial
CD99	STAB1	0.00087192	Endothelial
CD99	MYCT1	0.000869871	Endothelial
CD99	JMJD1C	0.000862871	Endothelial
CD99	RALGAPA2	0.000857646	Endothelial
CD99	SEC14L1	0.000851681	Endothelial
CD99	FZD4	0.000849877	Endothelial
CD99	MOB2	0.000847644	Endothelial
CD99	TUBB6	0.000843319	Endothelial
CD99	NUCB1	0.000833429	Endothelial
ITGAV	PNP	0.147183	Endothelial
ITGAV	TMSB10	0.0561649	Endothelial
ITGAV	VIM	0.0544947	Endothelial
ITGAV	MMP2	0.0482238	Endothelial
ITGAV	GALNT18	0.0422483	Endothelial
ITGAV	VCAM1	0.0395765	Endothelial
ITGAV	S1PR1	0.0370308	Endothelial
ITGAV	TGM2	0.0357375	Endothelial
ITGAV	MLKL	0.0355174	Endothelial
ITGAV	ICAM1	0.0241644	Endothelial
ITGAV	CCL14	0.0231775	Endothelial
ITGAV	HLA-DMA	0.023036	Endothelial
ITGAV	SRP14	0.0228564	Endothelial
ITGAV	ARPC1B	0.019518	Endothelial
ITGAV	C1orf54	0.0189935	Endothelial
ITGAV	AFAP1	0.0189866	Endothelial
ITGAV	SELP	0.0182393	Endothelial
ITGAV	MGP	0.0180249	Endothelial
ITGAV	IGF2	0.0178934	Endothelial
ITGAV	ID1	0.017865	Endothelial
ITGAV	GNAI2	0.0178487	Endothelial
ITGAV	CDC37	0.017774	Endothelial
ITGAV	LGALS9	0.0177684	Endothelial
ITGAV	PRKCH	0.0177077	Endothelial
ITGAV	PPM1F	0.0176322	Endothelial
ITGAV	ENG	0.0168226	Endothelial
ITGAV	PLVAP	0.0166198	Endothelial
ITGAV	IFITM3	0.0165965	Endothelial
ITGAV	FAM107A	0.016169	Endothelial
ITGAV	EFNA1	0.016168	Endothelial
ITGAV	TNFRSF6B	0.0161001	Endothelial
ITGAV	VCAN	0.0159522	Endothelial
ITGAV	LMBR1	0.0158845	Endothelial
ITGAV	IFITM1	0.0157684	Endothelial
ITGAV	FKBP1A	0.0156748	Endothelial
ITGAV	GSN	0.0152939	Endothelial
ITGAV	SLC9A3R2	0.0152872	Endothelial
ITGB1	TAGLN2	0.0257003	Endothelial
ITGB1	INSR	0.0230713	Endothelial
ITGB1	TSPAN4	0.0211834	Endothelial
ITGB1	MARCKSL1	0.0198282	Endothelial
ITGB1	MMP2	0.0190646	Endothelial
ITGB1	CNN3	0.0182612	Endothelial
ITGB1	TJP1	0.0174776	Endothelial
ITGB1	AQP1	0.0167841	Endothelial
ITGB1	EFNA1	0.0166052	Endothelial
ITGB1	TNFRSF6B	0.0162645	Endothelial
ITGB1	PRSS23	0.0149546	Endothelial
ITGB1	LRRFIP1	0.0135389	Endothelial
ITGB1	IFITM3	0.013459	Endothelial
ITGB1	CD74	0.0128922	Endothelial
ITGB1	PRCP	0.0126536	Endothelial
ITGB1	ECE1	0.0121102	Endothelial
ITGB1	SHC1	0.0120606	Endothelial
ITGB1	TNXB	0.0113867	Endothelial
ITGB1	SERPINE1	0.011163	Endothelial
ITGB1	ID3	0.011014	Endothelial
ITGB1	NNMT	0.0108209	Endothelial
ITGB1	HLA-E	0.0105191	Endothelial
ITGB1	LEPROT	0.0104801	Endothelial
ITGB1	ANGPT2	0.0104703	Endothelial
ITGB1	CRIM1	0.0103918	Endothelial
ITGB1	PTPRE	0.0103429	Endothelial
ITGB1	SNCA	0.0101931	Endothelial
ITGB1	NFIB	0.00970316	Endothelial
ITGB1	SOCS3	0.00956586	Endothelial
ITGB1	VIM	0.00941739	Endothelial
ITGB1	TFPI	0.00918871	Endothelial
ITGB1	HDAC7	0.00882024	Endothelial
ITGB1	PON2	0.00867788	Endothelial
ITGB1	TSC22D1	0.00865509	Endothelial
ITGB1	ARGLU1	0.00845936	Endothelial
ITGB1	SRP14	0.00845787	Endothelial
ITGB1	NREP	0.00833315	Endothelial
ITGB1	NUMB	0.00801486	Endothelial
ITGB1	SNRK	0.00787617	Endothelial
ITGB1	NUCB1	0.00776451	Endothelial
ITGB1	LAMB1	0.0076967	Endothelial
ITGB1	ID1	0.00760937	Endothelial
ITGB1	FKBP9	0.00755241	Endothelial
ITGB1	CLIC4	0.0075521	Endothelial
ITGB1	TMSB10	0.0074901	Endothelial
ITGB1	FKBP1A	0.00737836	Endothelial
ITGB1	RELL1	0.00735764	Endothelial
ITGB1	CTNNA1	0.00731485	Endothelial
ITGB1	CTTN	0.00729532	Endothelial
ITGB1	PKP4	0.00729243	Endothelial
ITGB1	COL4A2	0.00719616	Endothelial
ITGB1	KLF2	0.00709448	Endothelial
ITGB1	FSCN1	0.00703444	Endothelial
ITGB1	S1PR1	0.00689761	Endothelial
ITGB1	IFITM2	0.00647663	Endothelial
ITGB1	CAV2	0.00647381	Endothelial
ITGB1	ADAMTS1	0.00602117	Endothelial
ITGB1	NFIA	0.00592907	Endothelial
ITGB1	RAB6A	0.00591654	Endothelial
ITGB1	RAC1	0.00587398	Endothelial
ITGB1	GUK1	0.00584227	Endothelial
ITGB1	CD151	0.00583925	Endothelial
ITGB1	CARD8	0.00581115	Endothelial
ITGB1	SPARC	0.00575116	Endothelial
ITGB1	RNASE1	0.0057246	Endothelial
ITGB1	TBCD	0.00568594	Endothelial
ITGB1	FLOT1	0.00563807	Endothelial
ITGB1	HSPG2	0.00547019	Endothelial
ITGB1	MYL12A	0.00541174	Endothelial
ITGB1	NID1	0.00527318	Endothelial
ITGB1	MAP3K11	0.00525764	Endothelial
ITGB1	SELE	0.00521084	Endothelial
ITGB1	GNG11	0.00518143	Endothelial
ITGB1	RASSF3	0.00494762	Endothelial
ITGB1	ADAM15	0.00476857	Endothelial
ITGB1	YWHAE	0.00474984	Endothelial
ITGB1	EDN1	0.00471445	Endothelial
ITGB1	TPM4	0.00461405	Endothelial
ITGB1	ITGA5	0.00442206	Endothelial
ITGB1	PECAM1	0.00428111	Endothelial
ITGB1	PEA15	0.00412292	Endothelial
ITGB1	GIT2	0.00410296	Endothelial
ITGB1	MSN	0.00399893	Endothelial
ITGB1	RASGRP3	0.00398478	Endothelial
ITGB1	CCL14	0.00390117	Endothelial
ITGB1	GSN	0.00378847	Endothelial
ITGB1	MRPL33	0.00372003	Endothelial
ITGB1	TM4SF1	0.00359904	Endothelial
ITGB1	PNP	0.00354648	Endothelial
ITGB1	ARL2	0.00351837	Endothelial
ITGB1	GRAMD1A	0.00351432	Endothelial
ITGB1	EPB41L4A	0.00344337	Endothelial
ITGB1	VAMP5	0.00341655	Endothelial
ITGB1	FRY	0.00341156	Endothelial
ITGB1	CCL2	0.00339765	Endothelial
ITGB1	SDCBP	0.00336973	Endothelial
ITGB1	CD59	0.00336317	Endothelial
ITGB1	CAV1	0.00328204	Endothelial
ITGB1	SLC29A1	0.00326356	Endothelial
ITGB1	S100A16	0.00325028	Endothelial
ITGB1	S100A10	0.00322272	Endothelial
ITGB1	FSTL1	0.00312386	Endothelial
ITGB1	MPZL2	0.00311578	Endothelial
ITGB1	CRIP2	0.0030938	Endothelial
ITGB1	ACTN1	0.0030494	Endothelial
ITGB1	GNS	0.00304866	Endothelial
ITGB1	PRKCH	0.00304549	Endothelial
ITGB1	SMAD1	0.00290697	Endothelial
ITGB1	SPTBN1	0.00288519	Endothelial
ITGB1	GMFG	0.00285708	Endothelial
ITGB1	GNG5	0.00281767	Endothelial
ITGB1	APP	0.00260276	Endothelial
ITGB1	ETS2	0.00248261	Endothelial
ITGB1	TSPAN7	0.00245024	Endothelial
ITGB1	ELK3	0.0024481	Endothelial
ITGB1	EGFL7	0.00244217	Endothelial
ITGB1	ICAM2	0.0024373	Endothelial
ITGB1	MFNG	0.0023954	Endothelial
ITGB1	SNAI1	0.0023805	Endothelial
ITGB1	LMNA	0.00237677	Endothelial
ITGB1	SPARCL1	0.00236334	Endothelial
ITGB1	RAB12	0.00235699	Endothelial
ITGB1	SRGAP2C	0.00234662	Endothelial
ITGB1	IGF2	0.00233928	Endothelial
ITGB1	C1orf54	0.00233564	Endothelial
ITGB1	PDK4	0.00231007	Endothelial
ITGB1	HAPLN3	0.00228179	Endothelial
ITGB1	CFI	0.00227665	Endothelial
ITGB1	MAP1LC3B	0.00225793	Endothelial
ITGB1	RAMP2	0.0022573	Endothelial
ITGB1	RDX	0.00222401	Endothelial
ITGB1	MCTP1	0.00221902	Endothelial
ITGB1	PLA1A	0.00220166	Endothelial
ITGB1	EMP1	0.0022007	Endothelial
ITGB1	APLP2	0.00220055	Endothelial
ITGB1	SGK1	0.00210134	Endothelial
ITGB1	HHEX	0.00206715	Endothelial
ITGB1	CD200	0.00206044	Endothelial
ITGB1	PKIG	0.00202391	Endothelial
ITGB1	RIN2	0.00202378	Endothelial
ITGB1	CDH5	0.00199921	Endothelial
ITGB1	NRP1	0.00197146	Endothelial
ITGB1	RCAN1	0.00194041	Endothelial
ITGB1	HYAL2	0.00193412	Endothelial
ITGB1	ENG	0.00191038	Endothelial
ITGB1	MGP	0.00187593	Endothelial
ITGB1	NDRG1	0.00187513	Endothelial
ITGB1	CD320	0.0018674	Endothelial
ITGB1	CSGALNACT1	0.00185529	Endothelial
ITGB1	RAI14	0.00185098	Endothelial
ITGB1	ABCD4	0.0018105	Endothelial
ITGB1	VWF	0.00176653	Endothelial
ITGB1	STC1	0.00173431	Endothelial
ITGB1	ITM2A	0.00170828	Endothelial
ITGB1	LMCD1	0.00169569	Endothelial
ITGB1	TIMP1	0.00165449	Endothelial
ITGB1	STOM	0.00163523	Endothelial
ITGB1	SPRY1	0.00162579	Endothelial
ITGB1	SERPINB6	0.00162036	Endothelial
ITGB1	CPNE8	0.00161535	Endothelial
ITGB1	MEOX1	0.00159103	Endothelial
ITGB1	IFITM1	0.00158788	Endothelial
ITGB1	ZNF385D	0.00157222	Endothelial
ITGB1	ICAM1	0.00156096	Endothelial
ITGB1	NOSTRIN	0.00155713	Endothelial
ITGB1	ARL4A	0.00154814	Endothelial
ITGB1	TPM3	0.00154541	Endothelial
ITGB1	PDE2A	0.00153041	Endothelial
ITGB1	A2M	0.00151698	Endothelial
ITGB1	TSPAN12	0.00150218	Endothelial
ITGB1	NPDC1	0.00149768	Endothelial
ITGB1	ESAM	0.00148242	Endothelial
ITGB1	IGFBP7	0.00147507	Endothelial
ITGB1	CYYR1	0.00146867	Endothelial
ITGB1	DDX17	0.00146469	Endothelial
ITGB1	BCAM	0.00145376	Endothelial
ITGB1	IFI27	0.00144522	Endothelial
ITGB1	NFAT5	0.00144159	Endothelial
ITGB1	CERK	0.00143156	Endothelial
ITGB1	NOS3	0.00142926	Endothelial
ITGB1	EPAS1	0.00142799	Endothelial
ITGB1	FCGRT	0.00141569	Endothelial
ITGB1	GNAI2	0.00141511	Endothelial
ITGB1	TUBB6	0.00140592	Endothelial
ITGB1	GRN	0.00140517	Endothelial
ITGB1	RGS16	0.00140261	Endothelial
ITGB1	PLEKHG1	0.00140022	Endothelial
ITGB1	WWTR1	0.00139635	Endothelial
ITGB1	LIMS2	0.00138177	Endothelial
CD47	ALDH3A1	0.00665921	malignant
CD47	RAN	0.00619671	malignant
CD47	CA2	0.00533253	malignant
CD47	CLDN4	0.00526902	malignant
CD47	KRT8	0.00509516	malignant
CD47	EPCAM	0.00491248	malignant
CD47	TXNRD1	0.0045882	malignant
CD47	S100A11	0.0043527	malignant
CD47	CD9	0.00424708	malignant
CD47	S100A9	0.00423385	malignant
CD47	TRMT112	0.00422391	malignant
CD47	FABP5	0.00410189	malignant
CD47	PRDX2	0.00407985	malignant
CD47	PRDX5	0.00396424	malignant
CD47	GSTP1	0.00389964	malignant
CD47	GJB2	0.00378896	malignant
CD47	GPX2	0.00376817	malignant
CD47	UGT1A6	0.00370396	malignant
CD47	S100A8	0.00358976	malignant
CD47	AKR1B10	0.00354627	malignant
CD47	BST2	0.00353712	malignant
CD47	S100A10	0.00344128	malignant
CD47	IFI27	0.00337833	malignant
CD47	GRN	0.00334499	malignant
CD47	AKR1C1	0.00334082	malignant
CD47	SMYD3	0.00331103	malignant
CD47	LDHB	0.00325379	malignant
CD47	FGFBP2	0.00324769	malignant
CD47	GAS5	0.00322058	malignant
CD47	CYP4F11	0.003171	malignant
CD47	PGD	0.00315355	malignant
CD47	CXCL14	0.00314537	malignant
CD47	PSMB5	0.0031221	malignant
CD47	NME1	0.00305255	malignant
CD47	DHRS3	0.00304699	malignant
CD47	TKT	0.00298491	malignant
CD47	PSMB4	0.00297622	malignant
CD47	S100A14	0.00297099	malignant
CD47	AKR1C2	0.00296419	malignant
CD47	SLC3A2	0.00293098	malignant
CD47	PSMB1	0.00291068	malignant
CD47	PSMB3	0.00289606	malignant
CD47	TNFRSF12A	0.00288658	malignant
CD47	NDUFB9	0.00287967	malignant
CD47	UQCRC1	0.00285007	malignant
CD47	PSMA4	0.00283272	malignant
CD47	NME2	0.0028238	malignant
CD47	XRCC6	0.00279308	malignant
CD47	ATP6V0B	0.00277279	malignant
CD47	ADM	0.0027661	malignant
CD47	SYNGR2	0.00275063	malignant
CD47	ADH7	0.0027449	malignant
CD47	CAPG	0.00271075	malignant
CD47	KRT5	0.00270848	malignant
CD47	HSPB1	0.0027013	malignant
CD47	MLF2	0.00269133	malignant
CD47	KRT17	0.00267894	malignant
CD47	MLLT11	0.00267588	malignant
CD47	MRPL51	0.00266866	malignant
CD47	PSMA6	0.00266276	malignant
CD47	CSTB	0.00266109	malignant
CD47	PHGDH	0.00265556	malignant
CD47	SGK1	0.00261647	malignant
CD47	PSMB6	0.00261136	malignant
CD47	TALDO1	0.00260127	malignant
CD47	ETFB	0.0025987	malignant
CD47	NDUFA12	0.00259732	malignant
CD47	CHMP2A	0.00259452	malignant
CD47	PRDX1	0.00255349	malignant
CD47	PSMD7	0.00255346	malignant
CD47	NDUFB10	0.00252534	malignant
CD47	CCT7	0.00251854	malignant
CD47	TXN	0.00251607	malignant
CD47	SRP9	0.00249893	malignant
CD47	ILF2	0.00247724	malignant
CD47	DBI	0.00246992	malignant
CD47	SLC2A1	0.00244762	malignant
CD47	VDAC2	0.00244695	malignant
CD47	KRT14	0.00243852	malignant
CD47	TSPO	0.00241245	malignant
CD47	PSMC3	0.00239848	malignant
CD47	TMED9	0.00237837	malignant
CD47	S100A16	0.00237277	malignant
CD47	CTTN	0.00236086	malignant
CD47	TNFSF10	0.00235852	malignant
CD47	NDUFV2	0.00234373	malignant
CD47	TECR	0.00233956	malignant
CD47	GADD45GIP1	0.00233013	malignant
CD47	ADIPOR1	0.00231011	malignant
CD47	NFE2L2	0.00230762	malignant
CD47	ATRAID	0.00230546	malignant
CD47	HMGN1	0.00229603	malignant
CD47	NOSIP	0.00227644	malignant
CD47	PDIA6	0.00226935	malignant
CD47	SOX4	0.00226371	malignant
CD47	SLC25A39	0.00225312	malignant
CD47	COX6C	0.0022498	malignant
CD47	IDH1	0.00224702	malignant
CD47	HK1	0.00223555	malignant
CD47	CNPY2	0.00223047	malignant
CD47	LGALS3BP	0.00218503	malignant
CD47	OST4	0.00218334	malignant
CD47	EIF6	0.00218049	malignant
CD47	CCT4	0.00217152	malignant
CD47	C1QBP	0.00216727	malignant
CD47	NDUFB2	0.00216562	malignant
CD47	MSH2	0.00215922	malignant
CD47	HINT1	0.0021592	malignant
CD47	SNRPB	0.0021558	malignant
CD47	COX5A	0.00212937	malignant
CD47	EFNA1	0.00212659	malignant
CD47	PLEK2	0.00211494	malignant
CD47	PSMA2	0.00210438	malignant
CD47	SNRPD2	0.00209959	malignant
CD47	CLTA	0.00208277	malignant
CD47	PTDSS1	0.00208005	malignant
CD47	CLDN7	0.00207646	malignant
CD47	DAD1	0.00207375	malignant
CD47	MDH1	0.00207239	malignant
CD47	LIMA1	0.00207003	malignant
CD47	MRPL14	0.00204494	malignant
CD47	NDUFA1	0.00203643	malignant
CD47	PSMA1	0.00202527	malignant
CD47	ATP1B3	0.00202106	malignant
CD47	ANAPC11	0.00201168	malignant
CD47	SPINT2	0.00200644	malignant
CD47	COX7C	0.00199717	malignant
CD47	LY6D	0.00199462	malignant
CD47	RANBP1	0.00198402	malignant
CD47	NDUFV1	0.00197818	malignant
CD47	TACSTD2	0.00196995	malignant
CD47	AK2	0.00196037	malignant
CD47	PSMD4	0.00195409	malignant
CD47	EEF1B2	0.00194737	malignant
CD47	PRDX3	0.001941	malignant
CD47	PUF60	0.00193847	malignant
CD47	PSMD11	0.00193602	malignant
CD47	KRT18	0.00192022	malignant
CD47	PYCR1	0.00190766	malignant
CD47	NDUFB5	0.00190231	malignant
CD47	NDUFAB1	0.00190126	malignant
CD47	ALCAM	0.00189174	malignant
CD47	ME1	0.00187276	malignant
CD47	NEDD8	0.0018604	malignant
CD47	PHB2	0.00184829	malignant
CD47	MRPS21	0.0018476	malignant
CD47	SLC25A5	0.00184599	malignant
CD47	COX6A1	0.00184219	malignant
CD47	NDUFS5	0.00182839	malignant
CD47	SLC9A3R1	0.00181776	malignant
CD47	DYNLT1	0.00181245	malignant
CD47	CYC1	0.00180104	malignant
CD47	PSMG1	0.00179418	malignant
CD47	MRPL13	0.00179172	malignant
CD47	RPN2	0.00178658	malignant
CD47	SUMO1	0.00178088	malignant
CD47	UQCRH	0.0017749	malignant
CD47	DYNLL1	0.00177275	malignant
CD47	PCMT1	0.00175998	malignant
CD47	BCAP31	0.00175802	malignant
CD47	PPP1CA	0.00175174	malignant
CD47	PDCD5	0.00174978	malignant
CD47	CCND1	0.00174682	malignant
CD47	WDR83OS	0.00174435	malignant
CD47	PGAM1	0.00173248	malignant
CD47	MRPL27	0.00171856	malignant
CD47	IL20RB	0.00170832	malignant
CD47	UBL5	0.00168929	malignant
CD47	VDAC3	0.00168582	malignant
CD47	COX5B	0.00168536	malignant
CD47	VPS29	0.00168282	malignant
CD47	CCT2	0.00167925	malignant
CD47	FDFT1	0.00167588	malignant
CD47	GNG5	0.00167237	malignant
CD47	TUBA4A	0.00166946	malignant
CD47	HSD17B10	0.00166928	malignant
CD47	COX8A	0.00166674	malignant
CD47	PSMC1	0.00166556	malignant
CD47	UGDH	0.00166187	malignant
CD47	COX7B	0.00164038	malignant
CD47	DDX39A	0.00163815	malignant
CD47	MRPL20	0.00163071	malignant
CD47	PSMC2	0.00161937	malignant
CD47	DGUOK	0.00161452	malignant
CD47	NUTF2	0.0016136	malignant
CD47	VCP	0.0016123	malignant
CD47	COX7A2	0.0016041	malignant
CD47	POMP	0.00160394	malignant
CD47	KRT19	0.00159247	malignant
CD47	BLVRB	0.00158566	malignant
CD47	PSME2	0.00158128	malignant
CD47	NDUFS8	0.00158083	malignant
CD47	PRMT1	0.0015796	malignant
CD47	TM4SF1	0.00157934	malignant
CD47	SCD	0.00157268	malignant
CD47	ROMO1	0.00157104	malignant
CD47	KRT6A	0.00157103	malignant
CD47	PRKRA	0.0015707	malignant
CD47	CNIH4	0.00156912	malignant
CD47	GPX4	0.00156883	malignant
CD47	GTF3C6	0.00156726	malignant
CD47	TAF9	0.00155736	malignant
CD47	HSPE1	0.00155384	malignant
CD47	NDUFB7	0.00155077	malignant
CD47	ATOX1	0.00153588	malignant
CD47	COA6	0.00153405	malignant
CD47	SDC4	0.00153127	malignant
CD47	COA3	0.00152846	malignant
CD47	TUBA1C	0.00152537	malignant
CD47	EIF3M	0.00152437	malignant
CD47	GPX1	0.00151959	malignant
CD47	REXO2	0.00151676	malignant
CD47	HTATIP2	0.0015088	malignant
CD47	SSBP1	0.00150562	malignant
CD47	DHCR7	0.00150265	malignant
CD47	PERP	0.00150213	malignant
CD47	SFN	0.00150153	malignant
CD47	RIN2	0.00148992	malignant
CD47	JUP	0.00148205	malignant
CD47	PYGB	0.0014695	malignant
CD47	PDLIM1	0.00146842	malignant
CD47	AGTRAP	0.00146749	malignant
CD47	PSMB7	0.00146668	malignant
CD47	RBX1	0.0014639	malignant
CD47	TGFBI	0.00146335	malignant
CD47	HADHA	0.00145848	malignant
CD47	TMEM147	0.00145639	malignant
CD47	UQCRC2	0.00145512	malignant
CD47	CCT3	0.0014537	malignant
CD47	ADRM1	0.00145149	malignant
CD47	EIF3E	0.00144949	malignant
CD47	PPA1	0.00144593	malignant
CD47	ERP29	0.00144417	malignant
CD47	PSMC4	0.00144393	malignant
CD47	CSNK2B	0.00143905	malignant
CD47	COX7A2L	0.00142962	malignant
CD47	LSM7	0.0014257	malignant
CD47	ELOVL1	0.00142086	malignant
CD47	SEC61A1	0.00141786	malignant
CD47	LAMTOR2	0.00141622	malignant
CD47	APRT	0.00141104	malignant
CD47	COPS6	0.00140876	malignant
CD47	SDHB	0.00140694	malignant
CD47	MDK	0.0013967	malignant
CD47	P4HB	0.00139266	malignant
CD47	MMADHC	0.00138135	malignant
CD47	HSBP1	0.0013762	malignant
CD47	PSMD2	0.00137603	malignant
CD47	ETFA	0.0013734	malignant
CD47	CAPN1	0.00135416	malignant
CD47	EBNA1BP2	0.0013536	malignant
CD47	ATP6V1F	0.00135178	malignant
CD47	G6PD	0.00134689	malignant
CD47	SNRPG	0.00134513	malignant
CD47	PHB	0.00134207	malignant
CD47	EIF3H	0.0013402	malignant
CD47	DCXR	0.00133548	malignant
CD47	NDRG4	0.00132977	malignant
CD47	PSMD13	0.00132855	malignant
CD47	COX6B1	0.00132404	malignant
CD47	PSMC5	0.0013215	malignant
CD47	HMGCS1	0.00131373	malignant
CD47	ABCC5	0.00131075	malignant
CD47	STRAP	0.00130617	malignant
CD47	GSTO1	0.00130615	malignant
CD47	NOP10	0.00130529	malignant
CD47	SLC7A8	0.00129969	malignant
CD47	GLO1	0.00129954	malignant
CD47	TPD52L2	0.00129836	malignant
CD47	DDX1	0.00129805	malignant
CD47	S100A2	0.00129595	malignant
CD47	SEC61G	0.00129497	malignant
CD47	PSMA3	0.0012924	malignant
CD47	PPP2R1A	0.00129207	malignant
CD47	NQO1	0.0012875	malignant
CD47	GOT2	0.0012855	malignant
CD47	PGRMC1	0.00128324	malignant
CD47	SLIRP	0.0012781	malignant
CD47	NHP2	0.00127163	malignant
CD47	TUBB	0.0012712	malignant
CD47	PLP2	0.00125047	malignant
CD47	SYPL1	0.00125009	malignant
CD47	CCDC47	0.00124448	malignant
CD47	CBR1	0.00124439	malignant
CD47	GLRX3	0.00124012	malignant
CD47	SEC61B	0.0012293	malignant
CD47	CSNK1A1	0.00122694	malignant
CD47	PTGR1	0.0012222	malignant
CD47	STOML2	0.00122217	malignant
CD47	PPIC	0.00121627	malignant
CD47	TUFM	0.00121447	malignant
CD47	NDUFS6	0.00120667	malignant
CD47	ACTN1	0.00120287	malignant
CD47	PRELID1	0.00119843	malignant
CD47	RTN3	0.00119501	malignant
CD47	NDUFC1	0.00119394	malignant
CD47	G3BP1	0.00119271	malignant
CD47	DRG1	0.00119037	malignant
CD47	POLR2L	0.00118597	malignant
CD47	CYP2S1	0.00118441	malignant
CD47	IDH2	0.00118215	malignant
CD47	KRT16	0.00117561	malignant
CD47	YBX1	0.00117245	malignant
CD47	PDCD6	0.00117217	malignant
CD47	ADI1	0.00116873	malignant
CD47	CDC123	0.00116477	malignant
CD47	ABCC1	0.00116209	malignant
CD47	TRIM16	0.00115999	malignant
CD47	ATP1B1	0.00115172	malignant
CD47	RPN1	0.00115095	malignant
CD47	MDH2	0.00114872	malignant
CD47	TCP1	0.00114503	malignant
CD47	YIF1A	0.00114287	malignant
CD47	RAB10	0.00114265	malignant
CD47	MAGEA4	0.00114045	malignant
CD47	STT3A	0.00112659	malignant
CD47	SAA1	0.00112338	malignant
CD47	ADK	0.00111795	malignant
CD47	ARF5	0.00111122	malignant
CD47	UBE2L3	0.00110092	malignant
CD47	EMC4	0.00109999	malignant
CD47	IP6K2	0.00109901	malignant
CD47	AUP1	0.00109786	malignant
CD47	EIF4EBP1	0.00109346	malignant
CD47	CORO1C	0.0010845	malignant
CD47	MRPS24	0.00108379	malignant
CD47	HSPD1	0.00108129	malignant
CD47	RAD23A	0.00107614	malignant
CD47	TMEM134	0.00107598	malignant
CD47	UBE2V2	0.00107304	malignant
CD47	IRF6	0.0010671	malignant
CD47	TMEM179B	0.00106593	malignant
CD47	UQCRQ	0.00106072	malignant
CD47	PSMD8	0.00105488	malignant
CD47	SCPEP1	0.00104665	malignant
CD47	COMT	0.00104657	malignant
CD47	ABCB6	0.0010446	malignant
CD47	CTNNA1	0.00104395	malignant
CD47	SERPINB5	0.0010423	malignant
CD47	PFDN2	0.00103752	malignant
CD47	SLC20A2	0.00103655	malignant
CD47	TFG	0.00103492	malignant
CD47	HDAC1	0.00103382	malignant
CD47	DDX47	0.00103286	malignant
CD47	CCT6A	0.00103	malignant
CD47	NPC2	0.00102956	malignant
CD47	SKA2	0.00102461	malignant
CD47	ETS2	0.00101979	malignant
CD47	TMBIM1	0.00100971	malignant
CD47	PSMD6	0.00100693	malignant
CD47	PFN2	0.00100454	malignant
CD47	TMED10	0.00100262	malignant
CD47	GJB6	0.000991423	malignant
CD47	TMEM14A	0.000989823	malignant
CD47	TXNL1	0.000989037	malignant
CD47	LYPD3	0.000988963	malignant
CD47	PSMA5	0.000985775	malignant
CD47	BLVRA	0.000984465	malignant
CD47	MRPL28	0.000982872	malignant
CD47	RAB38	0.000976013	malignant
CD47	SERINC5	0.000974474	malignant
CD47	CASP1	0.000973604	malignant
CD47	VAMP8	0.000971985	malignant
CD47	LTBR	0.000962294	malignant
CD47	NDUFS2	0.000954659	malignant
CD47	MRPS7	0.000952131	malignant
CD47	MRPS34	0.000951969	malignant
CD47	EBP	0.000950517	malignant
CD47	HGS	0.000942769	malignant
CD47	DAP3	0.000940777	malignant
CD47	PPL	0.000939882	malignant
CD47	NAA20	0.00093693	malignant
CD47	KLK5	0.000934856	malignant
CD47	NDUFA9	0.000934587	malignant
CD47	PHLDA2	0.000929108	malignant
CD47	PSMD14	0.000921841	malignant
CD47	FARSA	0.000921193	malignant
CD47	ARPC1A	0.000920406	malignant
CD47	EMC7	0.000918448	malignant
CD47	MRPL37	0.000918122	malignant
CD47	AP2S1	0.000900666	malignant
CD47	SLC31A2	0.000900659	malignant
CD47	ERGIC3	0.000897913	malignant
CD47	CDH3	0.000893758	malignant
CD47	OSTC	0.000887956	malignant
CD47	UQCR10	0.000886319	malignant
CD47	KRTCAP2	0.000885419	malignant
CD47	BCKDHA	0.00088004	malignant
CD47	LSM12	0.000879076	malignant
CD47	PPIF	0.000875106	malignant
CD47	NOB1	0.000872322	malignant
CD47	BAIAP2	0.000872117	malignant
CD47	AURKAIP1	0.000871799	malignant
CD47	TXNDC17	0.000866101	malignant
CD47	CHRM3	0.000865782	malignant
CD47	NDUFB6	0.000865296	malignant
CD47	YTHDF2	0.000864199	malignant
CD47	CCT8	0.000861863	malignant
CD47	FKBP2	0.000861608	malignant
CD47	TRAPPC3	0.000860771	malignant
CD47	CCT5	0.000860134	malignant
CD47	ATP6V1D	0.000857756	malignant
CD47	CBX1	0.000857511	malignant
CD47	TMEM14B	0.000854638	malignant
CD47	OCIAD2	0.000853258	malignant
CD47	COMMD3	0.000845814	malignant
CD47	AKR1A1	0.000844592	malignant
CD47	SIVA1	0.000841082	malignant
CD47	IDH3B	0.000840081	malignant
CD47	HMGN3	0.000835374	malignant
CD47	ZNF706	0.00083452	malignant
CD47	UQCRFS1	0.000833481	malignant
CD47	SLPI	0.000828974	malignant
CD47	MRPS18C	0.000827751	malignant
CD47	SNRPC	0.000825704	malignant
CD47	HMOX2	0.000824755	malignant
CD47	HADHB	0.000824358	malignant
CD47	APEX1	0.000823157	malignant
CD47	PKP1	0.000823123	malignant
CD47	MPZL2	0.00081925	malignant
CD47	MRPL36	0.000819043	malignant
CD47	IMP4	0.000813168	malignant
CD47	COL17A1	0.000809215	malignant
CD47	DPY30	0.000807255	malignant
CD47	ANXA8L1	0.000804303	malignant
CD47	EMG1	0.00080237	malignant
CD47	FAM162A	0.000797099	malignant
CD47	HMGA1	0.000796862	malignant
CD47	NDUFA11	0.000794114	malignant
CD47	ANP32B	0.000794098	malignant
CD47	TMEM208	0.000792715	malignant
CD47	PSMD12	0.000791756	malignant
CD47	NME4	0.000790622	malignant
CD47	COPZ1	0.000788217	malignant
CD47	VDAC1	0.000784045	malignant
CD47	DECR1	0.00078403	malignant
CD47	LAMB3	0.000777856	malignant
CD47	PRSS23	0.000777461	malignant
CD47	DNAJC15	0.000775722	malignant
CD47	SNHG8	0.000771538	malignant
CD47	FDPS	0.000771328	malignant
CD47	ALG5	0.0007699	malignant
CD47	BANF1	0.000767861	malignant
CD47	VEZT	0.000767673	malignant
CD47	POLD2	0.000767145	malignant
CD47	SDHA	0.00076594	malignant
CD47	NTMT1	0.000760746	malignant
CD47	BRMS1	0.000758519	malignant
CD47	PRAME	0.000757398	malignant
CD47	FXYD3	0.0007546	malignant
CD47	TAX1BP3	0.000754217	malignant
CD47	HMG20B	0.000751103	malignant
CD47	OAS1	0.00074931	malignant
CD47	ACAT2	0.000749028	malignant
CD47	ERH	0.000747665	malignant
CD47	PRDX4	0.000743436	malignant
CD47	TUBB6	0.000736258	malignant
CD47	PDCD10	0.000734967	malignant
CD47	ASPH	0.000732904	malignant
CD47	TMEM258	0.000730317	malignant
CD47	MPV17	0.000729102	malignant
CD47	EIF3D	0.000728624	malignant
CD47	TSPAN6	0.000726503	malignant
CD47	SNRPD3	0.000726491	malignant
CD47	NMI	0.000725807	malignant
CD47	MRPL41	0.000725778	malignant
CD47	PRDX6	0.000725258	malignant
CD47	NUDT5	0.000722294	malignant
CD47	STIP1	0.000719349	malignant
CD47	TXNDC12	0.000711799	malignant
CD47	NDUFA4L2	0.000711672	malignant
CD47	SHC1	0.000710405	malignant
CD47	XPOT	0.00070019	malignant
CD47	SDC1	0.000700008	malignant
CD47	APMAP	0.000699579	malignant
CD47	POLDIP2	0.000699559	malignant
CD47	MSH6	0.000697143	malignant
CD47	OTUB1	0.000693881	malignant
CD47	TOMM5	0.000686595	malignant
CD47	PDZK1IP1	0.000683745	malignant
CD47	TOMM20	0.000682082	malignant
CD47	POLR2K	0.000678824	malignant
CD47	EIF4G1	0.000676398	malignant
CD47	ECHS1	0.000671575	malignant
CD47	NDUFA6	0.000670726	malignant
CD47	MRPL32	0.000669653	malignant
CD47	UCHL3	0.000669594	malignant
CD47	SPAG7	0.000669379	malignant
CD47	WEE1	0.000667234	malignant
CD47	RAB1A	0.000664241	malignant
CD47	C19orf48	0.000663488	malignant
CD47	MRPL33	0.000663065	malignant
CD47	GNL3	0.0006629	malignant
CD47	GJB3	0.000662595	malignant
CD47	NGRN	0.000662569	malignant
CD47	SLC1A5	0.000662258	malignant
CD47	DNPH1	0.000658912	malignant
CD47	TOMM6	0.000658317	malignant
CD47	SNRNP40	0.000658147	malignant
CD47	AVPI1	0.000657623	malignant
CD47	MRPL3	0.000653415	malignant
CD47	DBNL	0.000649774	malignant
CD47	GPC1	0.000649177	malignant
CD47	FKBP3	0.000644968	malignant
CD47	ZFYVE21	0.000643171	malignant
CD47	PIR	0.000640972	malignant
CD47	MEA1	0.00064039	malignant
CD47	COPB2	0.000639223	malignant
CD47	TUFT1	0.000637249	malignant
CD47	ATP1A1	0.00063595	malignant
CD47	SNRPA1	0.000634433	malignant
CD47	SEC13	0.000631563	malignant
CD47	BLMH	0.000631432	malignant
CD47	PRMT5	0.000630183	malignant
CD47	NOP2	0.000625372	malignant
CD47	RNF168	0.000624478	malignant
CD47	MRPL15	0.000623571	malignant
CD47	TXNDC9	0.000619013	malignant
CD47	POLR2B	0.000618494	malignant
CD47	F11R	0.000617658	malignant
CD47	KEAP1	0.000617022	malignant
CD47	TXN2	0.000614198	malignant
CD47	EIF2B1	0.000613733	malignant
CD47	EXOSC7	0.000611485	malignant
CD47	PSME3	0.000610158	malignant
CD47	SNRPE	0.000609981	malignant
CD47	BOLA3	0.000609625	malignant
CD47	MRPS28	0.00060923	malignant
CD47	MRPL21	0.000608767	malignant
CD47	TIMM13	0.000608064	malignant
CD47	BCCIP	0.000605771	malignant
CD47	POLR2F	0.000605259	malignant
CD47	PLS3	0.000604925	malignant
CD47	ID1	0.000604009	malignant
CD47	TNFRSF21	0.000603898	malignant
CD47	NUDCD2	0.000603099	malignant
CD47	CBX3	0.000602251	malignant
CD47	TBCA	0.000600677	malignant
CD47	TIMMDC1	0.000594742	malignant
CD47	TYMP	0.000593033	malignant
CD47	C1orf43	0.00059234	malignant
CD47	COX17	0.000591054	malignant
CD47	CKS1B	0.00059029	malignant
CD47	RALB	0.000587312	malignant
CD47	HSF1	0.000586192	malignant
CD47	PSENEN	0.000585744	malignant
CD47	SNRPF	0.000584309	malignant
CD47	ITGA6	0.000583667	malignant
CD47	SRA1	0.000579081	malignant
CD47	KDELR2	0.000576894	malignant
CD47	FAM136A	0.000575794	malignant
CD47	AKR1C3	0.000575679	malignant
CD47	TRAPPC5	0.000572515	malignant
CD47	NDUFB3	0.0005722	malignant
CD47	IFI35	0.000571961	malignant
CD47	WDR43	0.000571274	malignant
CD47	CAND1	0.000570924	malignant
CD47	SNRPD1	0.000570621	malignant
CD47	FKBP9	0.000564589	malignant
CD47	DPM1	0.000559786	malignant
CD47	LAMP2	0.000558986	malignant
CD47	ARPC5L	0.000558929	malignant
CD47	GORASP2	0.000557817	malignant
CD47	POLR2G	0.000555876	malignant
CD47	TIMM23	0.000555478	malignant
CD47	PSMD1	0.000555409	malignant
CD47	BLCAP	0.000554611	malignant
CD47	CENPW	0.00055282	malignant
CD47	SLC7A5	0.000552482	malignant
CD47	RAP2B	0.000551976	malignant
CD47	MYC	0.000551776	malignant
CD47	DSP	0.000548268	malignant
CD47	RUVBL2	0.000545126	malignant
CD47	STON2	0.000542817	malignant
CD47	SLC39A6	0.000541149	malignant
CD47	PEF1	0.000540919	malignant
CD47	LRRC59	0.000540784	malignant
CD47	RAC1	0.000533664	malignant
CD47	SMARCB1	0.000533497	malignant
CD47	MRPS22	0.000531704	malignant
CD47	GSR	0.000531238	malignant
CD47	KRT6B	0.000526983	malignant
CD47	PYCARD	0.000524935	malignant
CD47	PPCS	0.000522868	malignant
CD47	DERL2	0.000519053	malignant
CD47	PDHA1	0.000517079	malignant
CD47	CAST	0.000516059	malignant
CD47	ANAPC15	0.000514131	malignant
CD47	EIF4E	0.000512021	malignant
CD47	AMZ2	0.000510336	malignant
CD47	SARNP	0.000509387	malignant
CD47	TSG101	0.000504018	malignant
CD47	SLC25A1	0.000500192	malignant
CD47	NDUFA8	0.00049926	malignant
CD47	HAX1	0.000498673	malignant
CD47	PPA2	0.000497546	malignant
CD47	TMEM165	0.000495851	malignant
CD47	TRAPPC2L	0.000493686	malignant
CD47	CBR3	0.000487934	malignant
CD47	FLAD1	0.00048551	malignant
CD47	RBM19	0.00048409	malignant
CD47	SPINT1	0.000483751	malignant
CD47	ANAPC5	0.000483175	malignant
CD47	GPNMB	0.000481266	malignant
CD47	COPG1	0.000478003	malignant
CD47	ALDH3A2	0.000477156	malignant
CD47	LSM4	0.000473647	malignant
CD47	PA2G4	0.000471296	malignant
CD47	ATG3	0.000467289	malignant
CD47	ATP6V0D1	0.000466949	malignant
CD47	MRPL40	0.000466299	malignant
CD47	PHPT1	0.000466289	malignant
CD47	PDIA4	0.000465003	malignant
CD47	NSFL1C	0.000460441	malignant
CD47	ACP1	0.000460035	malignant
CD47	SPR	0.000459726	malignant
CD47	HDLBP	0.000457744	malignant
CD47	GLOD4	0.000456349	malignant
CD47	ABHD3	0.000454471	malignant
CD47	CALML3	0.000454187	malignant
CD47	GSTA4	0.000452897	malignant
CD47	TOMM22	0.000451723	malignant
CD47	SND1	0.000448204	malignant
CD47	ATXN7L3B	0.000446791	malignant
CD47	IFRD2	0.000446722	malignant
CD47	MRPL55	0.000446041	malignant
CD47	RNASEH2A	0.000445267	malignant
CD47	IGFBP3	0.000444299	malignant
CD47	MRPL18	0.000442906	malignant
CD47	USP10	0.00043909	malignant
CD47	PARP1	0.000436838	malignant
CD47	RNPS1	0.000434198	malignant
CD47	NDUFS4	0.000433933	malignant
CD47	CCDC124	0.000431512	malignant
CD47	TIMM8B	0.000430922	malignant
CD47	NDUFS3	0.000428799	malignant
CD47	BAD	0.000427467	malignant
CD47	AHCY	0.000426847	malignant
CD47	TPBG	0.000425753	malignant
CD47	TNC	0.000425329	malignant
CD47	FBL	0.000425284	malignant
CD47	PTTG1	0.000420243	malignant
CD47	LSM3	0.000419585	malignant
CD47	CXADR	0.00041846	malignant
CD47	PRSS21	0.000417165	malignant
CD47	TP63	0.000416312	malignant
CD47	AATF	0.000416111	malignant
CD47	CRIPT	0.000416004	malignant
CD47	EHF	0.000415853	malignant
CD47	PRPS2	0.000415104	malignant
CD47	PTPRS	0.000412848	malignant
CD47	MPLKIP	0.000412668	malignant
CD47	MED10	0.000412206	malignant
CD47	SEC11A	0.000410782	malignant
CD47	MVD	0.000408495	malignant
CD47	LAD1	0.000408242	malignant
CD47	GTF2I	0.000407973	malignant
CD47	MAGEA3	0.000407606	malignant
CD47	POLR2I	0.000405471	malignant
CD47	CYB5R1	0.000404529	malignant
CD47	PAIP1	0.00040419	malignant
CD47	SF3B5	0.000403785	malignant
CD47	MIR205HG	0.000402395	malignant
CD47	SLC16A1	0.000402026	malignant
CD47	DUSP14	0.000401913	malignant
CD47	ACO2	0.000401753	malignant
CD47	VRK2	0.000401731	malignant
CD47	AHSA1	0.00040137	malignant
CD47	PKP3	0.000400402	malignant
CD47	MRPS12	0.000400113	malignant
CD47	LAMTOR1	0.000399582	malignant
CD47	KRT15	0.000398979	malignant
CD47	PTPRF	0.000397778	malignant
CD47	ZNF622	0.000395606	malignant
CD47	DNAJC19	0.000394364	malignant
CD47	VTA1	0.000394301	malignant
CD47	SRXN1	0.000393565	malignant
CD47	NDUFA3	0.000389463	malignant
CD47	ACLY	0.000388928	malignant
CD47	SORD	0.000388855	malignant
CD47	GPN1	0.000388685	malignant
CD47	PSMG3	0.000386035	malignant
CD47	RNF181	0.00038515	malignant
CD47	SF3B3	0.00038385	malignant
CD47	DSG2	0.000383774	malignant
CD47	ANAPC13	0.000383104	malignant
CD47	CIAPIN1	0.000383046	malignant
CD47	FZD6	0.000382802	malignant
CD47	MRPS5	0.000382386	malignant
CD47	COPS8	0.00038224	malignant
CD47	PNKD	0.000381012	malignant
CD47	MRPS23	0.000380686	malignant
CD47	CLIP4	0.000378193	malignant
CD47	NAA15	0.000377867	malignant
CD47	ADAM9	0.000375822	malignant
CD47	CACYBP	0.000373825	malignant
CD47	SLC7A11	0.000373707	malignant
CD47	GNL2	0.000373249	malignant
CD47	TIMM17A	0.000372074	malignant
CD47	MIEN1	0.000372009	malignant
CD47	CA12	0.000371894	malignant
CD47	POLR1D	0.000370946	malignant
CD47	WDR18	0.000370728	malignant
CD47	ANXA3	0.000370632	malignant
CD47	PSMD9	0.000369196	malignant
CD47	PREB	0.000368906	malignant
CD47	NDUFB11	0.000368852	malignant
CD47	CLNS1A	0.000368813	malignant
CD47	DNAJB11	0.00036844	malignant
CD47	GCSH	0.000366756	malignant
CD47	LEO1	0.000365122	malignant
CD47	PPP4C	0.000364876	malignant
CD47	IMPDH2	0.000364604	malignant
CD47	IFNGR2	0.00036164	malignant
CD47	PAPSS1	0.000361014	malignant
CD47	FOSL1	0.000360745	malignant
CD47	ECHDC1	0.000360336	malignant
CD47	THOC3	0.000360166	malignant
CD47	HYPK	0.000359508	malignant
CD47	RAB18	0.000358466	malignant
CD47	SOX15	0.000356882	malignant
CD47	PPP1R21	0.000356684	malignant
CD47	NDUFA7	0.000355115	malignant
CD47	VTI1B	0.000354851	malignant
CD47	SRPRB	0.000353799	malignant
CD47	C19orf33	0.000352844	malignant
CD47	WDR12	0.000352479	malignant
CD47	BIRC5	0.00035107	malignant
CD47	MRPL38	0.000350967	malignant
CD47	HSPBP1	0.000349448	malignant
CD47	GSS	0.000349307	malignant
CD47	DST	0.000348671	malignant
CD47	NAA10	0.000347877	malignant
CD47	EIF4E2	0.000347862	malignant
CD47	TMEM9	0.000347807	malignant
CD47	SF3A3	0.000347441	malignant
CD47	TMEM106C	0.000347385	malignant
CD47	PDP1	0.000347362	malignant
CD47	RBM42	0.00034728	malignant
CD47	IDH3A	0.000347115	malignant
CD47	PRPF31	0.000346492	malignant
CD47	SUN1	0.000346371	malignant
CD47	PYGL	0.000345604	malignant
CD47	IFI27L2	0.000345456	malignant
CD47	POLE4	0.000345262	malignant
CD47	METTL5	0.000345228	malignant
CD47	ASS1	0.000345185	malignant
CD47	NDFIP2	0.000344169	malignant
CD47	NDUFA10	0.000343532	malignant
CD47	MARCKS	0.000343276	malignant
CD47	POLR2H	0.000343223	malignant
CD47	MRPL39	0.000343102	malignant
CD47	MGST2	0.000342997	malignant
CD47	LAMC2	0.000342967	malignant
CD47	NOP16	0.000342534	malignant
CD47	CNDP2	0.000342509	malignant
CD47	MRPL12	0.000341754	malignant
CD47	ATP6V1E1	0.000341061	malignant
CD47	FARSB	0.00034043	malignant
CD47	USO1	0.000340336	malignant
CD47	ABCC3	0.000340153	malignant
CD47	CYFIP1	0.000339151	malignant
CD47	EHBP1	0.000338768	malignant
CD47	TRAP1	0.000337908	malignant
CD47	CDK4	0.000337672	malignant
CD47	DPM2	0.000336955	malignant
CD47	ASF1A	0.00033625	malignant
CD47	NCBP2	0.000335844	malignant
CD47	CLCA2	0.000335545	malignant
CD47	SLC39A11	0.000335451	malignant
CD47	ORMDL2	0.000335254	malignant
CD47	PLEKHJ1	0.000334485	malignant
CD47	MAGEA1	0.000334041	malignant
CD47	CDH13	0.000332924	malignant
CD47	STMN1	0.000332385	malignant
CD47	CHMP1A	0.000331926	malignant
CD47	DHCR24	0.000331084	malignant
CD47	SFT2D1	0.000330299	malignant
CD47	AAMP	0.000330156	malignant
CD47	NDUFB4	0.000330139	malignant
CD47	PSMC6	0.000330026	malignant
CD47	BID	0.000329708	malignant
CD47	MPZL1	0.000328705	malignant
CD47	HSPB11	0.0003276	malignant
CD47	PIH1D1	0.000327426	malignant
CD47	ALG3	0.000326783	malignant
CD47	TPD52L1	0.000326706	malignant
CD47	SDHC	0.000326463	malignant
CD47	ISCA2	0.000325323	malignant
CD47	SRP72	0.000325136	malignant
CD47	RMDN3	0.000324618	malignant
CD47	IFT43	0.000324411	malignant
CD47	PITPNB	0.000324286	malignant
CD47	YIPF3	0.000324081	malignant
CD47	RDX	0.000323569	malignant
CD47	TMED3	0.000323167	malignant
CD47	CMC2	0.000322036	malignant
CD47	FSCN1	0.000321692	malignant
CD47	NSA2	0.000320856	malignant
CD47	PLAU	0.000320651	malignant
CD47	DSG3	0.000320628	malignant
CD47	MRPS15	0.000320501	malignant
CD47	XYLT2	0.000320294	malignant
CD47	DDR1	0.000320058	malignant
CD47	SLC25A11	0.000319323	malignant
CD47	DPAGT1	0.000318871	malignant
CD47	SS18L2	0.000318192	malignant
CD47	PWP1	0.000317603	malignant
CD47	DUSP23	0.000316435	malignant
CD47	PISD	0.00031285	malignant
CD47	SFXN1	0.000312646	malignant
CD47	RPP21	0.000309568	malignant
CD47	CYB5B	0.000308439	malignant
CD47	PTS	0.000307996	malignant
CD47	COX16	0.000307905	malignant
CD47	KRT42P	0.000306337	malignant
CD47	NAE1	0.000305997	malignant
CD47	MRPS26	0.000304946	malignant
CD47	CYB5R2	0.000304784	malignant
CD47	ARRDC1	0.000303482	malignant
CD47	NUP50	0.000301352	malignant
CD47	LLPH	0.000300319	malignant
CD47	ENTPD6	0.00028971	malignant
CD47	LAMA3	0.000276587	malignant
CD47	ETHE1	0.000276406	malignant
CD47	SERP1	0.000275379	malignant
CD47	BRIX1	0.000274092	malignant
CD47	EIF2S2	0.000270971	malignant
CD47	MX1	0.000268058	malignant
CD47	SAMD12	0.000267804	malignant
CD47	NSUN2	0.000266428	malignant
CD47	LRPPRC	0.000263754	malignant
CD47	PAFAH1B3	0.000261377	malignant
CD47	DCUN1D1	0.000261043	malignant
CD47	TPRKB	0.000259904	malignant
CD47	GPAA1	0.000259639	malignant
CD47	PRPSAP1	0.000258898	malignant
CD47	GUSB	0.000257852	malignant
CD47	KLK8	0.000255211	malignant
CD47	YDJC	0.000254597	malignant
CD47	NDUFA2	0.00025154	malignant
CD47	VPS25	0.000250664	malignant
CD47	POLR2J	0.000250212	malignant
CD47	IMMT	0.000248309	malignant
CD47	SGPL1	0.000247326	malignant
CD47	ESD	0.000246627	malignant
CD47	NT5C	0.000244295	malignant
CD47	SSNA1	0.000243958	malignant
CD47	DAP	0.000242835	malignant
CD47	EIF2S1	0.000238985	malignant
CD47	TPGS2	0.000236482	malignant
CD47	TMEM205	0.000235473	malignant
CD47	POP7	0.000233794	malignant
CD47	TSTD1	0.000233082	malignant
CD47	BPGM	0.000232691	malignant
CD47	PLTP	0.000230399	malignant
CD47	KLF5	0.000229566	malignant
CD47	ACTL6A	0.000227917	malignant
CD47	ADH5	0.000227642	malignant
CD47	TMTC3	0.000227566	malignant
CD47	PFDN1	0.000227555	malignant
CD47	TRIM29	0.000224464	malignant
CD47	EVA1C	0.000223734	malignant
CD47	ODC1	0.000222347	malignant
CD47	CDCA4	0.00022221	malignant
CD47	GPR87	0.000222132	malignant
CD47	DGCR2	0.00022146	malignant
CD47	PSMD3	0.000220487	malignant
CD47	ACSL1	0.000219376	malignant
CD47	DUSP7	0.000219341	malignant
CD47	RCN2	0.000218369	malignant
CD47	COPS7A	0.000218071	malignant
CD47	VPS4A	0.000217002	malignant
CD47	CBLC	0.000216682	malignant
CD47	SRP68	0.000216113	malignant
CD47	DKC1	0.00021523	malignant
CD47	FOXK2	0.000214672	malignant
CD47	ATG5	0.00021407	malignant
CD47	MZT2B	0.000214062	malignant
CD47	TRIM2	0.000213456	malignant
CD47	DDX56	0.000213222	malignant
CD47	NIPSNAP1	0.000212901	malignant
CD47	GNAI1	0.000211614	malignant
CD47	KRT6C	0.000210737	malignant
CD47	LRRC41	0.000210035	malignant
CD47	MRPL24	0.000209663	malignant
CD47	ADRB2	0.000209178	malignant
CD47	UBQLN1	0.000209119	malignant
CD47	TMEM11	0.000208683	malignant
CD47	TOMM40	0.000207983	malignant
CD47	GTF3C5	0.000207445	malignant
CD47	THAP4	0.000207086	malignant
CD47	CTNNAL1	0.000205799	malignant
CD47	NCK1	0.000204966	malignant
CD47	ESRG	0.000204906	malignant
CD47	EXOSC4	0.000204857	malignant
CD47	TNFAIP8	0.000204656	malignant
CD47	HPRT1	0.000202993	malignant
CD47	RANGAP1	0.000202449	malignant
CD47	BNIP3	0.000201446	malignant
CD47	NUP37	0.000201235	malignant
CD47	ERGIC2	0.000200698	malignant
CD47	DCAF13	0.000199732	malignant
CD47	RAB3D	0.000199701	malignant
CD47	COPS5	0.000199337	malignant
CD47	PAICS	0.000198716	malignant
CD47	KCTD9	0.000198677	malignant
CD47	MED28	0.000198448	malignant
CD47	EIF3C	0.000198363	malignant
CD47	CBWD1	0.000198035	malignant
CD47	PMPCA	0.000197581	malignant
CD47	ALG1L	0.000197215	malignant
CD47	P4HA2	0.00019704	malignant
CD47	KLK10	0.000196634	malignant
CD47	NUBP2	0.00019651	malignant
CD47	UCHL5	0.000196402	malignant
CD47	UBE2G1	0.000196118	malignant
CD47	ATXN10	0.000195488	malignant
CD47	PYCR2	0.000194749	malignant
CD47	GRHPR	0.000194742	malignant
CD47	TNFRSF1A	0.000194722	malignant
CD47	LPCAT3	0.000194554	malignant
CD47	EFNA5	0.000194177	malignant
CD47	SREBF2	0.000193839	malignant
CD47	CEBPG	0.000193645	malignant
CD47	SEMA3C	0.000193016	malignant
CD47	NHSL1	0.000192685	malignant
CD47	TPD52	0.000192632	malignant
CD47	PPIE	0.000192048	malignant
CD47	CDH1	0.000191905	malignant
CD47	TMX2	0.000191651	malignant
CD47	PIGS	0.000191435	malignant
CD47	COMMD8	0.000191106	malignant
CD47	GRPEL1	0.000190508	malignant
CD47	MRPS33	0.000190378	malignant
CD47	FGFBP1	0.000190348	malignant
CD47	ADSL	0.000190024	malignant
CD47	SRP19	0.000189862	malignant
CD47	UTP6	0.00018967	malignant
CD47	RND3	0.000188745	malignant
CD47	TARDBP	0.000188591	malignant
CD47	RRP1	0.000187961	malignant
CD47	PCNA	0.000187928	malignant
CD47	SIGMAR1	0.000187432	malignant
CD47	DCTPP1	0.00018737	malignant
CD47	PSMD10	0.000187253	malignant
CD47	ELAC2	0.000187198	malignant
CD47	PHF5A	0.000187032	malignant
CD47	SSU72	0.000186727	malignant
CD47	AVL9	0.000186609	malignant
CD47	REEP4	0.000186359	malignant
CD47	NDRG1	0.000185863	malignant
CD47	EMC8	0.000185704	malignant
CD47	KANSL2	0.000185697	malignant
CD47	PMVK	0.000185135	malignant
CD47	SLC25A37	0.000184938	malignant
CD47	GRWD1	0.000184933	malignant
CD47	RTN4	0.000184346	malignant
CD47	ITPA	0.000183903	malignant
CD47	EMC6	0.000183663	malignant
CD47	MRPL42	0.000183644	malignant
CD47	UTP18	0.000183279	malignant
CD47	NANS	0.00018264	malignant
CD47	NUDT1	0.000182502	malignant
CD47	PDLIM4	0.000182178	malignant
CD47	TMEM87A	0.000182087	malignant
CD47	MRPS30	0.000182074	malignant
CD47	LPIN3	0.000182017	malignant
CD47	SCAMP3	0.000181885	malignant
CD47	GGH	0.000181775	malignant
[truncated: 3,373 more rows]

## Sheet: Fig4h_inner
Target	Signal	Specificity
ALDH3A1	CD47	0.00665921
RAN	CD47	0.00619671
CA2	CD47	0.00533253
CLDN4	CD47	0.00526902
KRT8	CD47	0.00509516
EPCAM	CD47	0.00491248
TXNRD1	CD47	0.0045882
S100A11	CD47	0.0043527
CD9	CD47	0.00424708
S100A9	CD47	0.00423385
TRMT112	CD47	0.00422391
FABP5	CD47	0.00410189
PRDX2	CD47	0.00407985
PRDX5	CD47	0.00396424
GSTP1	CD47	0.00389964
GJB2	CD47	0.00378896
GPX2	CD47	0.00376817
UGT1A6	CD47	0.00370396
S100A8	CD47	0.00358976
AKR1B10	CD47	0.00354627
BST2	CD47	0.00353712
S100A10	CD47	0.00344128
IFI27	CD47	0.00337833
GRN	CD47	0.00334499
AKR1C1	CD47	0.00334082
SMYD3	CD47	0.00331103
LDHB	CD47	0.00325379
FGFBP2	CD47	0.00324769
GAS5	CD47	0.00322058
CYP4F11	CD47	0.003171
PGD	CD47	0.00315355
CXCL14	CD47	0.00314537
PSMB5	CD47	0.0031221
NME1	CD47	0.00305255
DHRS3	CD47	0.00304699
TKT	CD47	0.00298491
PSMB4	CD47	0.00297622
S100A14	CD47	0.00297099
AKR1C2	CD47	0.00296419
SLC3A2	CD47	0.00293098
PSMB1	CD47	0.00291068
PSMB3	CD47	0.00289606
TNFRSF12A	CD47	0.00288658
NDUFB9	CD47	0.00287967
UQCRC1	CD47	0.00285007
PSMA4	CD47	0.00283272
NME2	CD47	0.0028238
XRCC6	CD47	0.00279308
ATP6V0B	CD47	0.00277279
ADM	CD47	0.0027661
SYNGR2	CD47	0.00275063
ADH7	CD47	0.0027449
CAPG	CD47	0.00271075
KRT5	CD47	0.00270848
HSPB1	CD47	0.0027013
MLF2	CD47	0.00269133
KRT17	CD47	0.00267894
MLLT11	CD47	0.00267588
MRPL51	CD47	0.00266866
PSMA6	CD47	0.00266276
CSTB	CD47	0.00266109
PHGDH	CD47	0.00265556
SGK1	CD47	0.00261647
PSMB6	CD47	0.00261136
TALDO1	CD47	0.00260127
ETFB	CD47	0.0025987
NDUFA12	CD47	0.00259732
CHMP2A	CD47	0.00259452
PRDX1	CD47	0.00255349
PSMD7	CD47	0.00255346
NDUFB10	CD47	0.00252534
CCT7	CD47	0.00251854
TXN	CD47	0.00251607
SRP9	CD47	0.00249893
ILF2	CD47	0.00247724
DBI	CD47	0.00246992
SLC2A1	CD47	0.00244762
VDAC2	CD47	0.00244695
KRT14	CD47	0.00243852
TSPO	CD47	0.00241245
PSMC3	CD47	0.00239848
TMED9	CD47	0.00237837
S100A16	CD47	0.00237277
CTTN	CD47	0.00236086
TNFSF10	CD47	0.00235852
NDUFV2	CD47	0.00234373
TECR	CD47	0.00233956
GADD45GIP1	CD47	0.00233013
ADIPOR1	CD47	0.00231011
NFE2L2	CD47	0.00230762
ATRAID	CD47	0.00230546
HMGN1	CD47	0.00229603
NOSIP	CD47	0.00227644
PDIA6	CD47	0.00226935
SOX4	CD47	0.00226371
SLC25A39	CD47	0.00225312
COX6C	CD47	0.0022498
IDH1	CD47	0.00224702
HK1	CD47	0.00223555
CNPY2	CD47	0.00223047
LGALS3BP	CD47	0.00218503
OST4	CD47	0.00218334
EIF6	CD47	0.00218049
CCT4	CD47	0.00217152
C1QBP	CD47	0.00216727
NDUFB2	CD47	0.00216562
MSH2	CD47	0.00215922
HINT1	CD47	0.0021592
SNRPB	CD47	0.0021558
COX5A	CD47	0.00212937
EFNA1	CD47	0.00212659
PLEK2	CD47	0.00211494
PSMA2	CD47	0.00210438
SNRPD2	CD47	0.00209959
CLTA	CD47	0.00208277
PTDSS1	CD47	0.00208005
CLDN7	CD47	0.00207646
DAD1	CD47	0.00207375
MDH1	CD47	0.00207239
LIMA1	CD47	0.00207003
MRPL14	CD47	0.00204494
NDUFA1	CD47	0.00203643
PSMA1	CD47	0.00202527
ATP1B3	CD47	0.00202106
ANAPC11	CD47	0.00201168
SPINT2	CD47	0.00200644
COX7C	CD47	0.00199717
LY6D	CD47	0.00199462
RANBP1	CD47	0.00198402
NDUFV1	CD47	0.00197818
TACSTD2	CD47	0.00196995
AK2	CD47	0.00196037
PSMD4	CD47	0.00195409
EEF1B2	CD47	0.00194737
PRDX3	CD47	0.001941
PUF60	CD47	0.00193847
PSMD11	CD47	0.00193602
KRT18	CD47	0.00192022
PYCR1	CD47	0.00190766
NDUFB5	CD47	0.00190231
NDUFAB1	CD47	0.00190126
ALCAM	CD47	0.00189174
ME1	CD47	0.00187276
NEDD8	CD47	0.0018604
PHB2	CD47	0.00184829
MRPS21	CD47	0.0018476
SLC25A5	CD47	0.00184599
COX6A1	CD47	0.00184219
NDUFS5	CD47	0.00182839
SLC9A3R1	CD47	0.00181776
DYNLT1	CD47	0.00181245
CYC1	CD47	0.00180104
PSMG1	CD47	0.00179418
MRPL13	CD47	0.00179172
RPN2	CD47	0.00178658
SUMO1	CD47	0.00178088
UQCRH	CD47	0.0017749
DYNLL1	CD47	0.00177275
PCMT1	CD47	0.00175998
BCAP31	CD47	0.00175802
PPP1CA	CD47	0.00175174
PDCD5	CD47	0.00174978
CCND1	CD47	0.00174682
WDR83OS	CD47	0.00174435
PGAM1	CD47	0.00173248
MRPL27	CD47	0.00171856
IL20RB	CD47	0.00170832
UBL5	CD47	0.00168929
VDAC3	CD47	0.00168582
COX5B	CD47	0.00168536
VPS29	CD47	0.00168282
CCT2	CD47	0.00167925
FDFT1	CD47	0.00167588
GNG5	CD47	0.00167237
TUBA4A	CD47	0.00166946
HSD17B10	CD47	0.00166928
COX8A	CD47	0.00166674
PSMC1	CD47	0.00166556
UGDH	CD47	0.00166187
COX7B	CD47	0.00164038
DDX39A	CD47	0.00163815
MRPL20	CD47	0.00163071
PSMC2	CD47	0.00161937
DGUOK	CD47	0.00161452
NUTF2	CD47	0.0016136
VCP	CD47	0.0016123
COX7A2	CD47	0.0016041
POMP	CD47	0.00160394
KRT19	CD47	0.00159247
BLVRB	CD47	0.00158566
PSME2	CD47	0.00158128
NDUFS8	CD47	0.00158083
PRMT1	CD47	0.0015796
TM4SF1	CD47	0.00157934
SCD	CD47	0.00157268
ROMO1	CD47	0.00157104
KRT6A	CD47	0.00157103
PRKRA	CD47	0.0015707
CNIH4	CD47	0.00156912
GPX4	CD47	0.00156883
GTF3C6	CD47	0.00156726
TAF9	CD47	0.00155736
HSPE1	CD47	0.00155384
NDUFB7	CD47	0.00155077
ATOX1	CD47	0.00153588
COA6	CD47	0.00153405
SDC4	CD47	0.00153127
COA3	CD47	0.00152846
TUBA1C	CD47	0.00152537
EIF3M	CD47	0.00152437
GPX1	CD47	0.00151959
REXO2	CD47	0.00151676
HTATIP2	CD47	0.0015088
SSBP1	CD47	0.00150562
DHCR7	CD47	0.00150265
PERP	CD47	0.00150213
SFN	CD47	0.00150153
RIN2	CD47	0.00148992
JUP	CD47	0.00148205
PYGB	CD47	0.0014695
PDLIM1	CD47	0.00146842
AGTRAP	CD47	0.00146749
PSMB7	CD47	0.00146668
RBX1	CD47	0.0014639
TGFBI	CD47	0.00146335
HADHA	CD47	0.00145848
TMEM147	CD47	0.00145639
UQCRC2	CD47	0.00145512
CCT3	CD47	0.0014537
ADRM1	CD47	0.00145149
EIF3E	CD47	0.00144949
PPA1	CD47	0.00144593
ERP29	CD47	0.00144417
PSMC4	CD47	0.00144393
CSNK2B	CD47	0.00143905
COX7A2L	CD47	0.00142962
LSM7	CD47	0.0014257
ELOVL1	CD47	0.00142086
SEC61A1	CD47	0.00141786
LAMTOR2	CD47	0.00141622
APRT	CD47	0.00141104
COPS6	CD47	0.00140876
SDHB	CD47	0.00140694
MDK	CD47	0.0013967
P4HB	CD47	0.00139266
MMADHC	CD47	0.00138135
HSBP1	CD47	0.0013762
PSMD2	CD47	0.00137603
ETFA	CD47	0.0013734
CAPN1	CD47	0.00135416
EBNA1BP2	CD47	0.0013536
ATP6V1F	CD47	0.00135178
G6PD	CD47	0.00134689
SNRPG	CD47	0.00134513
PHB	CD47	0.00134207
EIF3H	CD47	0.0013402
DCXR	CD47	0.00133548
NDRG4	CD47	0.00132977
PSMD13	CD47	0.00132855
COX6B1	CD47	0.00132404
PSMC5	CD47	0.0013215
HMGCS1	CD47	0.00131373
ABCC5	CD47	0.00131075
STRAP	CD47	0.00130617
GSTO1	CD47	0.00130615
NOP10	CD47	0.00130529
SLC7A8	CD47	0.00129969
GLO1	CD47	0.00129954
TPD52L2	CD47	0.00129836
DDX1	CD47	0.00129805
S100A2	CD47	0.00129595
SEC61G	CD47	0.00129497
PSMA3	CD47	0.0012924
PPP2R1A	CD47	0.00129207
NQO1	CD47	0.0012875
GOT2	CD47	0.0012855
PGRMC1	CD47	0.00128324
SLIRP	CD47	0.0012781
NHP2	CD47	0.00127163
TUBB	CD47	0.0012712
PLP2	CD47	0.00125047
SYPL1	CD47	0.00125009
CCDC47	CD47	0.00124448
CBR1	CD47	0.00124439
GLRX3	CD47	0.00124012
SEC61B	CD47	0.0012293
CSNK1A1	CD47	0.00122694
PTGR1	CD47	0.0012222
STOML2	CD47	0.00122217
PPIC	CD47	0.00121627
TUFM	CD47	0.00121447
NDUFS6	CD47	0.00120667
ACTN1	CD47	0.00120287
PRELID1	CD47	0.00119843
RTN3	CD47	0.00119501
NDUFC1	CD47	0.00119394
G3BP1	CD47	0.00119271
DRG1	CD47	0.00119037
POLR2L	CD47	0.00118597
CYP2S1	CD47	0.00118441
IDH2	CD47	0.00118215
KRT16	CD47	0.00117561
YBX1	CD47	0.00117245
PDCD6	CD47	0.00117217
ADI1	CD47	0.00116873
CDC123	CD47	0.00116477
ABCC1	CD47	0.00116209
TRIM16	CD47	0.00115999
ATP1B1	CD47	0.00115172
RPN1	CD47	0.00115095
MDH2	CD47	0.00114872
TCP1	CD47	0.00114503
YIF1A	CD47	0.00114287
RAB10	CD47	0.00114265
MAGEA4	CD47	0.00114045
STT3A	CD47	0.00112659
SAA1	CD47	0.00112338
ADK	CD47	0.00111795
ARF5	CD47	0.00111122
UBE2L3	CD47	0.00110092
EMC4	CD47	0.00109999
IP6K2	CD47	0.00109901
AUP1	CD47	0.00109786
EIF4EBP1	CD47	0.00109346
CORO1C	CD47	0.0010845
MRPS24	CD47	0.00108379
HSPD1	CD47	0.00108129
RAD23A	CD47	0.00107614
TMEM134	CD47	0.00107598
UBE2V2	CD47	0.00107304
IRF6	CD47	0.0010671
TMEM179B	CD47	0.00106593
UQCRQ	CD47	0.00106072
PSMD8	CD47	0.00105488
SCPEP1	CD47	0.00104665
COMT	CD47	0.00104657
ABCB6	CD47	0.0010446
CTNNA1	CD47	0.00104395
SERPINB5	CD47	0.0010423
PFDN2	CD47	0.00103752
SLC20A2	CD47	0.00103655
TFG	CD47	0.00103492
HDAC1	CD47	0.00103382
DDX47	CD47	0.00103286
CCT6A	CD47	0.00103
NPC2	CD47	0.00102956
SKA2	CD47	0.00102461
ETS2	CD47	0.00101979
TMBIM1	CD47	0.00100971
PSMD6	CD47	0.00100693
PFN2	CD47	0.00100454
TMED10	CD47	0.00100262
GJB6	CD47	0.000991423
TMEM14A	CD47	0.000989823
TXNL1	CD47	0.000989037
LYPD3	CD47	0.000988963
PSMA5	CD47	0.000985775
BLVRA	CD47	0.000984465
MRPL28	CD47	0.000982872
RAB38	CD47	0.000976013
SERINC5	CD47	0.000974474
CASP1	CD47	0.000973604
VAMP8	CD47	0.000971985
LTBR	CD47	0.000962294
NDUFS2	CD47	0.000954659
MRPS7	CD47	0.000952131
MRPS34	CD47	0.000951969
EBP	CD47	0.000950517
HGS	CD47	0.000942769
DAP3	CD47	0.000940777
PPL	CD47	0.000939882
NAA20	CD47	0.00093693
KLK5	CD47	0.000934856
NDUFA9	CD47	0.000934587
PHLDA2	CD47	0.000929108
PSMD14	CD47	0.000921841
FARSA	CD47	0.000921193
ARPC1A	CD47	0.000920406
EMC7	CD47	0.000918448
MRPL37	CD47	0.000918122
AP2S1	CD47	0.000900666
SLC31A2	CD47	0.000900659
ERGIC3	CD47	0.000897913
CDH3	CD47	0.000893758
OSTC	CD47	0.000887956
UQCR10	CD47	0.000886319
KRTCAP2	CD47	0.000885419
BCKDHA	CD47	0.00088004
LSM12	CD47	0.000879076
PPIF	CD47	0.000875106
NOB1	CD47	0.000872322
BAIAP2	CD47	0.000872117
AURKAIP1	CD47	0.000871799
TXNDC17	CD47	0.000866101
CHRM3	CD47	0.000865782
NDUFB6	CD47	0.000865296
YTHDF2	CD47	0.000864199
CCT8	CD47	0.000861863
FKBP2	CD47	0.000861608
TRAPPC3	CD47	0.000860771
CCT5	CD47	0.000860134
ATP6V1D	CD47	0.000857756
CBX1	CD47	0.000857511
TMEM14B	CD47	0.000854638
OCIAD2	CD47	0.000853258
COMMD3	CD47	0.000845814
AKR1A1	CD47	0.000844592
SIVA1	CD47	0.000841082
IDH3B	CD47	0.000840081
HMGN3	CD47	0.000835374
ZNF706	CD47	0.00083452
UQCRFS1	CD47	0.000833481
SLPI	CD47	0.000828974
MRPS18C	CD47	0.000827751
SNRPC	CD47	0.000825704
HMOX2	CD47	0.000824755
HADHB	CD47	0.000824358
APEX1	CD47	0.000823157
PKP1	CD47	0.000823123
MPZL2	CD47	0.00081925
MRPL36	CD47	0.000819043
IMP4	CD47	0.000813168
COL17A1	CD47	0.000809215
DPY30	CD47	0.000807255
ANXA8L1	CD47	0.000804303
EMG1	CD47	0.00080237
FAM162A	CD47	0.000797099
HMGA1	CD47	0.000796862
NDUFA11	CD47	0.000794114
ANP32B	CD47	0.000794098
TMEM208	CD47	0.000792715
PSMD12	CD47	0.000791756
NME4	CD47	0.000790622
COPZ1	CD47	0.000788217
VDAC1	CD47	0.000784045
DECR1	CD47	0.00078403
LAMB3	CD47	0.000777856
PRSS23	CD47	0.000777461
DNAJC15	CD47	0.000775722
SNHG8	CD47	0.000771538
FDPS	CD47	0.000771328
ALG5	CD47	0.0007699
BANF1	CD47	0.000767861
VEZT	CD47	0.000767673
POLD2	CD47	0.000767145
SDHA	CD47	0.00076594
NTMT1	CD47	0.000760746
BRMS1	CD47	0.000758519
PRAME	CD47	0.000757398
FXYD3	CD47	0.0007546
TAX1BP3	CD47	0.000754217
HMG20B	CD47	0.000751103
OAS1	CD47	0.00074931
ACAT2	CD47	0.000749028
ERH	CD47	0.000747665
PRDX4	CD47	0.000743436
TUBB6	CD47	0.000736258
PDCD10	CD47	0.000734967
ASPH	CD47	0.000732904
TMEM258	CD47	0.000730317
MPV17	CD47	0.000729102
EIF3D	CD47	0.000728624
TSPAN6	CD47	0.000726503
SNRPD3	CD47	0.000726491
NMI	CD47	0.000725807
MRPL41	CD47	0.000725778
PRDX6	CD47	0.000725258
NUDT5	CD47	0.000722294
STIP1	CD47	0.000719349
TXNDC12	CD47	0.000711799
NDUFA4L2	CD47	0.000711672
SHC1	CD47	0.000710405
XPOT	CD47	0.00070019
SDC1	CD47	0.000700008
APMAP	CD47	0.000699579
POLDIP2	CD47	0.000699559
MSH6	CD47	0.000697143
OTUB1	CD47	0.000693881
TOMM5	CD47	0.000686595
PDZK1IP1	CD47	0.000683745
TOMM20	CD47	0.000682082
POLR2K	CD47	0.000678824
EIF4G1	CD47	0.000676398
ECHS1	CD47	0.000671575
NDUFA6	CD47	0.000670726
MRPL32	CD47	0.000669653
UCHL3	CD47	0.000669594
SPAG7	CD47	0.000669379
WEE1	CD47	0.000667234
RAB1A	CD47	0.000664241
C19orf48	CD47	0.000663488
MRPL33	CD47	0.000663065
GNL3	CD47	0.0006629
GJB3	CD47	0.000662595
NGRN	CD47	0.000662569
SLC1A5	CD47	0.000662258
DNPH1	CD47	0.000658912
TOMM6	CD47	0.000658317
SNRNP40	CD47	0.000658147
AVPI1	CD47	0.000657623
MRPL3	CD47	0.000653415
DBNL	CD47	0.000649774
GPC1	CD47	0.000649177
FKBP3	CD47	0.000644968
ZFYVE21	CD47	0.000643171
PIR	CD47	0.000640972
MEA1	CD47	0.00064039
COPB2	CD47	0.000639223
TUFT1	CD47	0.000637249
ATP1A1	CD47	0.00063595
SNRPA1	CD47	0.000634433
SEC13	CD47	0.000631563
BLMH	CD47	0.000631432
PRMT5	CD47	0.000630183
NOP2	CD47	0.000625372
RNF168	CD47	0.000624478
MRPL15	CD47	0.000623571
TXNDC9	CD47	0.000619013
POLR2B	CD47	0.000618494
F11R	CD47	0.000617658
KEAP1	CD47	0.000617022
TXN2	CD47	0.000614198
EIF2B1	CD47	0.000613733
EXOSC7	CD47	0.000611485
PSME3	CD47	0.000610158
SNRPE	CD47	0.000609981
BOLA3	CD47	0.000609625
MRPS28	CD47	0.00060923
MRPL21	CD47	0.000608767
TIMM13	CD47	0.000608064
BCCIP	CD47	0.000605771
POLR2F	CD47	0.000605259
PLS3	CD47	0.000604925
ID1	CD47	0.000604009
TNFRSF21	CD47	0.000603898
NUDCD2	CD47	0.000603099
CBX3	CD47	0.000602251
TBCA	CD47	0.000600677
TIMMDC1	CD47	0.000594742
TYMP	CD47	0.000593033
C1orf43	CD47	0.00059234
COX17	CD47	0.000591054
CKS1B	CD47	0.00059029
RALB	CD47	0.000587312
HSF1	CD47	0.000586192
PSENEN	CD47	0.000585744
SNRPF	CD47	0.000584309
ITGA6	CD47	0.000583667
SRA1	CD47	0.000579081
KDELR2	CD47	0.000576894
FAM136A	CD47	0.000575794
AKR1C3	CD47	0.000575679
TRAPPC5	CD47	0.000572515
NDUFB3	CD47	0.0005722
IFI35	CD47	0.000571961
WDR43	CD47	0.000571274
CAND1	CD47	0.000570924
SNRPD1	CD47	0.000570621
FKBP9	CD47	0.000564589
DPM1	CD47	0.000559786
LAMP2	CD47	0.000558986
ARPC5L	CD47	0.000558929
GORASP2	CD47	0.000557817
POLR2G	CD47	0.000555876
TIMM23	CD47	0.000555478
PSMD1	CD47	0.000555409
BLCAP	CD47	0.000554611
CENPW	CD47	0.00055282
SLC7A5	CD47	0.000552482
RAP2B	CD47	0.000551976
MYC	CD47	0.000551776
DSP	CD47	0.000548268
RUVBL2	CD47	0.000545126
STON2	CD47	0.000542817
SLC39A6	CD47	0.000541149
PEF1	CD47	0.000540919
LRRC59	CD47	0.000540784
RAC1	CD47	0.000533664
SMARCB1	CD47	0.000533497
MRPS22	CD47	0.000531704
GSR	CD47	0.000531238
KRT6B	CD47	0.000526983
PYCARD	CD47	0.000524935
PPCS	CD47	0.000522868
DERL2	CD47	0.000519053
PDHA1	CD47	0.000517079
CAST	CD47	0.000516059
ANAPC15	CD47	0.000514131
EIF4E	CD47	0.000512021
AMZ2	CD47	0.000510336
SARNP	CD47	0.000509387
TSG101	CD47	0.000504018
SLC25A1	CD47	0.000500192
NDUFA8	CD47	0.00049926
HAX1	CD47	0.000498673
PPA2	CD47	0.000497546
TMEM165	CD47	0.000495851
TRAPPC2L	CD47	0.000493686
CBR3	CD47	0.000487934
FLAD1	CD47	0.00048551
RBM19	CD47	0.00048409
SPINT1	CD47	0.000483751
ANAPC5	CD47	0.000483175
GPNMB	CD47	0.000481266
COPG1	CD47	0.000478003
ALDH3A2	CD47	0.000477156
LSM4	CD47	0.000473647
PA2G4	CD47	0.000471296
ATG3	CD47	0.000467289
ATP6V0D1	CD47	0.000466949
MRPL40	CD47	0.000466299
PHPT1	CD47	0.000466289
PDIA4	CD47	0.000465003
NSFL1C	CD47	0.000460441
ACP1	CD47	0.000460035
SPR	CD47	0.000459726
HDLBP	CD47	0.000457744
GLOD4	CD47	0.000456349
ABHD3	CD47	0.000454471
CALML3	CD47	0.000454187
GSTA4	CD47	0.000452897
TOMM22	CD47	0.000451723
SND1	CD47	0.000448204
ATXN7L3B	CD47	0.000446791
IFRD2	CD47	0.000446722
MRPL55	CD47	0.000446041
RNASEH2A	CD47	0.000445267
IGFBP3	CD47	0.000444299
MRPL18	CD47	0.000442906
USP10	CD47	0.00043909
PARP1	CD47	0.000436838
RNPS1	CD47	0.000434198
NDUFS4	CD47	0.000433933
CCDC124	CD47	0.000431512
TIMM8B	CD47	0.000430922
NDUFS3	CD47	0.000428799
BAD	CD47	0.000427467
AHCY	CD47	0.000426847
TPBG	CD47	0.000425753
TNC	CD47	0.000425329
FBL	CD47	0.000425284
PTTG1	CD47	0.000420243
LSM3	CD47	0.000419585
CXADR	CD47	0.00041846
PRSS21	CD47	0.000417165
TP63	CD47	0.000416312
AATF	CD47	0.000416111
CRIPT	CD47	0.000416004
EHF	CD47	0.000415853
PRPS2	CD47	0.000415104
PTPRS	CD47	0.000412848
MPLKIP	CD47	0.000412668
MED10	CD47	0.000412206
SEC11A	CD47	0.000410782
MVD	CD47	0.000408495
LAD1	CD47	0.000408242
GTF2I	CD47	0.000407973
MAGEA3	CD47	0.000407606
POLR2I	CD47	0.000405471
CYB5R1	CD47	0.000404529
PAIP1	CD47	0.00040419
SF3B5	CD47	0.000403785
MIR205HG	CD47	0.000402395
SLC16A1	CD47	0.000402026
DUSP14	CD47	0.000401913
ACO2	CD47	0.000401753
VRK2	CD47	0.000401731
AHSA1	CD47	0.00040137
PKP3	CD47	0.000400402
MRPS12	CD47	0.000400113
LAMTOR1	CD47	0.000399582
KRT15	CD47	0.000398979
PTPRF	CD47	0.000397778
ZNF622	CD47	0.000395606
DNAJC19	CD47	0.000394364
VTA1	CD47	0.000394301
SRXN1	CD47	0.000393565
NDUFA3	CD47	0.000389463
ACLY	CD47	0.000388928
SORD	CD47	0.000388855
GPN1	CD47	0.000388685
PSMG3	CD47	0.000386035
RNF181	CD47	0.00038515
SF3B3	CD47	0.00038385
DSG2	CD47	0.000383774
ANAPC13	CD47	0.000383104
CIAPIN1	CD47	0.000383046
FZD6	CD47	0.000382802
MRPS5	CD47	0.000382386
COPS8	CD47	0.00038224
PNKD	CD47	0.000381012
MRPS23	CD47	0.000380686
CLIP4	CD47	0.000378193
NAA15	CD47	0.000377867
ADAM9	CD47	0.000375822
CACYBP	CD47	0.000373825
SLC7A11	CD47	0.000373707
GNL2	CD47	0.000373249
TIMM17A	CD47	0.000372074
MIEN1	CD47	0.000372009
CA12	CD47	0.000371894
POLR1D	CD47	0.000370946
WDR18	CD47	0.000370728
ANXA3	CD47	0.000370632
PSMD9	CD47	0.000369196
PREB	CD47	0.000368906
NDUFB11	CD47	0.000368852
CLNS1A	CD47	0.000368813
DNAJB11	CD47	0.00036844
GCSH	CD47	0.000366756
LEO1	CD47	0.000365122
PPP4C	CD47	0.000364876
IMPDH2	CD47	0.000364604
IFNGR2	CD47	0.00036164
PAPSS1	CD47	0.000361014
FOSL1	CD47	0.000360745
ECHDC1	CD47	0.000360336
THOC3	CD47	0.000360166
HYPK	CD47	0.000359508
RAB18	CD47	0.000358466
SOX15	CD47	0.000356882
PPP1R21	CD47	0.000356684
NDUFA7	CD47	0.000355115
VTI1B	CD47	0.000354851
SRPRB	CD47	0.000353799
C19orf33	CD47	0.000352844
WDR12	CD47	0.000352479
BIRC5	CD47	0.00035107
MRPL38	CD47	0.000350967
HSPBP1	CD47	0.000349448
GSS	CD47	0.000349307
DST	CD47	0.000348671
NAA10	CD47	0.000347877
EIF4E2	CD47	0.000347862
TMEM9	CD47	0.000347807
SF3A3	CD47	0.000347441
TMEM106C	CD47	0.000347385
PDP1	CD47	0.000347362
RBM42	CD47	0.00034728
IDH3A	CD47	0.000347115
PRPF31	CD47	0.000346492
SUN1	CD47	0.000346371
PYGL	CD47	0.000345604
IFI27L2	CD47	0.000345456
POLE4	CD47	0.000345262
METTL5	CD47	0.000345228
ASS1	CD47	0.000345185
NDFIP2	CD47	0.000344169
NDUFA10	CD47	0.000343532
MARCKS	CD47	0.000343276
POLR2H	CD47	0.000343223
MRPL39	CD47	0.000343102
MGST2	CD47	0.000342997
LAMC2	CD47	0.000342967
NOP16	CD47	0.000342534
CNDP2	CD47	0.000342509
MRPL12	CD47	0.000341754
ATP6V1E1	CD47	0.000341061
FARSB	CD47	0.00034043
USO1	CD47	0.000340336
ABCC3	CD47	0.000340153
CYFIP1	CD47	0.000339151
EHBP1	CD47	0.000338768
TRAP1	CD47	0.000337908
CDK4	CD47	0.000337672
DPM2	CD47	0.000336955
ASF1A	CD47	0.00033625
NCBP2	CD47	0.000335844
CLCA2	CD47	0.000335545
SLC39A11	CD47	0.000335451
ORMDL2	CD47	0.000335254
PLEKHJ1	CD47	0.000334485
MAGEA1	CD47	0.000334041
CDH13	CD47	0.000332924
STMN1	CD47	0.000332385
CHMP1A	CD47	0.000331926
DHCR24	CD47	0.000331084
SFT2D1	CD47	0.000330299
AAMP	CD47	0.000330156
NDUFB4	CD47	0.000330139
PSMC6	CD47	0.000330026
BID	CD47	0.000329708
MPZL1	CD47	0.000328705
HSPB11	CD47	0.0003276
PIH1D1	CD47	0.000327426
ALG3	CD47	0.000326783
TPD52L1	CD47	0.000326706
SDHC	CD47	0.000326463
ISCA2	CD47	0.000325323
SRP72	CD47	0.000325136
RMDN3	CD47	0.000324618
IFT43	CD47	0.000324411
PITPNB	CD47	0.000324286
YIPF3	CD47	0.000324081
RDX	CD47	0.000323569
TMED3	CD47	0.000323167
CMC2	CD47	0.000322036
FSCN1	CD47	0.000321692
NSA2	CD47	0.000320856
PLAU	CD47	0.000320651
DSG3	CD47	0.000320628
MRPS15	CD47	0.000320501
XYLT2	CD47	0.000320294
DDR1	CD47	0.000320058
SLC25A11	CD47	0.000319323
DPAGT1	CD47	0.000318871
SS18L2	CD47	0.000318192
PWP1	CD47	0.000317603
DUSP23	CD47	0.000316435
PISD	CD47	0.00031285
SFXN1	CD47	0.000312646
RPP21	CD47	0.000309568
CYB5B	CD47	0.000308439
PTS	CD47	0.000307996
COX16	CD47	0.000307905
KRT42P	CD47	0.000306337
NAE1	CD47	0.000305997
MRPS26	CD47	0.000304946
CYB5R2	CD47	0.000304784
ARRDC1	CD47	0.000303482
NUP50	CD47	0.000301352
LLPH	CD47	0.000300319
ENTPD6	CD47	0.00028971
LAMA3	CD47	0.000276587
ETHE1	CD47	0.000276406
SERP1	CD47	0.000275379
BRIX1	CD47	0.000274092
EIF2S2	CD47	0.000270971
MX1	CD47	0.000268058
SAMD12	CD47	0.000267804
NSUN2	CD47	0.000266428
LRPPRC	CD47	0.000263754
PAFAH1B3	CD47	0.000261377
DCUN1D1	CD47	0.000261043
TPRKB	CD47	0.000259904
GPAA1	CD47	0.000259639
PRPSAP1	CD47	0.000258898
GUSB	CD47	0.000257852
KLK8	CD47	0.000255211
YDJC	CD47	0.000254597
NDUFA2	CD47	0.00025154
VPS25	CD47	0.000250664
POLR2J	CD47	0.000250212
IMMT	CD47	0.000248309
SGPL1	CD47	0.000247326
ESD	CD47	0.000246627
NT5C	CD47	0.000244295
SSNA1	CD47	0.000243958
DAP	CD47	0.000242835
EIF2S1	CD47	0.000238985
TPGS2	CD47	0.000236482
TMEM205	CD47	0.000235473
POP7	CD47	0.000233794
TSTD1	CD47	0.000233082
BPGM	CD47	0.000232691
PLTP	CD47	0.000230399
KLF5	CD47	0.000229566
ACTL6A	CD47	0.000227917
ADH5	CD47	0.000227642
TMTC3	CD47	0.000227566
PFDN1	CD47	0.000227555
TRIM29	CD47	0.000224464
EVA1C	CD47	0.000223734
ODC1	CD47	0.000222347
CDCA4	CD47	0.00022221
GPR87	CD47	0.000222132
DGCR2	CD47	0.00022146
PSMD3	CD47	0.000220487
ACSL1	CD47	0.000219376
DUSP7	CD47	0.000219341
RCN2	CD47	0.000218369
COPS7A	CD47	0.000218071
VPS4A	CD47	0.000217002
CBLC	CD47	0.000216682
SRP68	CD47	0.000216113
DKC1	CD47	0.00021523
FOXK2	CD47	0.000214672
ATG5	CD47	0.00021407
MZT2B	CD47	0.000214062
TRIM2	CD47	0.000213456
DDX56	CD47	0.000213222
NIPSNAP1	CD47	0.000212901
GNAI1	CD47	0.000211614
KRT6C	CD47	0.000210737
LRRC41	CD47	0.000210035
MRPL24	CD47	0.000209663
ADRB2	CD47	0.000209178
UBQLN1	CD47	0.000209119
TMEM11	CD47	0.000208683
TOMM40	CD47	0.000207983
GTF3C5	CD47	0.000207445
THAP4	CD47	0.000207086
CTNNAL1	CD47	0.000205799
NCK1	CD47	0.000204966
ESRG	CD47	0.000204906
EXOSC4	CD47	0.000204857
TNFAIP8	CD47	0.000204656
HPRT1	CD47	0.000202993
RANGAP1	CD47	0.000202449
BNIP3	CD47	0.000201446
NUP37	CD47	0.000201235
ERGIC2	CD47	0.000200698
DCAF13	CD47	0.000199732
RAB3D	CD47	0.000199701
COPS5	CD47	0.000199337
PAICS	CD47	0.000198716
KCTD9	CD47	0.000198677
MED28	CD47	0.000198448
EIF3C	CD47	0.000198363
CBWD1	CD47	0.000198035
PMPCA	CD47	0.000197581
ALG1L	CD47	0.000197215
P4HA2	CD47	0.00019704
KLK10	CD47	0.000196634
NUBP2	CD47	0.00019651
UCHL5	CD47	0.000196402
UBE2G1	CD47	0.000196118
ATXN10	CD47	0.000195488
PYCR2	CD47	0.000194749
GRHPR	CD47	0.000194742
TNFRSF1A	CD47	0.000194722
LPCAT3	CD47	0.000194554
EFNA5	CD47	0.000194177
SREBF2	CD47	0.000193839
CEBPG	CD47	0.000193645
SEMA3C	CD47	0.000193016
NHSL1	CD47	0.000192685
TPD52	CD47	0.000192632
PPIE	CD47	0.000192048
CDH1	CD47	0.000191905
TMX2	CD47	0.000191651
PIGS	CD47	0.000191435
COMMD8	CD47	0.000191106
GRPEL1	CD47	0.000190508
MRPS33	CD47	0.000190378
FGFBP1	CD47	0.000190348
ADSL	CD47	0.000190024
SRP19	CD47	0.000189862
UTP6	CD47	0.00018967
RND3	CD47	0.000188745
TARDBP	CD47	0.000188591
RRP1	CD47	0.000187961
PCNA	CD47	0.000187928
SIGMAR1	CD47	0.000187432
DCTPP1	CD47	0.00018737
PSMD10	CD47	0.000187253
ELAC2	CD47	0.000187198
PHF5A	CD47	0.000187032
SSU72	CD47	0.000186727
AVL9	CD47	0.000186609
REEP4	CD47	0.000186359
NDRG1	CD47	0.000185863
EMC8	CD47	0.000185704
KANSL2	CD47	0.000185697
PMVK	CD47	0.000185135
SLC25A37	CD47	0.000184938
GRWD1	CD47	0.000184933
RTN4	CD47	0.000184346
ITPA	CD47	0.000183903
EMC6	CD47	0.000183663
MRPL42	CD47	0.000183644
UTP18	CD47	0.000183279
NANS	CD47	0.00018264
NUDT1	CD47	0.000182502
PDLIM4	CD47	0.000182178
TMEM87A	CD47	0.000182087
MRPS30	CD47	0.000182074
LPIN3	CD47	0.000182017
SCAMP3	CD47	0.000181885
GGH	CD47	0.000181775
DCTN2	CD47	0.000181754
TUBG1	CD47	0.000181642
SMAD3	CD47	0.000180796
SRSF9	CD47	0.000180664
ZMPSTE24	CD47	0.000180559
ENY2	CD47	0.000180403
NT5C3B	CD47	0.000180099
PARL	CD47	0.000179967
LYPLA1	CD47	0.000179668
HCAR2	CD47	0.000179344
RRP9	CD47	0.000179128
CSE1L	CD47	0.000179014
DERA	CD47	0.000178328
CBY1	CD47	0.000178017
UNG	CD47	0.000177842
DCTD	CD47	0.000177671
TES	CD47	0.000177605
UROD	CD47	0.000177527
CDC20	CD47	0.00017731
KTN1	CD47	0.000176858
TMEM18	CD47	0.000176735
EXOSC8	CD47	0.000176631
ABCF3	CD47	0.000176433
CDK7	CD47	0.000176186
MEST	CD47	0.000176142
VPS72	CD47	0.0001758
FHL2	CD47	0.000175776
IFI30	CD47	0.000175624
MSRB1	CD47	0.000175495
PRPSAP2	CD47	0.000175396
DHRS4	CD47	0.00017534
BCL11A	CD47	0.000175082
THOC6	CD47	0.000174928
C16orf74	CD47	0.000174772
RNF141	CD47	0.00017476
PHKB	CD47	0.000174521
VSNL1	CD47	0.000174498
ARHGAP8	CD47	0.000174229
PTK7	CD47	0.00017394
RASSF7	CD47	0.000173563
MRPS18B	CD47	0.000173409
GGCT	CD47	0.000173396
NTPCR	CD47	0.000173311
NOC2L	CD47	0.000172486
ABRACL	CD47	0.00017232
WDR61	CD47	0.000171987
ULBP2	CD47	0.00017181
CETN2	CD47	0.000171266
TMEM97	CD47	0.00017111
DANCR	CD47	0.000170572
ERI3	CD47	0.000170382
CYB561	CD47	0.000170044
CLTC	CD47	0.000169808
ZNF593	CD47	0.000169634
SQLE	CD47	0.00016951
NDUFS1	CD47	0.000169424
SHMT2	CD47	0.000169359
U2SURP	CD47	0.000169162
POLE3	CD47	0.000169117
B3GALNT2	CD47	0.000169066
HDDC2	CD47	0.000168682
TRUB2	CD47	0.000168625
CSTA	CD47	0.000168226
BAP1	CD47	0.000168154
NOS1AP	CD47	0.0001681
HNRNPD	CD47	0.00016808
PET100	CD47	0.000167634
POLR1C	CD47	0.00016753
SYNCRIP	CD47	0.000167496
PPME1	CD47	0.000167409
DUS3L	CD47	0.000167359
NQO2	CD47	0.00016735
GPS1	CD47	0.000167332
MRPL47	CD47	0.000167257
NELFCD	CD47	0.000167105
EMC2	CD47	0.000166981
PRKAG1	CD47	0.000166763
NUP88	CD47	0.00016664
DDX55	CD47	0.000166479
IFT20	CD47	0.000166212
SHARPIN	CD47	0.000166183
PSME4	CD47	0.000166178
MCM7	CD47	0.000165741
MED30	CD47	0.000165655
SLBP	CD47	0.00016545
TP53I13	CD47	0.000165119
EIF2B4	CD47	0.000164927
EIF2AK2	CD47	0.000164839
ZCRB1	CD47	0.000164802
CHMP3	CD47	0.000164523
MRPS18A	CD47	0.000164374
RPF2	CD47	0.00016434
CLTB	CD47	0.000164328
UNC50	CD47	0.000164129
RTKN	CD47	0.000163484
GMNN	CD47	0.000163463
MRPS10	CD47	0.000163362
ITGB4	CD47	0.000163211
MRPL2	CD47	0.000162956
PLXNB1	CD47	0.000162648
SCYL2	CD47	0.000162133
THOC7	CD47	0.000161976
MRPL16	CD47	0.000161704
SPTSSA	CD47	0.000161433
XPA	CD47	0.000161339
CHID1	CD47	0.000161131
LGALS7	CD47	0.000161129
JKAMP	CD47	0.000160808
PLA2G4B	CD47	0.000160791
TMEM98	CD47	0.000160569
MFAP1	CD47	0.000160521
XPO1	CD47	0.00016052
ZCCHC17	CD47	0.000160259
SLC35F2	CD47	0.000160058
TRAPPC4	CD47	0.000159949
TK1	CD47	0.000159907
SURF6	CD47	0.000159868
TSEN34	CD47	0.000159542
MRPL4	CD47	0.000159479
OXA1L	CD47	0.000159359
FIBP	CD47	0.00015932
AIMP2	CD47	0.000159158
SNX5	CD47	0.000158344
CDCP1	CD47	0.000158116
LSM2	CD47	0.000157403
LYAR	CD47	0.000157133
FAM210A	CD47	0.000156719
CAPRIN1	CD47	0.000156661
RBP1	CD47	0.000156555
MAGEA6	CD47	0.000156535
DDB1	CD47	0.000155965
MRPS35	CD47	0.000155956
GOSR2	CD47	0.000155819
PSMB2	CD47	0.000155711
PTRH2	CD47	0.00015533
PBDC1	CD47	0.000155235
MRPS11	CD47	0.00015514
VPS35	CD47	0.000155067
ERAL1	CD47	0.000154857
MCRS1	CD47	0.000154778
B3GNT5	CD47	0.00015475
DNAJC7	CD47	0.00015472
TOR3A	CD47	0.000154618
SERINC2	CD47	0.000154357
TDP2	CD47	0.000153913
GM2A	CD47	0.000153854
CHCHD7	CD47	0.000153852
EBAG9	CD47	0.000153708
SERPINB13	CD47	0.000153682
ARHGEF5	CD47	0.000153431
CRKL	CD47	0.000153397
S100A16	CD99	0.0118503
BLVRB	CD99	0.0067875
MAGEA4	CD99	0.0065067
KLK5	CD99	0.00611198
CYC1	CD99	0.00597526
GSTP1	CD99	0.00566352
S100A11	CD99	0.00560353
ATG3	CD99	0.00522946
CSNK2B	CD99	0.00514408
SLC3A2	CD99	0.00508182
PRDX5	CD99	0.00503174
CD9	CD99	0.00481609
AKR1C3	CD99	0.00459645
CCT7	CD99	0.00445956
IFI27	CD99	0.0043981
CAPG	CD99	0.00434954
GRN	CD99	0.00432137
TALDO1	CD99	0.00431144
DYNLL1	CD99	0.00421917
KRT14	CD99	0.00409511
KRT15	CD99	0.00403491
CORO1C	CD99	0.00400513
TMED3	CD99	0.0039592
PRDX1	CD99	0.00395115
CCT2	CD99	0.00395049
ACTL6A	CD99	0.00394418
ACOT7	CD99	0.00386764
ALDH2	CD99	0.00372036
C1orf43	CD99	0.00358287
PPP2R1A	CD99	0.00358246
USB1	CD99	0.00358169
SLC25A39	CD99	0.00352294
BCAP31	CD99	0.0035127
RAN	CD99	0.00350898
PUF60	CD99	0.0034746
TMEM14B	CD99	0.00343332
ADIPOR1	CD99	0.00338974
UPP1	CD99	0.00333679
KRT5	CD99	0.00332322
EMG1	CD99	0.00331405
RBP1	CD99	0.0032745
NPC2	CD99	0.00324769
TNFRSF12A	CD99	0.00311229
EFNA1	CD99	0.00309394
DAP	CD99	0.00308673
MRPS24	CD99	0.00301958
SDHA	CD99	0.00300697
TUBA1C	CD99	0.0029817
LAMB3	CD99	0.00297532
TMEM134	CD99	0.00297034
CHMP2A	CD99	0.00296065
UQCRH	CD99	0.00294743
SYNGR2	CD99	0.0029317
ATRAID	CD99	0.00290974
ACAT2	CD99	0.00287538
ADRM1	CD99	0.00285081
TMEM9	CD99	0.00284292
COPS6	CD99	0.00281432
COX5A	CD99	0.00280944
MRPL14	CD99	0.00278393
RTN3	CD99	0.00276813
PSMC2	CD99	0.00276471
PSMA1	CD99	0.00273634
MRPL36	CD99	0.0027177
PSMB3	CD99	0.00271679
RRM1	CD99	0.00269814
SUMO1	CD99	0.0026839
DUSP23	CD99	0.00264822
GAS5	CD99	0.00264121
DHCR24	CD99	0.00262347
MDH1	CD99	0.00259562
SLC7A5	CD99	0.00259315
ATP6V0B	CD99	0.00259211
SRP9	CD99	0.00258101
EIF6	CD99	0.00257462
XPOT	CD99	0.00256812
S100A2	CD99	0.00255043
TFG	CD99	0.00253815
PSMA2	CD99	0.00253588
NDUFB9	CD99	0.00253308
PSMB5	CD99	0.00252738
PSMD4	CD99	0.00252414
ID1	CD99	0.00252189
NHP2	CD99	0.00251183
SNRPB	CD99	0.0024796
SPINT2	CD99	0.00242765
EIF4E	CD99	0.00241189
NME1	CD99	0.00239948
SLC9A3R1	CD99	0.00239878
LDHB	CD99	0.00233556
PSMB1	CD99	0.00233511
S100A10	CD99	0.00232091
MRPL21	CD99	0.00229871
EIF3E	CD99	0.00227427
SNAI2	CD99	0.00225444
HSPD1	CD99	0.00222891
COA3	CD99	0.00222536
STIP1	CD99	0.00222534
ANAPC13	CD99	0.00221531
PSMC1	CD99	0.00218894
TRMT112	CD99	0.00218273
SCPEP1	CD99	0.00217491
VDAC3	CD99	0.00216111
LIMA1	CD99	0.00214043
DYNLT1	CD99	0.00213888
SLC25A5	CD99	0.00213853
TUFM	CD99	0.0021352
TACSTD2	CD99	0.00212182
NME2	CD99	0.00211764
FXYD3	CD99	0.00210419
MRPL32	CD99	0.00210086
ATP6V1F	CD99	0.00209974
SNRPA1	CD99	0.00209901
NDUFB5	CD99	0.0020826
LYPD3	CD99	0.0020826
MLX	CD99	0.00208002
BST2	CD99	0.0020746
EIF3D	CD99	0.0020725
CCT4	CD99	0.00207179
CCDC47	CD99	0.00206614
NDUFA1	CD99	0.00206452
ALDH3A1	CD99	0.00206292
NAE1	CD99	0.00204078
RPN1	CD99	0.0020255
CBR1	CD99	0.00202309
MRPS7	CD99	0.00201265
POLR2L	CD99	0.00198929
EMC7	CD99	0.00197982
PSMD2	CD99	0.00196248
PTHLH	CD99	0.00195895
PLAU	CD99	0.00195735
HAX1	CD99	0.00195398
CNIH4	CD99	0.00194609
TCP1	CD99	0.00194564
ATP1B3	CD99	0.00194252
POLR2G	CD99	0.00192448
MLF2	CD99	0.00191419
LGALS3BP	CD99	0.00190963
FKBP2	CD99	0.00190749
G3BP1	CD99	0.00188921
PSMA3	CD99	0.00187903
APMAP	CD99	0.00187889
NDUFV1	CD99	0.00187793
FHL2	CD99	0.00187627
SPAG7	CD99	0.0018595
KLK8	CD99	0.00185605
PSMB6	CD99	0.00185604
TMED10	CD99	0.00185277
SUN1	CD99	0.00184892
KRT17	CD99	0.00184123
VPS29	CD99	0.00183951
GCSH	CD99	0.0018277
DHCR7	CD99	0.00182614
PSME3	CD99	0.00182393
RBX1	CD99	0.00182352
TSPO	CD99	0.00179004
COX6A1	CD99	0.00178007
AAMP	CD99	0.00177987
SFN	CD99	0.00177953
PGAM1	CD99	0.00177901
CAND1	CD99	0.0017776
PSMD14	CD99	0.00177586
IDH2	CD99	0.00175493
RPN2	CD99	0.00174484
RNPS1	CD99	0.00173609
SSBP1	CD99	0.00173109
DBNL	CD99	0.00172187
EIF4G1	CD99	0.00172076
COX7A2L	CD99	0.0017205
HGS	CD99	0.00171717
CSTB	CD99	0.00170865
HSPB1	CD99	0.00170808
SDHB	CD99	0.00170295
DEF8	CD99	0.00168875
SHC1	CD99	0.00168164
HSD17B10	CD99	0.00167601
JKAMP	CD99	0.00167411
COX7B	CD99	0.00166053
TMEM147	CD99	0.00164835
SGK1	CD99	0.00163888
SIVA1	CD99	0.00163119
SNRPG	CD99	0.00162988
EIF3H	CD99	0.00162421
NDUFA12	CD99	0.00161393
PDIA6	CD99	0.00161318
KRTCAP2	CD99	0.00160923
DAD1	CD99	0.00160774
PRMT5	CD99	0.00160288
UBE2E3	CD99	0.00159102
TPD52L1	CD99	0.00159098
PYGB	CD99	0.00158919
NDUFS8	CD99	0.00158747
CTTN	CD99	0.00158631
NDUFS6	CD99	0.00157792
CLDN4	CD99	0.00157237
PHB	CD99	0.00157184
NUTF2	CD99	0.00156243
ILF2	CD99	0.00154442
MRPS12	CD99	0.00153685
XRCC6	CD99	0.00153423
NFE2L2	CD99	0.00153134
COX6C	CD99	0.00152989
CS	CD99	0.00152428
LGALS7B	CD99	0.00151895
ORMDL2	CD99	0.00151858
LAMP2	CD99	0.0015163
NDUFB10	CD99	0.00150077
PSMD7	CD99	0.00149689
TECR	CD99	0.00149331
PSMD1	CD99	0.00147482
CCT6A	CD99	0.00147165
SYPL1	CD99	0.00147144
PSMG3	CD99	0.0014688
NUDT5	CD99	0.00145967
OSTC	CD99	0.00145775
DST	CD99	0.00144942
PSMB7	CD99	0.00144806
JUP	CD99	0.00144735
TM4SF1	CD99	0.00144406
SPINT1	CD99	0.00143781
P4HB	CD99	0.00141277
MRPL28	CD99	0.00139878
THOC6	CD99	0.00139516
NOSIP	CD99	0.00139115
PFDN2	CD99	0.00137994
MRPS18B	CD99	0.00137724
GOT2	CD99	0.00137664
PLP2	CD99	0.00137483
NDUFA6	CD99	0.00137303
PSMA6	CD99	0.00137266
SLC25A11	CD99	0.00137219
F11R	CD99	0.00135812
HDAC1	CD99	0.00135576
KRT18	CD99	0.00134932
NEDD8	CD99	0.00134858
DDX39A	CD99	0.0013479
FTSJ1	CD99	0.00133851
HINT1	CD99	0.00133301
MRPS26	CD99	0.00132325
RAB10	CD99	0.0013178
IRF6	CD99	0.00131698
GPNMB	CD99	0.00130472
YIPF3	CD99	0.00130019
PDCD6	CD99	0.00129487
CLTA	CD99	0.00129035
IWS1	CD99	0.00128987
MFAP2	CD99	0.00128404
MRPS21	CD99	0.00127865
MEA1	CD99	0.00127426
LAMTOR2	CD99	0.00127005
SEC61B	CD99	0.00126683
PSENEN	CD99	0.00125746
MRPL41	CD99	0.00124949
PSMC6	CD99	0.00124567
MRPL20	CD99	0.00124567
NDUFA10	CD99	0.00124503
HADHB	CD99	0.00122854
COL17A1	CD99	0.001226
RALB	CD99	0.00122371
COMT	CD99	0.00121759
YIF1B	CD99	0.00121751
SNRPD2	CD99	0.00121071
COPB2	CD99	0.00119798
UQCRC1	CD99	0.00119691
TMEM179B	CD99	0.00119554
SEC13	CD99	0.00119104
IGFBP3	CD99	0.00119064
NSUN2	CD99	0.00118904
HMGN1	CD99	0.00118662
ARPC1A	CD99	0.001186
PSMB4	CD99	0.00118038
PDIA4	CD99	0.00117812
KRT6A	CD99	0.00117692
MMADHC	CD99	0.00117295
SEC23B	CD99	0.00117193
MIEN1	CD99	0.00117094
AK2	CD99	0.001168
GSS	CD99	0.00116684
PRDX6	CD99	0.0011603
VCP	CD99	0.00116026
MRPL3	CD99	0.00115604
NDUFA4L2	CD99	0.00115336
ABCF3	CD99	0.00115207
COX7A2	CD99	0.00114884
TUBB6	CD99	0.00114817
UQCRC2	CD99	0.00114461
DBI	CD99	0.00113696
DDX1	CD99	0.00113682
TRAP1	CD99	0.00113648
HAT1	CD99	0.00113635
TMED9	CD99	0.00113197
ASCC2	CD99	0.0011306
PDZK1IP1	CD99	0.00112729
MRPS34	CD99	0.00112633
NDUFB2	CD99	0.0011217
UBE2G1	CD99	0.00111765
PSMD6	CD99	0.00111081
RAE1	CD99	0.00111007
FZD6	CD99	0.00110927
SNRPD3	CD99	0.00110821
PLTP	CD99	0.00110754
PSMC4	CD99	0.00110547
EBNA1BP2	CD99	0.00110361
GGCT	CD99	0.00110202
KDELR2	CD99	0.00109914
HK1	CD99	0.00109362
CXCL14	CD99	0.00109348
MRPL13	CD99	0.00108883
SCAMP3	CD99	0.00108549
PPIC	CD99	0.00108299
TWF1	CD99	0.00108218
HMGA1	CD99	0.00108125
NDUFAB1	CD99	0.00108067
BLCAP	CD99	0.00107883
ALDH9A1	CD99	0.00107768
LSM7	CD99	0.00107718
DDX47	CD99	0.00107375
PRELID1	CD99	0.00107268
AKR1A1	CD99	0.00107146
PSMC3	CD99	0.00106768
YIF1A	CD99	0.00106403
GSTO1	CD99	0.00106357
TRAPPC2L	CD99	0.00106063
CAPN1	CD99	0.00105719
C1QBP	CD99	0.00105588
SFT2D1	CD99	0.00104972
CDK4	CD99	0.00104648
LSM4	CD99	0.00104521
MALL	CD99	0.0010452
TIMMDC1	CD99	0.00104339
NGRN	CD99	0.00104218
NKIRAS2	CD99	0.00103727
CETN2	CD99	0.00103625
ALDH7A1	CD99	0.0010343
COX8A	CD99	0.00103416
MVD	CD99	0.00103355
ETFA	CD99	0.00103258
PWP1	CD99	0.00103202
PSME2	CD99	0.00103172
TMEM208	CD99	0.00103096
MPHOSPH6	CD99	0.00103056
CSNK1A1	CD99	0.00102725
ATP1A1	CD99	0.0010257
HADHA	CD99	0.00102555
TXN2	CD99	0.00102019
SEC61A1	CD99	0.00101932
IMP3	CD99	0.001017
SETD4	CD99	0.00101483
BPGM	CD99	0.0010128
STRAP	CD99	0.00101227
ADI1	CD99	0.00101196
ADM	CD99	0.00101192
ERGIC3	CD99	0.00100995
TXNDC12	CD99	0.00100355
FDFT1	CD99	0.00100347
SDC4	CD99	0.00100102
ADH7	CD99	0.0010005
NOB1	CD99	0.000998327
NIT2	CD99	0.000998263
DPAGT1	CD99	0.000988411
VDAC2	CD99	0.000988241
ERH	CD99	0.000987767
GALNT2	CD99	0.000986942
YBX1	CD99	0.000986828
POLR2H	CD99	0.000985476
SLC31A2	CD99	0.000984911
ELOVL1	CD99	0.000979703
GPAA1	CD99	0.000978807
PSMA4	CD99	0.000978592
EMC4	CD99	0.000976744
SUCLG1	CD99	0.000976741
MRPL33	CD99	0.00097429
RAB1A	CD99	0.000973649
BOLA3	CD99	0.000972656
GNG5	CD99	0.000972583
PCMT1	CD99	0.000971825
SARNP	CD99	0.000971357
NGDN	CD99	0.000969623
COPS5	CD99	0.000964453
ERP29	CD99	0.000964396
VTI1B	CD99	0.000961962
TXNL1	CD99	0.000961648
EIF4EBP1	CD99	0.000959702
SLC1A5	CD99	0.00095206
PSMA5	CD99	0.000951152
GJA1	CD99	0.000950638
UBL5	CD99	0.000948621
PGRMC1	CD99	0.000945629
ECHS1	CD99	0.000945544
DGKA	CD99	0.000943302
HSF1	CD99	0.00094097
DGUOK	CD99	0.000936278
TMEM205	CD99	0.000934872
GTF3C6	CD99	0.0009348
SNRPE	CD99	0.000931743
IFI27L2	CD99	0.000931256
NELFE	CD99	0.000930148
AVL9	CD99	0.000925646
SAE1	CD99	0.000922769
VPS25	CD99	0.000920613
AKR1C2	CD99	0.000917664
TXN	CD99	0.00091477
COPS3	CD99	0.00090992
PRSS23	CD99	0.000907431
MRPL38	CD99	0.00090522
PRDX4	CD99	0.000903831
IDH3B	CD99	0.000902872
AUP1	CD99	0.0009026
SMYD3	CD99	0.000895179
TNC	CD99	0.000894767
APRT	CD99	0.000891426
EIF3C	CD99	0.000889938
PTGR1	CD99	0.000889241
TPBG	CD99	0.000887398
MRPL51	CD99	0.000883649
AP2S1	CD99	0.000882036
OST4	CD99	0.000881457
AKR1C1	CD99	0.000879938
PMVK	CD99	0.000879257
FOSL1	CD99	0.000875181
EXOSC8	CD99	0.000872716
HMGN3	CD99	0.000870132
FLAD1	CD99	0.000853359
TBRG4	CD99	0.000851331
UQCR10	CD99	0.000845755
SAA1	CD99	0.000842667
GPN1	CD99	0.000825946
SLBP	CD99	0.000820256
C1orf35	CD99	0.000818244
PMPCB	CD99	0.000815373
RNF181	CD99	0.000814967
TAX1BP3	CD99	0.000802105
PRDX3	CD99	0.000773549
CHMP1A	CD99	0.000773424
NCBP2	CD99	0.000766569
EHD4	CD99	0.000758048
DNAJC15	CD99	0.00075561
MIR205HG	CD99	0.000754955
OCIAD2	CD99	0.000753445
MSRB1	CD99	0.000745218
ASS1	CD99	0.000740201
ROMO1	CD99	0.000724618
EEF1B2	CD99	0.000724091
YTHDF2	CD99	0.000722012
SLC35A4	CD99	0.000713531
TMEM258	CD99	0.000713241
TSN	CD99	0.000711367
DRG1	CD99	0.000709203
LAD1	CD99	0.000708911
SF3A3	CD99	0.00070336
PERP	CD99	0.000698262
NDUFS4	CD99	0.000696218
NDUFV2	CD99	0.000693553
TP53TG1	CD99	0.000688748
SNRNP40	CD99	0.000685603
FPGS	CD99	0.000681334
HSBP1	CD99	0.000679265
CMAS	CD99	0.000678934
WDR18	CD99	0.000677393
PPME1	CD99	0.000676642
TMEM11	CD99	0.000673959
SERPINB5	CD99	0.000673376
ALG3	CD99	0.000673194
PSMD10	CD99	0.000673163
TXNDC9	CD99	0.000673125
MPV17	CD99	0.000670773
WDR83OS	CD99	0.000668823
B3GNT5	CD99	0.000665556
ADK	CD99	0.000665471
SMS	CD99	0.000665042
IARS2	CD99	0.000661263
NDUFB7	CD99	0.000660784
POLR3H	CD99	0.000655913
PLS3	CD99	0.000655882
CINP	CD99	0.000655475
PDZD11	CD99	0.000655385
MAL2	CD99	0.000653226
ESD	CD99	0.00065083
ZNF622	CD99	0.000650191
DUSP6	CD99	0.000646959
TOMM5	CD99	0.000646943
PRDX2	CD99	0.000644651
SEC11A	CD99	0.000641624
ATP6V1E1	CD99	0.000641105
COPS8	CD99	0.000640488
CNPY2	CD99	0.000638957
TNFRSF21	CD99	0.000638939
CA2	CD99	0.000638386
MAD2L2	CD99	0.000637179
NQO1	CD99	0.000637081
ARPC5L	CD99	0.000630234
TIMM17A	CD99	0.000629438
CD320	CD99	0.000627559
TMEM165	CD99	0.000627387
NOP2	CD99	0.000621752
IMMT	CD99	0.000617833
KRT6B	CD99	0.000615534
CCT5	CD99	0.000615449
NT5C	CD99	0.000614535
SNRPC	CD99	0.000613957
UCHL3	CD99	0.000613851
NDUFS2	CD99	0.000611764
AGTRAP	CD99	0.0006109
NDUFA8	CD99	0.00061012
RIOK1	CD99	0.000610059
NDUFA11	CD99	0.0006096
MYOF	CD99	0.000609485
DNAJB11	CD99	0.000607175
PPA1	CD99	0.000606498
RUVBL2	CD99	0.000606056
MED28	CD99	0.000602246
FKBP3	CD99	0.000601523
MRPS35	CD99	0.00060112
HSPA4	CD99	0.000600526
ATXN7L3B	CD99	0.000599913
DUSP11	CD99	0.000599588
MRPL46	CD99	0.000598908
NOP10	CD99	0.000597723
SLIRP	CD99	0.000596605
MDH2	CD99	0.000594054
COMMD3	CD99	0.00059219
MRPL27	CD99	0.000592095
KLHDC3	CD99	0.000591789
GRPEL1	CD99	0.000591589
MPDU1	CD99	0.000591422
DPM1	CD99	0.000590873
LIMK2	CD99	0.000589319
CAPNS1	CD99	0.00058916
DSC2	CD99	0.000587478
HTATIP2	CD99	0.000586971
CLNS1A	CD99	0.000585446
MRPL16	CD99	0.000584406
PIN4	CD99	0.000583427
IL20RB	CD99	0.000581796
PSMD8	CD99	0.000581788
SERPINE1	CD99	0.000580961
SDHC	CD99	0.000580616
ANAPC11	CD99	0.000580437
COPS4	CD99	0.000580021
SLC35B1	CD99	0.000579008
ACP1	CD99	0.000578975
PDHA1	CD99	0.000577596
KLK10	CD99	0.000576552
PCNA	CD99	0.000575469
CEBPG	CD99	0.000575275
LSM5	CD99	0.000574127
BNIP3	CD99	0.000573482
BRIX1	CD99	0.00057294
MRPL12	CD99	0.000572913
AURKAIP1	CD99	0.000572695
TUBA4A	CD99	0.000570868
WDR61	CD99	0.000570709
PSMC5	CD99	0.000569577
TMEM87A	CD99	0.000569463
EXOSC5	CD99	0.000569123
UQCRFS1	CD99	0.000567694
BLVRA	CD99	0.000565843
CIAPIN1	CD99	0.000565829
PTDSS1	CD99	0.000562934
LAMA3	CD99	0.000561168
PDCD5	CD99	0.000560272
HPRT1	CD99	0.000560106
S100A14	CD99	0.000559747
GNL3	CD99	0.000559044
ISCA2	CD99	0.000558243
COX17	CD99	0.000556069
MRPS15	CD99	0.000555483
CRKL	CD99	0.000554983
PSMD12	CD99	0.000552249
CCT3	CD99	0.000551932
UTP6	CD99	0.000548801
RCN2	CD99	0.000548685
GOLGA5	CD99	0.000548448
GLRX3	CD99	0.00054826
ULBP2	CD99	0.000547145
NDUFC1	CD99	0.000547023
ANAPC5	CD99	0.000546832
ADH5	CD99	0.0005468
NDUFA9	CD99	0.000546796
NSDHL	CD99	0.000545303
GPX1	CD99	0.000544782
CTNNA1	CD99	0.000544297
GADD45GIP1	CD99	0.000541425
CMC2	CD99	0.000540873
PHB2	CD99	0.000540496
PGD	CD99	0.000539819
SSNA1	CD99	0.000539414
HDAC3	CD99	0.000538283
IFI35	CD99	0.000537332
EFTUD2	CD99	0.000536726
SLC25A1	CD99	0.000536366
NDUFB1	CD99	0.00053444
FARSA	CD99	0.000534141
CRELD2	CD99	0.000533611
RANBP1	CD99	0.0005325
METTL1	CD99	0.000531623
GRHPR	CD99	0.000530493
STOML2	CD99	0.000529966
RIN2	CD99	0.00052993
POMP	CD99	0.000529674
ACO2	CD99	0.000529581
LTBR	CD99	0.000528961
DNPH1	CD99	0.000528583
PRMT1	CD99	0.000528064
COPS7A	CD99	0.000527998
KRT8	CD99	0.000526389
KRT16	CD99	0.000525691
ZNHIT3	CD99	0.000525638
USP39	CD99	0.000525344
TOMM40	CD99	0.000525191
CCS	CD99	0.000524986
UNC50	CD99	0.000524965
SEC61G	CD99	0.000524759
GNL2	CD99	0.000524305
GSTO2	CD99	0.000522924
OVCA2	CD99	0.000522768
AIMP2	CD99	0.000522553
PSMD11	CD99	0.000522409
MSH2	CD99	0.000522303
NDUFS5	CD99	0.000521821
CTNNAL1	CD99	0.000521735
PDPN	CD99	0.000520803
PIP5K1A	CD99	0.000519868
SNHG8	CD99	0.000519711
ABCC1	CD99	0.000518946
DUSP14	CD99	0.000518352
TNFSF10	CD99	0.000517867
PRKAG1	CD99	0.000517317
TVP23B	CD99	0.000516332
ZDHHC12	CD99	0.00051601
LYPLA2	CD99	0.000515201
PFDN1	CD99	0.000514238
COASY	CD99	0.000513653
CCDC124	CD99	0.000511906
MX1	CD99	0.000510769
MRPL9	CD99	0.000510723
BZW2	CD99	0.000510185
PDCD10	CD99	0.000509842
TPD52L2	CD99	0.000509622
RPP21	CD99	0.00050834
TRAPPC3	CD99	0.000507247
NQO2	CD99	0.000507077
NUBP2	CD99	0.000507011
NDUFB3	CD99	0.000505754
EXOSC4	CD99	0.000505568
UCHL5	CD99	0.000505369
TOMM6	CD99	0.000505343
PAIP1	CD99	0.000504497
CBX3	CD99	0.000504325
POP5	CD99	0.000504201
TAF9	CD99	0.000503416
POLR2K	CD99	0.000503093
NOP16	CD99	0.00050304
COL7A1	CD99	0.000502944
NDUFB11	CD99	0.00050246
MFAP1	CD99	0.000501755
VPS4A	CD99	0.000501619
TMEM141	CD99	0.000500766
ATP1B1	CD99	0.000500502
NDUFB4	CD99	0.000499045
ZNF706	CD99	0.00049813
MANBAL	CD99	0.000497544
LAMTOR1	CD99	0.000497216
GLO1	CD99	0.000497075
LTA4H	CD99	0.000496901
MORC2-AS1	CD99	0.00049594
UBL7	CD99	0.000495895
ASPH	CD99	0.000495744
EIF2B1	CD99	0.000495362
NUP88	CD99	0.000494825
FAM162A	CD99	0.000494539
DCTD	CD99	0.000494089
GPX4	CD99	0.000493824
DSG2	CD99	0.000493098
TBCA	CD99	0.000492581
AHCY	CD99	0.000492135
UBE2L3	CD99	0.000491851
UBE2V2	CD99	0.000491758
TXNDC17	CD99	0.000491389
LEO1	CD99	0.000491031
NRAS	CD99	0.000490797
SNRPF	CD99	0.000490744
MED10	CD99	0.000490739
PHPT1	CD99	0.000490275
ILVBL	CD99	0.000489963
CHPF	CD99	0.000488718
PET100	CD99	0.000488354
STMN1	CD99	0.000488077
PSMD13	CD99	0.000487882
COX6B1	CD99	0.000487842
EXOSC7	CD99	0.000487293
POLDIP2	CD99	0.000487293
CKB	CD99	0.000486755
PPCS	CD99	0.000486724
CACYBP	CD99	0.000486214
KPNA1	CD99	0.000485898
MRPL24	CD99	0.000485479
UROD	CD99	0.000485377
IMPDH2	CD99	0.000485351
ARF5	CD99	0.000485067
GPS1	CD99	0.000485033
MRPS33	CD99	0.000484344
EIF3M	CD99	0.000484045
LPCAT3	CD99	0.000484019
NDUFS3	CD99	0.000483618
DNAJC9	CD99	0.000482895
DPM2	CD99	0.000482694
POLR2F	CD99	0.000482337
NOLC1	CD99	0.000481572
RAD23A	CD99	0.000481098
ERGIC2	CD99	0.000479834
PSMD3	CD99	0.000479787
RAB18	CD99	0.000479447
PPP4C	CD99	0.000479026
FAHD1	CD99	0.000478203
VPS35	CD99	0.000477939
GPR87	CD99	0.000477817
PFN2	CD99	0.000477787
NAA20	CD99	0.000477743
NIP7	CD99	0.00047757
ACSL1	CD99	0.000476782
CDC123	CD99	0.000475873
PARL	CD99	0.00047554
COX7C	CD99	0.00047517
DERA	CD99	0.000475061
NDUFA3	CD99	0.000474898
COX5B	CD99	0.000474753
DCXR	CD99	0.000474623
COMMD1	CD99	0.000474449
GGH	CD99	0.000474102
ABCE1	CD99	0.000473824
TUBB	CD99	0.000473724
SGSM3	CD99	0.000472409
TXNRD1	CD99	0.000472056
COPZ1	CD99	0.00047174
ACTR6	CD99	0.000471579
POLD2	CD99	0.000471579
BCCIP	CD99	0.000471303
ZDHHC4	CD99	0.000470701
ARL6IP6	CD99	0.000470573
EIF2A	CD99	0.000470195
TMX2	CD99	0.000469648
TRIM29	CD99	0.000469247
DPY30	CD99	0.000468815
DRG2	CD99	0.000467838
ABRACL	CD99	0.00046782
VAMP8	CD99	0.00046774
TRIM16	CD99	0.000467722
FAM136A	CD99	0.000467324
CLCA2	CD99	0.000467173
OPA1	CD99	0.000465476
TIMM23	CD99	0.00046534
VTA1	CD99	0.000465133
ACOT2	CD99	0.000464714
CELSR1	CD99	0.00046455
UGDH	CD99	0.00046409
SF3B5	CD99	0.00046383
USP10	CD99	0.000463642
MED30	CD99	0.000463128
PIGS	CD99	0.000462921
SLC39A6	CD99	0.000462858
NDRG1	CD99	0.000461994
KTN1	CD99	0.000460925
HNRNPD	CD99	0.000460744
NUP37	CD99	0.000460663
KEAP1	CD99	0.000460631
MCM7	CD99	0.000459073
CBX1	CD99	0.000458871
TRIAP1	CD99	0.000458737
PYCARD	CD99	0.000458151
SOX4	CD99	0.000457892
GOSR2	CD99	0.000457055
SEPHS2	CD99	0.000456269
SGTA	CD99	0.000455871
SRP68	CD99	0.000454753
EPCAM	CD99	0.000454683
DCTPP1	CD99	0.00045368
PRKRA	CD99	0.000453631
C19orf48	CD99	0.000453376
RAC1	CD99	0.00045302
HDLBP	CD99	0.000452752
ATP2C1	CD99	0.000452714
TBC1D23	CD99	0.000452465
HIBCH	CD99	0.000452394
METAP2	CD99	0.000451959
S100A9	CD99	0.000451576
TSPAN13	CD99	0.000451404
METTL5	CD99	0.000450791
TIMM10	CD99	0.000450748
DERL2	CD99	0.000450654
CYB5B	CD99	0.000450539
SRSF9	CD99	0.000450359
DTD1	CD99	0.000449739
SEMA3C	CD99	0.000449577
VEZT	CD99	0.000449568
PRPF4	CD99	0.000449417
GART	CD99	0.000448
HSPE1	CD99	0.000447793
USE1	CD99	0.000447244
LYAR	CD99	0.000447117
PHF5A	CD99	0.000446831
PEMT	CD99	0.000446343
SUGT1	CD99	0.000446136
DKC1	CD99	0.000445151
ARL4D	CD99	0.000444948
NUP188	CD99	0.000444595
GPX2	CD99	0.000444161
MED8	CD99	0.000443469
POLR2J	CD99	0.000441372
CSTA	CD99	0.000441243
TRMT10C	CD99	0.000440818
NAA10	CD99	0.000440556
PARP1	CD99	0.000439996
DTYMK	CD99	0.000439775
RAB11A	CD99	0.000439376
CBWD5	CD99	0.000439258
TOMM20	CD99	0.000439198
IGFBP6	CD99	0.000438687
PITPNB	CD99	0.000438678
MAEA	CD99	0.000438318
SUPT16H	CD99	0.000438109
RSRC1	CD99	0.000437665
MRPS28	CD99	0.000437436
AHSA1	CD99	0.00043723
WDR12	CD99	0.000437123
TES	CD99	0.000437106
NUDCD2	CD99	0.000436897
CDK2AP1	CD99	0.000436781
PTTG1	CD99	0.000434602
RUVBL1	CD99	0.000434119
ADORA2B	CD99	0.0004339
ACAD9	CD99	0.000433652
MRPL47	CD99	0.000433514
MYC	CD99	0.000432797
DCAF13	CD99	0.000432376
LSM12	CD99	0.000432191
MNAT1	CD99	0.000431881
DDR1	CD99	0.000431834
THOC3	CD99	0.000431255
KRT19	ITGAV	0.268222
CLDN4	ITGAV	0.141147
TNFAIP1	ITGAV	0.045776
KLK10	ITGAV	0.0242618
PERP	ITGAV	0.0228949
LY6D	ITGAV	0.0222742
KLK8	ITGAV	0.0219919
HTATIP2	ITGAV	0.020763
NDUFS3	ITGAV	0.018928
PRSS23	ITGAV	0.0187235
CDH1	ITGAV	0.0185005
KRT8	ITGAV	0.0184897
TMPRSS4	ITGAV	0.017566
PRELID1	ITGAV	0.0173823
CDA	ITGAV	0.0171757
ADM	ITGAV	0.0169842
COX6A1	ITGAV	0.016944
COX6B1	ITGAV	0.0163549
CCND1	ITGAV	0.0157249
RAN	ITGAV	0.0152975
KRT16	ITGAV	0.0151167
MRPL21	ITGAV	0.0148094
FABP5	ITGAV	0.0145818
KRT18	ITGAV	0.0145379
SLC1A4	ITGAV	0.0145153
STX10	ITGAV	0.0144928
TP53AIP1	ITGAV	0.0141097
GSTP1	ITGAV	0.0140407
MRPS12	ITGAV	0.0138734
FAM83A	ITGAV	0.0137404
STIP1	ITGAV	0.0137337
PTRHD1	ITGAV	0.013612
CD9	ITGAV	0.0135694
PDPN	ITGAV	0.013318
SEC13	ITGAV	0.0132739
TACSTD2	ITGAV	0.013273
GPX2	ITGB1	0.00855626
IGFBP3	ITGB1	0.00773998
CXCL14	ITGB1	0.00766792
[truncated: 1,030 more rows]
