# Supplementary material for: Dissecting crosstalk induced by cell-cell communication using single-cell transcriptomic data
Source: Nat Commun. 2025 Jul 1;16:5970. doi: 10.1038/s41467-025-61149-7 (PMC12219092; doi:10.1038/s41467-025-61149-7)
Supplement: Supplementary file 4 — Source Data [file 41467_2025_61149_MOESM4_ESM.zip › Fig5_sourcedata.xlsx]

## Sheet: Fig5d
Target	Count	Sample	Receptor
ABCC1	14	COVID	CD44
ABI3BP	8	COVID	CD44
ACSL4	14	COVID	CD44
ACTN1	18	COVID	CD44
ACYP2	9	COVID	CD44
ADAM17	15	COVID	CD44
ADAM9	15	COVID	CD44
ADAMTS12	9	COVID	CD44
ADAMTS9-AS2	9	COVID	CD44
ADARB1	14	COVID	CD44
ADGRB3	8	COVID	CD44
AEBP2	14	COVID	CD44
AGAP1	13	COVID	CD44
AGO3	22	COVID	CD44
AHCTF1	10	COVID	CD44
AHI1	14	COVID	CD44
ANKRD10	19	COVID	CD44
ANO6	20	COVID	CD44
ANTXR1	13	COVID	CD44
ANTXR2	16	COVID	CD44
ARHGAP10	14	COVID	CD44
ARHGAP21	16	COVID	CD44
ARHGAP24	16	COVID	CD44
ASPH	17	COVID	CD44
AUH	14	COVID	CD44
BACH2	11	COVID	CD44
BCL2	26	COVID	CD44
BICC1	9	COVID	CD44
BMPR1A	14	COVID	CD44
BNIP3L	12	COVID	CD44
C1R	6	COVID	CD44
C1RL	16	COVID	CD44
C1S	8	COVID	CD44
CACNA2D1	15	COVID	CD44
CAPZB	21	COVID	CD44
CARMIL1	9	COVID	CD44
CCDC14	12	COVID	CD44
CEBPB	20	COVID	CD44
CELF2	17	COVID	CD44
CEMIP	16	COVID	CD44
CERS6	23	COVID	CD44
CFH	19	COVID	CD44
CHD9	18	COVID	CD44
CHIC2	18	COVID	CD44
CLIC4	25	COVID	CD44
CLIP4	17	COVID	CD44
CLMP	9	COVID	CD44
CMSS1	13	COVID	CD44
COL1A1	17	COVID	CD44
COL3A1	19	COVID	CD44
COL4A1	13	COVID	CD44
COL4A2	17	COVID	CD44
COL5A1	15	COVID	CD44
COL5A2	13	COVID	CD44
COL6A1	9	COVID	CD44
COL6A2	9	COVID	CD44
CPD	16	COVID	CD44
CPSF6	17	COVID	CD44
CRIM1	18	COVID	CD44
CRTC3	14	COVID	CD44
CSGALNACT2	18	COVID	CD44
CTBP2	20	COVID	CD44
CYP7B1	10	COVID	CD44
DAAM1	14	COVID	CD44
DCN	7	COVID	CD44
DDR2	12	COVID	CD44
DENND5A	15	COVID	CD44
DIP2C	13	COVID	CD44
DLC1	19	COVID	CD44
DMD	14	COVID	CD44
DOCK1	12	COVID	CD44
DTNA	13	COVID	CD44
DYNC2H1	16	COVID	CD44
EEA1	19	COVID	CD44
EHBP1	15	COVID	CD44
EIF4G3	14	COVID	CD44
ELN	9	COVID	CD44
ENAH	19	COVID	CD44
EPB41L2	10	COVID	CD44
EPS8	19	COVID	CD44
EXT1	20	COVID	CD44
FAM126A	16	COVID	CD44
FAM20C	13	COVID	CD44
FAP	14	COVID	CD44
FBLN1	11	COVID	CD44
FBXL7	8	COVID	CD44
FBXO42	17	COVID	CD44
FGF14	13	COVID	CD44
FGFR1	15	COVID	CD44
FMO2	4	COVID	CD44
FN1	19	COVID	CD44
FOXO1	14	COVID	CD44
FRMD4B	8	COVID	CD44
FTH1	26	COVID	CD44
FTO	15	COVID	CD44
GALNT17	6	COVID	CD44
GAS7	13	COVID	CD44
GBE1	17	COVID	CD44
GEM	15	COVID	CD44
GLRX	14	COVID	CD44
GNA12	15	COVID	CD44
GPC6	11	COVID	CD44
GPX3	13	COVID	CD44
GRB10	13	COVID	CD44
GRK5	16	COVID	CD44
GSE1	20	COVID	CD44
GTDC1	17	COVID	CD44
HIVEP2	18	COVID	CD44
HMCN1	18	COVID	CD44
IGF1R	16	COVID	CD44
IGF2BP2	20	COVID	CD44
IGFBP4	17	COVID	CD44
IGFBP7	12	COVID	CD44
IL6ST	20	COVID	CD44
INPP4B	12	COVID	CD44
INSR	11	COVID	CD44
ITGA1	14	COVID	CD44
ITGA2	19	COVID	CD44
ITGAV	18	COVID	CD44
ITGB5	21	COVID	CD44
ITPR1	16	COVID	CD44
ITSN1	20	COVID	CD44
JPX	14	COVID	CD44
KDM5B	15	COVID	CD44
KIF13A	15	COVID	CD44
KLF9	17	COVID	CD44
LAMA4	14	COVID	CD44
LAMC1	21	COVID	CD44
LARGE1	13	COVID	CD44
LIMA1	19	COVID	CD44
LIMS1	22	COVID	CD44
LINC00472	9	COVID	CD44
LPAR1	12	COVID	CD44
LPP	20	COVID	CD44
LRP1	16	COVID	CD44
LTBP1	18	COVID	CD44
LTBP2	12	COVID	CD44
LUM	14	COVID	CD44
MAML3	18	COVID	CD44
MAN1A1	19	COVID	CD44
MAP3K20	17	COVID	CD44
MAP4	17	COVID	CD44
MAP4K3	16	COVID	CD44
MEIS2	17	COVID	CD44
MFSD4B	12	COVID	CD44
MGST1	14	COVID	CD44
MIR100HG	10	COVID	CD44
MIR99AHG	7	COVID	CD44
MITF	21	COVID	CD44
MMP14	12	COVID	CD44
MPDZ	7	COVID	CD44
MYH10	14	COVID	CD44
MYO10	14	COVID	CD44
MYO1D	13	COVID	CD44
MYO1E	16	COVID	CD44
NAP1L1	16	COVID	CD44
NBEAL1	12	COVID	CD44
NCAM2	9	COVID	CD44
NCKAP1	18	COVID	CD44
NEGR1	10	COVID	CD44
NFIC	15	COVID	CD44
NID1	19	COVID	CD44
NNMT	13	COVID	CD44
NR2F1	15	COVID	CD44
NRP1	18	COVID	CD44
ODF2L	16	COVID	CD44
OSBPL1A	16	COVID	CD44
OSMR	17	COVID	CD44
PALLD	12	COVID	CD44
PAPPA	15	COVID	CD44
PBX3	11	COVID	CD44
PCCA	22	COVID	CD44
PCSK5	15	COVID	CD44
PDGFRB	11	COVID	CD44
PDLIM3	11	COVID	CD44
PDLIM5	15	COVID	CD44
PDXDC1	13	COVID	CD44
PDZRN3	12	COVID	CD44
PEAK1	14	COVID	CD44
PELI2	15	COVID	CD44
PHF21A	15	COVID	CD44
PHLDB2	9	COVID	CD44
PID1	5	COVID	CD44
PIEZO2	13	COVID	CD44
PIK3R1	18	COVID	CD44
PKD2	15	COVID	CD44
PKIG	12	COVID	CD44
PLEKHA5	14	COVID	CD44
PLIN2	19	COVID	CD44
PLOD2	18	COVID	CD44
PLS3	15	COVID	CD44
PLSCR4	12	COVID	CD44
PPARG	10	COVID	CD44
PPP1CB	16	COVID	CD44
PRKCA	14	COVID	CD44
PRKD1	9	COVID	CD44
PRR16	12	COVID	CD44
PRRX1	10	COVID	CD44
PTEN	24	COVID	CD44
PTK2	17	COVID	CD44
PTMA	16	COVID	CD44
PTPRK	14	COVID	CD44
PTPRM	13	COVID	CD44
RAB2A	15	COVID	CD44
RAB8B	14	COVID	CD44
RBFOX2	8	COVID	CD44
RBPMS	16	COVID	CD44
RHOQ	20	COVID	CD44
RIN2	14	COVID	CD44
RNF217	8	COVID	CD44
RNF24	11	COVID	CD44
ROBO1	16	COVID	CD44
ROBO2	9	COVID	CD44
ROCK2	16	COVID	CD44
ROR1	12	COVID	CD44
ROR2	14	COVID	CD44
RUNX1	22	COVID	CD44
RUNX1T1	20	COVID	CD44
RYR2	5	COVID	CD44
SCARB2	15	COVID	CD44
SCMH1	21	COVID	CD44
SEC24D	17	COVID	CD44
SEC31A	16	COVID	CD44
SEMA3C	22	COVID	CD44
SEPTIN11	14	COVID	CD44
SERPINE1	20	COVID	CD44
SGIP1	13	COVID	CD44
SH3PXD2A	12	COVID	CD44
SKAP2	13	COVID	CD44
SLC38A2	21	COVID	CD44
SLC40A1	9	COVID	CD44
SLCO3A1	13	COVID	CD44
SLIT3	11	COVID	CD44
SMAD3	20	COVID	CD44
SMC5	11	COVID	CD44
SOS1	17	COVID	CD44
SPECC1L	15	COVID	CD44
SQSTM1	18	COVID	CD44
SRGAP1	18	COVID	CD44
STAT3	17	COVID	CD44
STEAP2	13	COVID	CD44
STK3	14	COVID	CD44
STXBP5	15	COVID	CD44
SUGCT	19	COVID	CD44
TANC1	14	COVID	CD44
TASOR2	18	COVID	CD44
TBCK	9	COVID	CD44
TBX2	17	COVID	CD44
TCF7L2	21	COVID	CD44
TEAD1	17	COVID	CD44
TGFBR3	19	COVID	CD44
TGM2	16	COVID	CD44
THADA	18	COVID	CD44
THBS1	22	COVID	CD44
THBS2	9	COVID	CD44
TIMP2	13	COVID	CD44
TNS1	13	COVID	CD44
TNS3	18	COVID	CD44
TPM1	17	COVID	CD44
TRPS1	12	COVID	CD44
TSC22D1	23	COVID	CD44
TSC22D3	13	COVID	CD44
TTC3	15	COVID	CD44
TTC39C	15	COVID	CD44
TTTY14	5	COVID	CD44
UACA	17	COVID	CD44
UBE2R2	18	COVID	CD44
UBR3	14	COVID	CD44
UNC5C	11	COVID	CD44
USP33	18	COVID	CD44
VCAN	16	COVID	CD44
VGLL4	17	COVID	CD44
VWA8	15	COVID	CD44
WDR70	15	COVID	CD44
WTAP	16	COVID	CD44
ZEB1	18	COVID	CD44
ZFAND5	15	COVID	CD44
ZFHX3	15	COVID	CD44
ZFP36L1	22	COVID	CD44
ZFPM2	9	COVID	CD44
ABCA10	4	HC	CD44
ADAM17	7	HC	CD44
ADAMTS9-AS2	2	HC	CD44
AGAP1	6	HC	CD44
AKT3	5	HC	CD44
ANO6	5	HC	CD44
APBB2	9	HC	CD44
ARHGAP10	4	HC	CD44
ARHGAP21	9	HC	CD44
ASAP1	11	HC	CD44
BAZ2B	7	HC	CD44
BICC1	7	HC	CD44
C3	13	HC	CD44
CAPZB	10	HC	CD44
CBLB	8	HC	CD44
CCDC80	10	HC	CD44
CDC42BPA	8	HC	CD44
CDH11	4	HC	CD44
CDK14	9	HC	CD44
CDK17	8	HC	CD44
CELF2	13	HC	CD44
CFH	7	HC	CD44
CLIC4	11	HC	CD44
CLIP1	8	HC	CD44
COL1A2	9	HC	CD44
COL4A2	4	HC	CD44
COL5A1	5	HC	CD44
COL6A3	4	HC	CD44
CREB5	9	HC	CD44
CRY1	6	HC	CD44
DAAM1	11	HC	CD44
DCLK1	7	HC	CD44
DENND2A	5	HC	CD44
DMD	6	HC	CD44
DTNA	13	HC	CD44
EGFR	12	HC	CD44
ELF2	4	HC	CD44
ELMO1	7	HC	CD44
ELN	3	HC	CD44
EMP1	6	HC	CD44
ENAH	11	HC	CD44
EPB41L2	10	HC	CD44
ESYT2	9	HC	CD44
FAT3	7	HC	CD44
FKBP5	11	HC	CD44
FN1	12	HC	CD44
FOSB	10	HC	CD44
FSTL1	5	HC	CD44
GAS7	11	HC	CD44
GFPT2	11	HC	CD44
GPC6	7	HC	CD44
GSE1	10	HC	CD44
IGF1R	8	HC	CD44
IGFBP7	10	HC	CD44
IL6ST	9	HC	CD44
IMMP2L	8	HC	CD44
ITGA1	6	HC	CD44
ITGA2	10	HC	CD44
ITPR1	9	HC	CD44
KAZN	10	HC	CD44
KIF13A	7	HC	CD44
KIF1B	9	HC	CD44
KLF9	10	HC	CD44
LAMA4	6	HC	CD44
LDB2	4	HC	CD44
LIMA1	13	HC	CD44
LITAF	7	HC	CD44
LPAR1	5	HC	CD44
LRRFIP2	8	HC	CD44
LTBP1	8	HC	CD44
MAMDC2	10	HC	CD44
MAML3	13	HC	CD44
MAN1A1	10	HC	CD44
MED13L	8	HC	CD44
MFSD4B	2	HC	CD44
MIR100HG	2	HC	CD44
MIR99AHG	4	HC	CD44
MYH10	12	HC	CD44
MYOF	7	HC	CD44
NAALADL2	7	HC	CD44
NAV3	7	HC	CD44
NCAM2	4	HC	CD44
NCOA1	7	HC	CD44
NFIB	11	HC	CD44
NFKB1	12	HC	CD44
NNMT	7	HC	CD44
NUP153	5	HC	CD44
OSBPL8	3	HC	CD44
PAPSS2	7	HC	CD44
PARD3	9	HC	CD44
PBX1	7	HC	CD44
PCSK5	6	HC	CD44
PDLIM3	4	HC	CD44
PDLIM5	6	HC	CD44
PELI2	6	HC	CD44
PER2	8	HC	CD44
PHLDB2	9	HC	CD44
PID1	3	HC	CD44
PLEKHA5	6	HC	CD44
PPP1CB	6	HC	CD44
PPP1R12A	5	HC	CD44
PPP1R12B	6	HC	CD44
PRICKLE2	4	HC	CD44
PRKD1	5	HC	CD44
PRKN	7	HC	CD44
PSD3	8	HC	CD44
PTPRD	4	HC	CD44
RAB8B	7	HC	CD44
RBPMS	4	HC	CD44
RERG	4	HC	CD44
ROBO1	8	HC	CD44
ROBO2	7	HC	CD44
ROCK2	11	HC	CD44
RORA	13	HC	CD44
SAMHD1	6	HC	CD44
SBF2	3	HC	CD44
SGCD	4	HC	CD44
SGIP1	8	HC	CD44
SH3PXD2B	3	HC	CD44
SH3RF3	4	HC	CD44
SLC19A2	11	HC	CD44
SLC38A2	11	HC	CD44
SNED1	4	HC	CD44
SOX5	9	HC	CD44
SPARCL1	2	HC	CD44
SPON1	8	HC	CD44
SPTBN1	12	HC	CD44
SSBP2	9	HC	CD44
STK3	7	HC	CD44
SVEP1	4	HC	CD44
TANC1	5	HC	CD44
TCF4	11	HC	CD44
TFPI	8	HC	CD44
TGFBR3	9	HC	CD44
THBS1	8	HC	CD44
TIMP3	11	HC	CD44
TJP2	8	HC	CD44
TMEM108	7	HC	CD44
TMEM165	9	HC	CD44
TNS1	5	HC	CD44
TNXB	8	HC	CD44
TPST1	5	HC	CD44
TRAK1	5	HC	CD44
TSHZ2	12	HC	CD44
UACA	4	HC	CD44
UNC5C	2	HC	CD44
VCL	6	HC	CD44
YAP1	8	HC	CD44
YBX3	8	HC	CD44
ZEB1	8	HC	CD44
ZEB2	10	HC	CD44
ZFHX3	14	HC	CD44
ZHX2	6	HC	CD44
ABCC1	14	COVID	PTPRM
ABI3BP	10	COVID	PTPRM
ACSL4	14	COVID	PTPRM
ACTN1	18	COVID	PTPRM
ACYP2	11	COVID	PTPRM
ADAM17	17	COVID	PTPRM
ADAM9	16	COVID	PTPRM
ADAMTS12	11	COVID	PTPRM
ADAMTS9-AS2	11	COVID	PTPRM
ADARB1	14	COVID	PTPRM
ADGRB3	8	COVID	PTPRM
AEBP2	14	COVID	PTPRM
AGAP1	13	COVID	PTPRM
AGO3	24	COVID	PTPRM
AHCTF1	13	COVID	PTPRM
AHI1	14	COVID	PTPRM
ANKRD10	19	COVID	PTPRM
ANO6	21	COVID	PTPRM
ANTXR1	12	COVID	PTPRM
ANTXR2	19	COVID	PTPRM
ARHGAP10	10	COVID	PTPRM
ARHGAP21	19	COVID	PTPRM
ARHGAP24	16	COVID	PTPRM
ASPH	20	COVID	PTPRM
AUH	15	COVID	PTPRM
BACH2	12	COVID	PTPRM
BCL2	27	COVID	PTPRM
BICC1	10	COVID	PTPRM
BMPR1A	15	COVID	PTPRM
BNIP3L	16	COVID	PTPRM
C1R	6	COVID	PTPRM
C1RL	16	COVID	PTPRM
C1S	9	COVID	PTPRM
CACNA2D1	15	COVID	PTPRM
CAPZB	20	COVID	PTPRM
CARMIL1	11	COVID	PTPRM
CCDC14	14	COVID	PTPRM
CD44	22	COVID	PTPRM
CEBPB	19	COVID	PTPRM
CELF2	17	COVID	PTPRM
CEMIP	17	COVID	PTPRM
CERS6	22	COVID	PTPRM
CFH	19	COVID	PTPRM
CHD9	18	COVID	PTPRM
CHIC2	17	COVID	PTPRM
CLIC4	25	COVID	PTPRM
CLIP4	17	COVID	PTPRM
CLMP	9	COVID	PTPRM
CMSS1	13	COVID	PTPRM
COL1A1	17	COVID	PTPRM
COL3A1	19	COVID	PTPRM
COL4A1	13	COVID	PTPRM
COL4A2	17	COVID	PTPRM
COL5A1	13	COVID	PTPRM
COL5A2	15	COVID	PTPRM
COL6A1	9	COVID	PTPRM
COL6A2	10	COVID	PTPRM
CPD	18	COVID	PTPRM
CPSF6	17	COVID	PTPRM
CRIM1	16	COVID	PTPRM
CRTC3	13	COVID	PTPRM
CSGALNACT2	18	COVID	PTPRM
CTBP2	18	COVID	PTPRM
CYP7B1	10	COVID	PTPRM
DAAM1	20	COVID	PTPRM
DCN	9	COVID	PTPRM
DDR2	13	COVID	PTPRM
DENND5A	18	COVID	PTPRM
DIP2C	12	COVID	PTPRM
DLC1	20	COVID	PTPRM
DMD	12	COVID	PTPRM
DOCK1	13	COVID	PTPRM
DTNA	16	COVID	PTPRM
DYNC2H1	16	COVID	PTPRM
EEA1	19	COVID	PTPRM
EHBP1	16	COVID	PTPRM
EIF4G3	14	COVID	PTPRM
ELN	9	COVID	PTPRM
ENAH	17	COVID	PTPRM
EPB41L2	12	COVID	PTPRM
EPS8	20	COVID	PTPRM
EXT1	19	COVID	PTPRM
FAM126A	16	COVID	PTPRM
FAM20C	13	COVID	PTPRM
FAP	14	COVID	PTPRM
FBLN1	11	COVID	PTPRM
FBXL7	8	COVID	PTPRM
FBXO42	18	COVID	PTPRM
FGF14	12	COVID	PTPRM
FGFR1	15	COVID	PTPRM
FMO2	4	COVID	PTPRM
FN1	21	COVID	PTPRM
FOXO1	16	COVID	PTPRM
FRMD4B	9	COVID	PTPRM
FTH1	26	COVID	PTPRM
FTO	15	COVID	PTPRM
GALNT17	7	COVID	PTPRM
GAS7	13	COVID	PTPRM
GBE1	18	COVID	PTPRM
GEM	16	COVID	PTPRM
GLRX	15	COVID	PTPRM
GNA12	15	COVID	PTPRM
GPC6	16	COVID	PTPRM
GPX3	14	COVID	PTPRM
GRB10	13	COVID	PTPRM
GRK5	19	COVID	PTPRM
GSE1	21	COVID	PTPRM
GTDC1	18	COVID	PTPRM
HIVEP2	23	COVID	PTPRM
HMCN1	18	COVID	PTPRM
IGF1R	15	COVID	PTPRM
IGF2BP2	21	COVID	PTPRM
IGFBP4	20	COVID	PTPRM
IGFBP7	15	COVID	PTPRM
IL6ST	19	COVID	PTPRM
INPP4B	11	COVID	PTPRM
INSR	13	COVID	PTPRM
ITGA1	13	COVID	PTPRM
ITGA2	19	COVID	PTPRM
ITGAV	18	COVID	PTPRM
ITGB5	22	COVID	PTPRM
ITPR1	17	COVID	PTPRM
ITSN1	21	COVID	PTPRM
JPX	14	COVID	PTPRM
KDM5B	21	COVID	PTPRM
KIF13A	14	COVID	PTPRM
KLF9	18	COVID	PTPRM
LAMA4	15	COVID	PTPRM
LAMC1	23	COVID	PTPRM
LARGE1	13	COVID	PTPRM
LIMA1	19	COVID	PTPRM
LIMS1	22	COVID	PTPRM
LINC00472	12	COVID	PTPRM
LPAR1	13	COVID	PTPRM
LPP	21	COVID	PTPRM
LRP1	18	COVID	PTPRM
LTBP1	18	COVID	PTPRM
LTBP2	15	COVID	PTPRM
LUM	15	COVID	PTPRM
MAML3	19	COVID	PTPRM
MAN1A1	20	COVID	PTPRM
MAP3K20	15	COVID	PTPRM
MAP4	18	COVID	PTPRM
MAP4K3	17	COVID	PTPRM
MEIS2	17	COVID	PTPRM
MFSD4B	13	COVID	PTPRM
MGST1	16	COVID	PTPRM
MIR100HG	11	COVID	PTPRM
MIR99AHG	8	COVID	PTPRM
MITF	22	COVID	PTPRM
MMP14	14	COVID	PTPRM
MPDZ	8	COVID	PTPRM
MYH10	18	COVID	PTPRM
MYO10	16	COVID	PTPRM
MYO1D	12	COVID	PTPRM
MYO1E	17	COVID	PTPRM
NAP1L1	17	COVID	PTPRM
NBEAL1	11	COVID	PTPRM
NCAM2	9	COVID	PTPRM
NCKAP1	19	COVID	PTPRM
NEGR1	15	COVID	PTPRM
NFIC	15	COVID	PTPRM
NID1	19	COVID	PTPRM
NNMT	13	COVID	PTPRM
NR2F1	15	COVID	PTPRM
NRP1	18	COVID	PTPRM
ODF2L	18	COVID	PTPRM
OSBPL1A	16	COVID	PTPRM
OSMR	16	COVID	PTPRM
PALLD	11	COVID	PTPRM
PAPPA	14	COVID	PTPRM
PBX3	12	COVID	PTPRM
PCCA	21	COVID	PTPRM
PCSK5	16	COVID	PTPRM
PDGFRB	10	COVID	PTPRM
PDLIM3	10	COVID	PTPRM
PDLIM5	15	COVID	PTPRM
PDXDC1	13	COVID	PTPRM
PDZRN3	13	COVID	PTPRM
PEAK1	16	COVID	PTPRM
PELI2	15	COVID	PTPRM
PHF21A	14	COVID	PTPRM
PHLDB2	11	COVID	PTPRM
PID1	5	COVID	PTPRM
PIEZO2	13	COVID	PTPRM
PIK3R1	19	COVID	PTPRM
PKD2	15	COVID	PTPRM
PKIG	14	COVID	PTPRM
PLEKHA5	14	COVID	PTPRM
PLIN2	18	COVID	PTPRM
PLOD2	16	COVID	PTPRM
PLS3	15	COVID	PTPRM
PLSCR4	12	COVID	PTPRM
PPARG	14	COVID	PTPRM
PPP1CB	17	COVID	PTPRM
PRKCA	14	COVID	PTPRM
PRKD1	10	COVID	PTPRM
PRR16	12	COVID	PTPRM
PRRX1	10	COVID	PTPRM
PTEN	25	COVID	PTPRM
PTK2	17	COVID	PTPRM
PTMA	16	COVID	PTPRM
PTPRK	15	COVID	PTPRM
RAB2A	15	COVID	PTPRM
RAB8B	15	COVID	PTPRM
RBFOX2	11	COVID	PTPRM
RBPMS	16	COVID	PTPRM
RHOQ	23	COVID	PTPRM
RIN2	16	COVID	PTPRM
RNF217	8	COVID	PTPRM
RNF24	11	COVID	PTPRM
ROBO1	16	COVID	PTPRM
ROBO2	10	COVID	PTPRM
ROCK2	17	COVID	PTPRM
ROR1	12	COVID	PTPRM
ROR2	15	COVID	PTPRM
RUNX1	22	COVID	PTPRM
RUNX1T1	20	COVID	PTPRM
RYR2	7	COVID	PTPRM
SCARB2	15	COVID	PTPRM
SCMH1	22	COVID	PTPRM
SEC24D	16	COVID	PTPRM
SEC31A	15	COVID	PTPRM
SEMA3C	22	COVID	PTPRM
SEPTIN11	15	COVID	PTPRM
SERPINE1	20	COVID	PTPRM
SGIP1	16	COVID	PTPRM
SH3PXD2A	13	COVID	PTPRM
SKAP2	17	COVID	PTPRM
SLC38A2	23	COVID	PTPRM
SLC40A1	12	COVID	PTPRM
SLCO3A1	15	COVID	PTPRM
SLIT3	12	COVID	PTPRM
SMAD3	21	COVID	PTPRM
SMC5	11	COVID	PTPRM
SOS1	18	COVID	PTPRM
SPECC1L	15	COVID	PTPRM
SQSTM1	19	COVID	PTPRM
SRGAP1	18	COVID	PTPRM
STAT3	17	COVID	PTPRM
STEAP2	11	COVID	PTPRM
STK3	15	COVID	PTPRM
STXBP5	15	COVID	PTPRM
SUGCT	18	COVID	PTPRM
TANC1	14	COVID	PTPRM
TASOR2	19	COVID	PTPRM
TBCK	11	COVID	PTPRM
TBX2	19	COVID	PTPRM
TCF7L2	20	COVID	PTPRM
TEAD1	20	COVID	PTPRM
TGFBR3	20	COVID	PTPRM
TGM2	20	COVID	PTPRM
THADA	18	COVID	PTPRM
THBS1	23	COVID	PTPRM
THBS2	9	COVID	PTPRM
TIMP2	15	COVID	PTPRM
TNS1	13	COVID	PTPRM
TNS3	18	COVID	PTPRM
TPM1	19	COVID	PTPRM
TRPS1	12	COVID	PTPRM
TSC22D1	21	COVID	PTPRM
TSC22D3	14	COVID	PTPRM
TTC3	15	COVID	PTPRM
TTC39C	15	COVID	PTPRM
TTTY14	5	COVID	PTPRM
UACA	17	COVID	PTPRM
UBE2R2	16	COVID	PTPRM
UBR3	13	COVID	PTPRM
UNC5C	11	COVID	PTPRM
USP33	18	COVID	PTPRM
VCAN	23	COVID	PTPRM
VGLL4	18	COVID	PTPRM
VWA8	14	COVID	PTPRM
WDR70	14	COVID	PTPRM
WTAP	14	COVID	PTPRM
ZEB1	16	COVID	PTPRM
ZFAND5	17	COVID	PTPRM
ZFHX3	16	COVID	PTPRM
ZFP36L1	24	COVID	PTPRM
ZFPM2	10	COVID	PTPRM
ABCA10	3	HC	PTPRM
ADAM17	6	HC	PTPRM
ADAMTS9-AS2	1	HC	PTPRM
AGAP1	6	HC	PTPRM
AKT3	4	HC	PTPRM
ANO6	4	HC	PTPRM
APBB2	11	HC	PTPRM
ARHGAP10	4	HC	PTPRM
ARHGAP21	8	HC	PTPRM
ASAP1	10	HC	PTPRM
BAZ2B	6	HC	PTPRM
BICC1	6	HC	PTPRM
C3	11	HC	PTPRM
CAPZB	8	HC	PTPRM
CBLB	6	HC	PTPRM
CCDC80	9	HC	PTPRM
CD44	7	HC	PTPRM
CDC42BPA	6	HC	PTPRM
CDH11	4	HC	PTPRM
CDK14	8	HC	PTPRM
CDK17	8	HC	PTPRM
CELF2	10	HC	PTPRM
CFH	5	HC	PTPRM
CLIC4	5	HC	PTPRM
CLIP1	8	HC	PTPRM
COL1A2	7	HC	PTPRM
COL4A2	7	HC	PTPRM
COL5A1	6	HC	PTPRM
COL6A3	6	HC	PTPRM
CREB5	8	HC	PTPRM
CRY1	5	HC	PTPRM
DAAM1	9	HC	PTPRM
DCLK1	9	HC	PTPRM
DENND2A	5	HC	PTPRM
DMD	5	HC	PTPRM
DTNA	11	HC	PTPRM
EGFR	10	HC	PTPRM
ELF2	4	HC	PTPRM
ELMO1	7	HC	PTPRM
ELN	2	HC	PTPRM
EMP1	3	HC	PTPRM
ENAH	9	HC	PTPRM
EPB41L2	2	HC	PTPRM
ESYT2	7	HC	PTPRM
FAT3	7	HC	PTPRM
FKBP5	10	HC	PTPRM
FN1	8	HC	PTPRM
FOSB	8	HC	PTPRM
FSTL1	6	HC	PTPRM
GAS7	5	HC	PTPRM
GFPT2	9	HC	PTPRM
GPC6	6	HC	PTPRM
GSE1	10	HC	PTPRM
IGF1R	8	HC	PTPRM
IGFBP7	10	HC	PTPRM
IL6ST	7	HC	PTPRM
IMMP2L	6	HC	PTPRM
ITGA1	6	HC	PTPRM
ITGA2	9	HC	PTPRM
ITPR1	8	HC	PTPRM
KAZN	7	HC	PTPRM
KIF13A	5	HC	PTPRM
KIF1B	5	HC	PTPRM
KLF9	9	HC	PTPRM
LAMA4	2	HC	PTPRM
LDB2	5	HC	PTPRM
LIMA1	9	HC	PTPRM
LITAF	5	HC	PTPRM
LPAR1	5	HC	PTPRM
LRRFIP2	7	HC	PTPRM
LTBP1	7	HC	PTPRM
MAMDC2	10	HC	PTPRM
MAML3	8	HC	PTPRM
MAN1A1	9	HC	PTPRM
MED13L	7	HC	PTPRM
MFSD4B	4	HC	PTPRM
MIR100HG	3	HC	PTPRM
MIR99AHG	5	HC	PTPRM
MYH10	9	HC	PTPRM
MYOF	5	HC	PTPRM
NAALADL2	6	HC	PTPRM
NAV3	5	HC	PTPRM
NCAM2	3	HC	PTPRM
NCOA1	6	HC	PTPRM
NFIB	9	HC	PTPRM
NFKB1	9	HC	PTPRM
NNMT	7	HC	PTPRM
NUP153	2	HC	PTPRM
OSBPL8	2	HC	PTPRM
PAPSS2	7	HC	PTPRM
PARD3	6	HC	PTPRM
PBX1	6	HC	PTPRM
PCSK5	6	HC	PTPRM
PDLIM3	3	HC	PTPRM
PDLIM5	3	HC	PTPRM
PELI2	5	HC	PTPRM
PER2	9	HC	PTPRM
PHLDB2	8	HC	PTPRM
PID1	2	HC	PTPRM
PLEKHA5	5	HC	PTPRM
PPP1CB	3	HC	PTPRM
PPP1R12A	7	HC	PTPRM
PPP1R12B	5	HC	PTPRM
PRICKLE2	5	HC	PTPRM
PRKD1	4	HC	PTPRM
PRKN	8	HC	PTPRM
PSD3	7	HC	PTPRM
PTPRD	5	HC	PTPRM
RAB8B	5	HC	PTPRM
RBPMS	5	HC	PTPRM
RERG	3	HC	PTPRM
ROBO1	8	HC	PTPRM
ROBO2	8	HC	PTPRM
ROCK2	8	HC	PTPRM
RORA	9	HC	PTPRM
SAMHD1	6	HC	PTPRM
SBF2	4	HC	PTPRM
SGCD	3	HC	PTPRM
SGIP1	8	HC	PTPRM
SH3PXD2B	3	HC	PTPRM
SH3RF3	4	HC	PTPRM
SLC19A2	8	HC	PTPRM
SLC38A2	10	HC	PTPRM
SNED1	2	HC	PTPRM
SOX5	7	HC	PTPRM
SPARCL1	3	HC	PTPRM
SPON1	7	HC	PTPRM
SPTBN1	9	HC	PTPRM
SSBP2	8	HC	PTPRM
STK3	7	HC	PTPRM
SVEP1	1	HC	PTPRM
TANC1	4	HC	PTPRM
TCF4	13	HC	PTPRM
TFPI	5	HC	PTPRM
TGFBR3	8	HC	PTPRM
THBS1	4	HC	PTPRM
TIMP3	7	HC	PTPRM
TJP2	7	HC	PTPRM
TMEM108	3	HC	PTPRM
TMEM165	6	HC	PTPRM
TNS1	3	HC	PTPRM
TNXB	4	HC	PTPRM
TPST1	6	HC	PTPRM
TRAK1	5	HC	PTPRM
TSHZ2	11	HC	PTPRM
UACA	3	HC	PTPRM
UNC5C	2	HC	PTPRM
VCL	8	HC	PTPRM
YAP1	5	HC	PTPRM
YBX3	5	HC	PTPRM
ZEB1	8	HC	PTPRM
ZEB2	7	HC	PTPRM
ZFHX3	12	HC	PTPRM
ZHX2	9	HC	PTPRM

## Sheet: Fig5e
Target	Specificity	Sample	Receptor
ABCA10	0.000308501	HC	CD44
ABCA10	0.000859713	HC	CD44
ABCA10	0.00298526	HC	CD44
ABCA10	0.000121832	HC	CD44
ADAM17	0.00143854	HC	CD44
ADAM17	0.000411083	HC	CD44
ADAM17	0.00041949	HC	CD44
ADAM17	0.00184187	HC	CD44
ADAM17	0.000511849	HC	CD44
ADAM17	0.00122419	HC	CD44
ADAM17	0.000216731	HC	CD44
ADAMTS9-AS2	0.000133262	HC	CD44
ADAMTS9-AS2	0.00018659	HC	CD44
AGAP1	0.000742849	HC	CD44
AGAP1	0.000523558	HC	CD44
AGAP1	0.00012333	HC	CD44
AGAP1	0.000426823	HC	CD44
AGAP1	0.000969717	HC	CD44
AGAP1	0.00017003	HC	CD44
AKT3	0.000752169	HC	CD44
AKT3	0.000939016	HC	CD44
AKT3	0.00248192	HC	CD44
AKT3	0.000208983	HC	CD44
AKT3	0.000613716	HC	CD44
ANO6	0.000681264	HC	CD44
ANO6	0.000146023	HC	CD44
ANO6	0.00120143	HC	CD44
ANO6	0.000358859	HC	CD44
ANO6	0.000214847	HC	CD44
APBB2	0.000538609	HC	CD44
APBB2	0.000561552	HC	CD44
APBB2	0.000657896	HC	CD44
APBB2	0.00126589	HC	CD44
APBB2	0.000885978	HC	CD44
APBB2	0.00118649	HC	CD44
APBB2	0.00108152	HC	CD44
APBB2	0.000651363	HC	CD44
APBB2	0.000167309	HC	CD44
ARHGAP10	0.00140071	HC	CD44
ARHGAP10	0.000304121	HC	CD44
ARHGAP10	0.000861092	HC	CD44
ARHGAP10	0.00142099	HC	CD44
ARHGAP21	0.00045047	HC	CD44
ARHGAP21	0.000651733	HC	CD44
ARHGAP21	0.0003855	HC	CD44
ARHGAP21	0.000398264	HC	CD44
ARHGAP21	0.000245613	HC	CD44
ARHGAP21	0.000627911	HC	CD44
ARHGAP21	0.00124536	HC	CD44
ARHGAP21	0.00122026	HC	CD44
ARHGAP21	0.000173468	HC	CD44
ASAP1	0.000934985	HC	CD44
ASAP1	0.00135308	HC	CD44
ASAP1	0.000309094	HC	CD44
ASAP1	0.000743886	HC	CD44
ASAP1	0.00262491	HC	CD44
ASAP1	0.00110188	HC	CD44
ASAP1	0.00210444	HC	CD44
ASAP1	0.00205604	HC	CD44
ASAP1	0.00160948	HC	CD44
ASAP1	0.000912539	HC	CD44
ASAP1	0.00228357	HC	CD44
BAZ2B	0.000317605	HC	CD44
BAZ2B	0.000724324	HC	CD44
BAZ2B	0.00016826	HC	CD44
BAZ2B	0.000266585	HC	CD44
BAZ2B	0.000941143	HC	CD44
BAZ2B	0.000581181	HC	CD44
BAZ2B	0.000830359	HC	CD44
BICC1	0.000322944	HC	CD44
BICC1	0.00116918	HC	CD44
BICC1	0.000634167	HC	CD44
BICC1	0.000154821	HC	CD44
BICC1	0.00206624	HC	CD44
BICC1	0.000489089	HC	CD44
BICC1	0.000940634	HC	CD44
C3	0.0012445	HC	CD44
C3	0.000246142	HC	CD44
C3	0.000755389	HC	CD44
C3	0.00149328	HC	CD44
C3	0.00120146	HC	CD44
C3	0.00212708	HC	CD44
C3	0.00166082	HC	CD44
C3	0.00290933	HC	CD44
C3	0.00120125	HC	CD44
C3	0.000284138	HC	CD44
C3	0.00121467	HC	CD44
C3	0.000745518	HC	CD44
C3	0.000679708	HC	CD44
CAPZB	0.00123394	HC	CD44
CAPZB	0.000796808	HC	CD44
CAPZB	0.000554666	HC	CD44
CAPZB	0.00197442	HC	CD44
CAPZB	0.00106562	HC	CD44
CAPZB	0.000340761	HC	CD44
CAPZB	0.000247844	HC	CD44
CAPZB	0.000948257	HC	CD44
CAPZB	0.00051648	HC	CD44
CAPZB	0.000213608	HC	CD44
CBLB	0.00117082	HC	CD44
CBLB	0.000680621	HC	CD44
CBLB	0.000830415	HC	CD44
CBLB	0.00184084	HC	CD44
CBLB	0.001352	HC	CD44
CBLB	0.00110046	HC	CD44
CBLB	0.00175854	HC	CD44
CBLB	0.00134632	HC	CD44
CCDC80	0.000814861	HC	CD44
CCDC80	0.000370299	HC	CD44
CCDC80	0.00149759	HC	CD44
CCDC80	0.00143836	HC	CD44
CCDC80	0.00213243	HC	CD44
CCDC80	0.000617438	HC	CD44
CCDC80	0.0018699	HC	CD44
CCDC80	0.000406719	HC	CD44
CCDC80	0.000571806	HC	CD44
CCDC80	0.000872552	HC	CD44
CDC42BPA	0.000296456	HC	CD44
CDC42BPA	0.000192844	HC	CD44
CDC42BPA	0.000653246	HC	CD44
CDC42BPA	0.000826739	HC	CD44
CDC42BPA	0.001476	HC	CD44
CDC42BPA	0.000381529	HC	CD44
CDC42BPA	0.000728762	HC	CD44
CDC42BPA	0.000629972	HC	CD44
CDH11	0.000811538	HC	CD44
CDH11	0.000319744	HC	CD44
CDH11	0.000965374	HC	CD44
CDH11	0.000463733	HC	CD44
CDK14	0.0007031	HC	CD44
CDK14	0.000522812	HC	CD44
CDK14	0.000802581	HC	CD44
CDK14	0.000775061	HC	CD44
CDK14	0.00128949	HC	CD44
CDK14	0.000615326	HC	CD44
CDK14	0.00144331	HC	CD44
CDK14	0.000948517	HC	CD44
CDK14	0.000279277	HC	CD44
CDK17	0.000743006	HC	CD44
CDK17	0.00177054	HC	CD44
CDK17	0.00052701	HC	CD44
CDK17	0.000227957	HC	CD44
CDK17	0.000236166	HC	CD44
CDK17	0.00332589	HC	CD44
CDK17	0.00128605	HC	CD44
CDK17	0.000609153	HC	CD44
CELF2	0.000286292	HC	CD44
CELF2	0.0028141	HC	CD44
CELF2	0.00139245	HC	CD44
CELF2	0.000770569	HC	CD44
CELF2	0.00196717	HC	CD44
CELF2	0.00351	HC	CD44
CELF2	0.00166327	HC	CD44
CELF2	0.00230067	HC	CD44
CELF2	0.00131651	HC	CD44
CELF2	0.00238966	HC	CD44
CELF2	0.00142442	HC	CD44
CELF2	0.00339893	HC	CD44
CELF2	0.000950572	HC	CD44
CFH	0.00231434	HC	CD44
CFH	0.00140055	HC	CD44
CFH	0.00132079	HC	CD44
CFH	0.00130678	HC	CD44
CFH	0.00170632	HC	CD44
CFH	0.000500977	HC	CD44
CFH	0.000573962	HC	CD44
CLIC4	0.00124275	HC	CD44
CLIC4	0.000391321	HC	CD44
CLIC4	0.000763592	HC	CD44
CLIC4	0.000817523	HC	CD44
CLIC4	0.000369473	HC	CD44
CLIC4	0.000520582	HC	CD44
CLIC4	0.000822126	HC	CD44
CLIC4	0.000427133	HC	CD44
CLIC4	0.000387079	HC	CD44
CLIC4	0.000775034	HC	CD44
CLIC4	0.00070475	HC	CD44
CLIP1	0.000470905	HC	CD44
CLIP1	0.00179263	HC	CD44
CLIP1	0.0012749	HC	CD44
CLIP1	0.00295941	HC	CD44
CLIP1	0.00135359	HC	CD44
CLIP1	0.000850809	HC	CD44
CLIP1	0.000366476	HC	CD44
CLIP1	0.000618337	HC	CD44
COL1A2	0.00060424	HC	CD44
COL1A2	0.000160943	HC	CD44
COL1A2	0.000503872	HC	CD44
COL1A2	0.000751649	HC	CD44
COL1A2	0.000206945	HC	CD44
COL1A2	0.000531578	HC	CD44
COL1A2	0.000290366	HC	CD44
COL1A2	0.00077958	HC	CD44
COL1A2	0.00118227	HC	CD44
COL4A2	0.00175734	HC	CD44
COL4A2	0.000291991	HC	CD44
COL4A2	0.000779896	HC	CD44
COL4A2	0.000702392	HC	CD44
COL5A1	0.000102458	HC	CD44
COL5A1	0.000367957	HC	CD44
COL5A1	0.000325389	HC	CD44
COL5A1	0.000382141	HC	CD44
COL5A1	0.000557183	HC	CD44
COL6A3	0.00131232	HC	CD44
COL6A3	0.000362544	HC	CD44
COL6A3	0.00135409	HC	CD44
COL6A3	0.00179703	HC	CD44
CREB5	0.000662011	HC	CD44
CREB5	0.000290949	HC	CD44
CREB5	0.000757217	HC	CD44
CREB5	0.000916921	HC	CD44
CREB5	0.000808358	HC	CD44
CREB5	0.000299886	HC	CD44
CREB5	0.00033383	HC	CD44
CREB5	0.000385234	HC	CD44
CREB5	0.00105584	HC	CD44
CRY1	0.000214526	HC	CD44
CRY1	0.000103164	HC	CD44
CRY1	0.000858273	HC	CD44
CRY1	0.00113529	HC	CD44
CRY1	0.000189839	HC	CD44
CRY1	0.000764776	HC	CD44
DAAM1	0.00110455	HC	CD44
DAAM1	0.000552175	HC	CD44
DAAM1	0.000704124	HC	CD44
DAAM1	0.000644121	HC	CD44
DAAM1	0.000899905	HC	CD44
DAAM1	0.00244034	HC	CD44
DAAM1	0.00100038	HC	CD44
DAAM1	0.00289177	HC	CD44
DAAM1	0.00015575	HC	CD44
DAAM1	0.00147299	HC	CD44
DAAM1	0.000205766	HC	CD44
DCLK1	0.000128784	HC	CD44
DCLK1	0.000937997	HC	CD44
DCLK1	0.0023889	HC	CD44
DCLK1	0.00041363	HC	CD44
DCLK1	0.0010037	HC	CD44
DCLK1	0.000209077	HC	CD44
DCLK1	0.000135417	HC	CD44
DENND2A	0.000359129	HC	CD44
DENND2A	0.000172894	HC	CD44
DENND2A	0.000541572	HC	CD44
DENND2A	0.000836068	HC	CD44
DENND2A	0.000382635	HC	CD44
DMD	0.000448743	HC	CD44
DMD	0.00107426	HC	CD44
DMD	0.0016651	HC	CD44
DMD	0.00112399	HC	CD44
DMD	0.000246221	HC	CD44
DMD	0.00131712	HC	CD44
DTNA	0.000674122	HC	CD44
DTNA	0.000186216	HC	CD44
DTNA	0.000309876	HC	CD44
DTNA	0.000857465	HC	CD44
DTNA	0.00175406	HC	CD44
DTNA	0.00116173	HC	CD44
DTNA	0.000356086	HC	CD44
DTNA	0.000761355	HC	CD44
DTNA	0.00153771	HC	CD44
DTNA	0.000855001	HC	CD44
DTNA	0.000259413	HC	CD44
DTNA	0.000724327	HC	CD44
DTNA	0.000358843	HC	CD44
EGFR	0.00335008	HC	CD44
EGFR	0.000443804	HC	CD44
EGFR	0.000961281	HC	CD44
EGFR	0.000926266	HC	CD44
EGFR	0.00144578	HC	CD44
EGFR	0.00238505	HC	CD44
EGFR	0.0014	HC	CD44
EGFR	0.000440263	HC	CD44
EGFR	0.00178981	HC	CD44
EGFR	0.000917449	HC	CD44
EGFR	0.00205301	HC	CD44
EGFR	0.000858993	HC	CD44
ELF2	0.00125519	HC	CD44
ELF2	0.00112193	HC	CD44
ELF2	0.000272902	HC	CD44
ELF2	0.000199418	HC	CD44
ELMO1	0.000241262	HC	CD44
ELMO1	0.00178751	HC	CD44
ELMO1	0.00130038	HC	CD44
ELMO1	0.00108532	HC	CD44
ELMO1	0.000463485	HC	CD44
ELMO1	0.00344046	HC	CD44
ELMO1	0.000972131	HC	CD44
ELN	0.000966313	HC	CD44
ELN	0.000919806	HC	CD44
ELN	0.000989192	HC	CD44
EMP1	0.00113286	HC	CD44
EMP1	0.00112417	HC	CD44
EMP1	0.000790976	HC	CD44
EMP1	0.000342192	HC	CD44
EMP1	0.00159292	HC	CD44
EMP1	0.00131623	HC	CD44
ENAH	0.000156326	HC	CD44
ENAH	0.000750763	HC	CD44
ENAH	0.00155682	HC	CD44
ENAH	0.00110578	HC	CD44
ENAH	0.000576075	HC	CD44
ENAH	0.00156222	HC	CD44
ENAH	0.000986633	HC	CD44
ENAH	0.00050638	HC	CD44
ENAH	0.000308588	HC	CD44
ENAH	0.000859483	HC	CD44
ENAH	0.000488761	HC	CD44
EPB41L2	0.000495319	HC	CD44
EPB41L2	0.000154922	HC	CD44
EPB41L2	0.000219313	HC	CD44
EPB41L2	0.000447796	HC	CD44
EPB41L2	0.000742708	HC	CD44
EPB41L2	0.000868834	HC	CD44
EPB41L2	0.00010584	HC	CD44
EPB41L2	0.000313354	HC	CD44
EPB41L2	0.000444248	HC	CD44
EPB41L2	0.00070372	HC	CD44
ESYT2	0.000173186	HC	CD44
ESYT2	0.000709375	HC	CD44
ESYT2	0.000906551	HC	CD44
ESYT2	0.00136043	HC	CD44
ESYT2	0.000434575	HC	CD44
ESYT2	0.000166683	HC	CD44
ESYT2	0.000261567	HC	CD44
ESYT2	0.00170613	HC	CD44
ESYT2	0.00162703	HC	CD44
FAT3	0.000228388	HC	CD44
FAT3	0.000871751	HC	CD44
FAT3	0.000310081	HC	CD44
FAT3	0.000614104	HC	CD44
FAT3	0.00153403	HC	CD44
FAT3	0.00118654	HC	CD44
FAT3	0.000460986	HC	CD44
FKBP5	0.000679573	HC	CD44
FKBP5	0.000983749	HC	CD44
FKBP5	0.0019756	HC	CD44
FKBP5	0.000806262	HC	CD44
FKBP5	0.00119288	HC	CD44
FKBP5	0.000129693	HC	CD44
FKBP5	0.00168664	HC	CD44
FKBP5	0.00062022	HC	CD44
FKBP5	0.000227075	HC	CD44
FKBP5	0.00135675	HC	CD44
FKBP5	0.000364554	HC	CD44
FN1	0.0011677	HC	CD44
FN1	0.000105915	HC	CD44
FN1	0.000647418	HC	CD44
FN1	0.00279955	HC	CD44
FN1	0.000488006	HC	CD44
FN1	0.000512432	HC	CD44
FN1	0.000804641	HC	CD44
FN1	0.00112417	HC	CD44
FN1	0.00232641	HC	CD44
FN1	0.000810528	HC	CD44
FN1	0.00201998	HC	CD44
FN1	0.00012222	HC	CD44
FOSB	0.000170398	HC	CD44
FOSB	0.00088636	HC	CD44
FOSB	0.000132865	HC	CD44
FOSB	0.00105374	HC	CD44
FOSB	0.000540283	HC	CD44
FOSB	0.000342406	HC	CD44
FOSB	0.00218065	HC	CD44
FOSB	0.000361501	HC	CD44
FOSB	0.000768702	HC	CD44
FOSB	0.000219371	HC	CD44
FSTL1	0.00167034	HC	CD44
FSTL1	0.000946199	HC	CD44
FSTL1	0.00197311	HC	CD44
FSTL1	0.00127876	HC	CD44
FSTL1	0.00050421	HC	CD44
GAS7	0.000362964	HC	CD44
GAS7	0.000227783	HC	CD44
GAS7	0.000605684	HC	CD44
GAS7	0.000206951	HC	CD44
GAS7	0.000142179	HC	CD44
GAS7	0.00049251	HC	CD44
GAS7	0.000509743	HC	CD44
GAS7	0.00157026	HC	CD44
GAS7	0.00140743	HC	CD44
GAS7	0.000878142	HC	CD44
GAS7	0.00126302	HC	CD44
GFPT2	0.0029373	HC	CD44
GFPT2	0.00119128	HC	CD44
GFPT2	0.000804611	HC	CD44
GFPT2	0.000173961	HC	CD44
GFPT2	0.00402904	HC	CD44
GFPT2	0.00145667	HC	CD44
GFPT2	0.000547129	HC	CD44
GFPT2	0.000983983	HC	CD44
GFPT2	0.000479765	HC	CD44
GFPT2	0.000276233	HC	CD44
GFPT2	0.00206153	HC	CD44
GPC6	0.00079318	HC	CD44
GPC6	0.000640894	HC	CD44
GPC6	0.0010786	HC	CD44
GPC6	0.000912313	HC	CD44
GPC6	0.00103427	HC	CD44
GPC6	0.0018806	HC	CD44
GPC6	0.00118123	HC	CD44
GSE1	0.000678504	HC	CD44
GSE1	0.000584319	HC	CD44
GSE1	0.000384185	HC	CD44
GSE1	0.00120053	HC	CD44
GSE1	0.000658739	HC	CD44
GSE1	0.00033817	HC	CD44
GSE1	0.000861018	HC	CD44
GSE1	0.000620993	HC	CD44
GSE1	0.000774976	HC	CD44
GSE1	0.000113378	HC	CD44
IGF1R	0.00136017	HC	CD44
IGF1R	0.000218396	HC	CD44
IGF1R	0.000578596	HC	CD44
IGF1R	0.000142529	HC	CD44
IGF1R	0.0010023	HC	CD44
IGF1R	0.00062683	HC	CD44
IGF1R	0.000842286	HC	CD44
IGF1R	0.000625613	HC	CD44
IGFBP7	0.000613813	HC	CD44
IGFBP7	0.000458559	HC	CD44
IGFBP7	0.00037355	HC	CD44
IGFBP7	0.000257688	HC	CD44
IGFBP7	0.000656594	HC	CD44
IGFBP7	0.0014768	HC	CD44
IGFBP7	0.00134858	HC	CD44
IGFBP7	0.00187161	HC	CD44
IGFBP7	0.000359038	HC	CD44
IGFBP7	0.00143784	HC	CD44
IL6ST	0.000404986	HC	CD44
IL6ST	0.00014129	HC	CD44
IL6ST	0.00206744	HC	CD44
IL6ST	0.000378932	HC	CD44
IL6ST	0.000268115	HC	CD44
IL6ST	0.00288788	HC	CD44
IL6ST	0.000567413	HC	CD44
IL6ST	0.000565138	HC	CD44
IL6ST	0.00104263	HC	CD44
IMMP2L	0.000654362	HC	CD44
IMMP2L	0.00123351	HC	CD44
IMMP2L	0.000596881	HC	CD44
IMMP2L	0.00194811	HC	CD44
IMMP2L	0.00073769	HC	CD44
IMMP2L	0.000622131	HC	CD44
IMMP2L	0.0019303	HC	CD44
IMMP2L	0.000809134	HC	CD44
ITGA1	0.000244324	HC	CD44
ITGA1	0.000710885	HC	CD44
ITGA1	0.00135549	HC	CD44
ITGA1	0.000332006	HC	CD44
ITGA1	0.00232964	HC	CD44
ITGA1	0.000260948	HC	CD44
ITGA2	0.000217898	HC	CD44
ITGA2	0.000915861	HC	CD44
ITGA2	0.000444407	HC	CD44
ITGA2	0.000421371	HC	CD44
ITGA2	0.000382957	HC	CD44
ITGA2	0.000742546	HC	CD44
ITGA2	0.000463973	HC	CD44
ITGA2	0.000866056	HC	CD44
ITGA2	0.00191429	HC	CD44
ITGA2	0.00105377	HC	CD44
ITPR1	0.00121864	HC	CD44
ITPR1	0.000307112	HC	CD44
ITPR1	0.00074554	HC	CD44
ITPR1	0.000436551	HC	CD44
ITPR1	0.000183016	HC	CD44
ITPR1	0.000279929	HC	CD44
ITPR1	0.000505846	HC	CD44
ITPR1	0.000442355	HC	CD44
ITPR1	0.000518567	HC	CD44
KAZN	0.000868981	HC	CD44
KAZN	0.000115379	HC	CD44
KAZN	0.00145548	HC	CD44
KAZN	0.00103522	HC	CD44
KAZN	0.00185756	HC	CD44
KAZN	0.00330104	HC	CD44
KAZN	0.00077136	HC	CD44
KAZN	0.00214685	HC	CD44
KAZN	0.00115117	HC	CD44
KAZN	0.000885483	HC	CD44
KIF13A	0.000128916	HC	CD44
KIF13A	0.000922773	HC	CD44
KIF13A	0.000455498	HC	CD44
KIF13A	0.000744617	HC	CD44
KIF13A	0.000416071	HC	CD44
KIF13A	0.000477462	HC	CD44
KIF13A	0.000901978	HC	CD44
KIF1B	0.0001364	HC	CD44
KIF1B	0.000680334	HC	CD44
KIF1B	0.00039224	HC	CD44
KIF1B	0.00061905	HC	CD44
KIF1B	0.000121669	HC	CD44
KIF1B	0.000352531	HC	CD44
KIF1B	0.000215317	HC	CD44
KIF1B	0.000633585	HC	CD44
KIF1B	0.000849351	HC	CD44
KLF9	0.000203691	HC	CD44
KLF9	0.000359357	HC	CD44
KLF9	0.000355243	HC	CD44
KLF9	0.000616082	HC	CD44
KLF9	0.000694592	HC	CD44
KLF9	0.000513834	HC	CD44
KLF9	0.00124653	HC	CD44
KLF9	0.000581679	HC	CD44
KLF9	0.000302596	HC	CD44
KLF9	0.00116872	HC	CD44
LAMA4	0.000602815	HC	CD44
LAMA4	0.000316554	HC	CD44
LAMA4	0.000112656	HC	CD44
LAMA4	0.000167936	HC	CD44
LAMA4	0.000269278	HC	CD44
LAMA4	0.0008607	HC	CD44
LDB2	0.000388616	HC	CD44
LDB2	0.000312928	HC	CD44
LDB2	0.000268403	HC	CD44
LDB2	0.00132414	HC	CD44
LIMA1	0.000340469	HC	CD44
LIMA1	0.000193142	HC	CD44
LIMA1	0.000482704	HC	CD44
LIMA1	0.000313143	HC	CD44
LIMA1	0.00110306	HC	CD44
LIMA1	0.000217516	HC	CD44
LIMA1	0.000593634	HC	CD44
LIMA1	0.000510648	HC	CD44
LIMA1	0.000925106	HC	CD44
LIMA1	0.000452342	HC	CD44
LIMA1	0.00075058	HC	CD44
LIMA1	0.000317616	HC	CD44
LIMA1	0.000549391	HC	CD44
LITAF	0.00162556	HC	CD44
LITAF	0.000820628	HC	CD44
LITAF	0.00169405	HC	CD44
LITAF	0.000107442	HC	CD44
LITAF	0.000302681	HC	CD44
LITAF	0.000718786	HC	CD44
LITAF	0.00066051	HC	CD44
LPAR1	0.000811393	HC	CD44
LPAR1	0.000803902	HC	CD44
LPAR1	0.000908947	HC	CD44
LPAR1	0.00198432	HC	CD44
LPAR1	0.000779269	HC	CD44
LRRFIP2	0.000332444	HC	CD44
LRRFIP2	0.000932145	HC	CD44
LRRFIP2	0.00125061	HC	CD44
LRRFIP2	0.00104598	HC	CD44
LRRFIP2	0.000549066	HC	CD44
LRRFIP2	0.00125864	HC	CD44
LRRFIP2	0.00122661	HC	CD44
LRRFIP2	0.000198667	HC	CD44
LTBP1	0.00079669	HC	CD44
LTBP1	0.00106694	HC	CD44
LTBP1	0.000302411	HC	CD44
LTBP1	0.00110695	HC	CD44
LTBP1	0.000687813	HC	CD44
LTBP1	0.000365963	HC	CD44
LTBP1	0.000358463	HC	CD44
LTBP1	0.00037268	HC	CD44
MAMDC2	0.000982412	HC	CD44
MAMDC2	0.000306274	HC	CD44
MAMDC2	0.000789508	HC	CD44
MAMDC2	0.000628282	HC	CD44
MAMDC2	0.00125187	HC	CD44
MAMDC2	0.00123635	HC	CD44
MAMDC2	0.000842146	HC	CD44
MAMDC2	0.000660413	HC	CD44
MAMDC2	0.00108605	HC	CD44
MAMDC2	0.00111417	HC	CD44
MAML3	0.000965574	HC	CD44
MAML3	0.000919912	HC	CD44
MAML3	0.000534639	HC	CD44
MAML3	0.000529989	HC	CD44
MAML3	0.000313841	HC	CD44
MAML3	0.00129975	HC	CD44
MAML3	0.000460898	HC	CD44
MAML3	0.000679449	HC	CD44
MAML3	0.00157635	HC	CD44
MAML3	0.000454814	HC	CD44
MAML3	0.00112626	HC	CD44
MAML3	0.000645408	HC	CD44
MAML3	0.000516909	HC	CD44
MAN1A1	0.000546959	HC	CD44
MAN1A1	0.000428194	HC	CD44
MAN1A1	0.000734653	HC	CD44
MAN1A1	0.000612465	HC	CD44
MAN1A1	0.000767815	HC	CD44
MAN1A1	0.000476843	HC	CD44
MAN1A1	0.00122414	HC	CD44
MAN1A1	0.000150732	HC	CD44
MAN1A1	0.00034009	HC	CD44
MAN1A1	0.000423148	HC	CD44
MED13L	0.000444431	HC	CD44
MED13L	0.00136174	HC	CD44
MED13L	0.000314727	HC	CD44
MED13L	0.00120802	HC	CD44
MED13L	0.000915243	HC	CD44
MED13L	0.00369185	HC	CD44
MED13L	0.000785859	HC	CD44
MED13L	0.000783094	HC	CD44
MFSD4B	0.00126393	HC	CD44
MFSD4B	0.000869502	HC	CD44
MIR100HG	0.00194947	HC	CD44
MIR100HG	0.000910753	HC	CD44
MIR99AHG	0.000894038	HC	CD44
MIR99AHG	0.00129092	HC	CD44
MIR99AHG	0.000907827	HC	CD44
MIR99AHG	0.000806921	HC	CD44
MYH10	0.000735622	HC	CD44
MYH10	0.000573404	HC	CD44
MYH10	0.000544484	HC	CD44
MYH10	0.000668091	HC	CD44
MYH10	0.00129955	HC	CD44
MYH10	0.00121388	HC	CD44
MYH10	0.000461603	HC	CD44
MYH10	0.00104845	HC	CD44
MYH10	0.00277089	HC	CD44
MYH10	0.000331238	HC	CD44
MYH10	0.000746188	HC	CD44
MYH10	0.00141595	HC	CD44
MYOF	0.00118836	HC	CD44
MYOF	0.000884855	HC	CD44
MYOF	0.00251262	HC	CD44
MYOF	0.000226463	HC	CD44
MYOF	0.000276991	HC	CD44
MYOF	0.000298859	HC	CD44
MYOF	0.000707618	HC	CD44
NAALADL2	0.0010967	HC	CD44
NAALADL2	0.000527158	HC	CD44
NAALADL2	0.000793784	HC	CD44
NAALADL2	0.00123926	HC	CD44
NAALADL2	0.000799006	HC	CD44
NAALADL2	0.00111786	HC	CD44
NAALADL2	0.000423963	HC	CD44
NAV3	0.000280327	HC	CD44
NAV3	0.00208337	HC	CD44
NAV3	0.000734216	HC	CD44
NAV3	0.000233797	HC	CD44
NAV3	0.000322443	HC	CD44
NAV3	0.000779248	HC	CD44
NAV3	0.000442969	HC	CD44
NCAM2	0.000592555	HC	CD44
NCAM2	0.000289854	HC	CD44
NCAM2	0.0007005	HC	CD44
NCAM2	0.000634484	HC	CD44
NCOA1	0.00131051	HC	CD44
NCOA1	0.000482397	HC	CD44
NCOA1	0.000376496	HC	CD44
NCOA1	0.000221112	HC	CD44
NCOA1	0.000550991	HC	CD44
NCOA1	0.000921914	HC	CD44
NCOA1	0.000271875	HC	CD44
NFIB	0.000992281	HC	CD44
NFIB	0.000457735	HC	CD44
NFIB	0.000505563	HC	CD44
NFIB	0.00107264	HC	CD44
NFIB	0.00106189	HC	CD44
NFIB	0.000298634	HC	CD44
NFIB	0.000966246	HC	CD44
NFIB	0.000172364	HC	CD44
NFIB	0.000911199	HC	CD44
NFIB	0.00179284	HC	CD44
NFIB	0.00114019	HC	CD44
NFKB1	0.000596789	HC	CD44
NFKB1	0.000544557	HC	CD44
NFKB1	0.00211657	HC	CD44
NFKB1	0.000770345	HC	CD44
NFKB1	0.00211706	HC	CD44
NFKB1	0.0013967	HC	CD44
NFKB1	0.00106979	HC	CD44
NFKB1	0.000781611	HC	CD44
NFKB1	0.00154457	HC	CD44
NFKB1	0.000377221	HC	CD44
NFKB1	0.000655751	HC	CD44
NFKB1	0.00113876	HC	CD44
NNMT	0.00132011	HC	CD44
NNMT	0.000561749	HC	CD44
NNMT	0.00155989	HC	CD44
NNMT	0.000643226	HC	CD44
NNMT	0.000296476	HC	CD44
NNMT	0.000680221	HC	CD44
NNMT	0.00128849	HC	CD44
NUP153	0.000106209	HC	CD44
NUP153	0.000316927	HC	CD44
NUP153	0.000508507	HC	CD44
NUP153	0.000108562	HC	CD44
NUP153	0.000300662	HC	CD44
OSBPL8	0.00127915	HC	CD44
OSBPL8	0.000667924	HC	CD44
OSBPL8	0.000954639	HC	CD44
PAPSS2	0.000313594	HC	CD44
PAPSS2	0.00103298	HC	CD44
PAPSS2	0.0011194	HC	CD44
PAPSS2	0.00155464	HC	CD44
PAPSS2	0.000957707	HC	CD44
PAPSS2	0.000886191	HC	CD44
PAPSS2	0.000929652	HC	CD44
PARD3	0.0023175	HC	CD44
PARD3	0.000527241	HC	CD44
PARD3	0.000807154	HC	CD44
PARD3	0.000398121	HC	CD44
PARD3	0.00156012	HC	CD44
PARD3	0.000428803	HC	CD44
PARD3	0.000757472	HC	CD44
PARD3	0.00165023	HC	CD44
PARD3	0.00085398	HC	CD44
PBX1	0.000619879	HC	CD44
PBX1	0.0011196	HC	CD44
PBX1	0.00142808	HC	CD44
PBX1	0.000816569	HC	CD44
PBX1	0.000579654	HC	CD44
PBX1	0.000834739	HC	CD44
PBX1	0.000991311	HC	CD44
PCSK5	0.000254097	HC	CD44
PCSK5	0.000631264	HC	CD44
PCSK5	0.000673668	HC	CD44
PCSK5	0.000665809	HC	CD44
PCSK5	0.000323644	HC	CD44
PCSK5	0.000667524	HC	CD44
PDLIM3	0.00125674	HC	CD44
PDLIM3	0.00160098	HC	CD44
PDLIM3	0.000621746	HC	CD44
PDLIM3	0.00126865	HC	CD44
PDLIM5	0.000477022	HC	CD44
PDLIM5	0.000239364	HC	CD44
PDLIM5	0.000555733	HC	CD44
PDLIM5	0.000881859	HC	CD44
PDLIM5	0.00213742	HC	CD44
PDLIM5	0.000376366	HC	CD44
PELI2	0.000331317	HC	CD44
PELI2	0.000995073	HC	CD44
PELI2	0.000723865	HC	CD44
PELI2	0.000873301	HC	CD44
PELI2	0.000776837	HC	CD44
PELI2	0.000717442	HC	CD44
PER2	0.000635787	HC	CD44
PER2	0.000309334	HC	CD44
PER2	0.00175182	HC	CD44
PER2	0.00161066	HC	CD44
PER2	0.000391264	HC	CD44
PER2	0.000503192	HC	CD44
PER2	0.000335441	HC	CD44
PER2	0.00170038	HC	CD44
PHLDB2	0.000386967	HC	CD44
PHLDB2	0.000248072	HC	CD44
PHLDB2	0.0020543	HC	CD44
PHLDB2	0.000872539	HC	CD44
PHLDB2	0.000411531	HC	CD44
PHLDB2	0.00243936	HC	CD44
PHLDB2	0.000477826	HC	CD44
PHLDB2	0.000534667	HC	CD44
PHLDB2	0.000542614	HC	CD44
PID1	0.00130947	HC	CD44
PID1	0.00125513	HC	CD44
PID1	0.00099783	HC	CD44
PLEKHA5	0.000191279	HC	CD44
PLEKHA5	0.000296366	HC	CD44
PLEKHA5	0.000974384	HC	CD44
PLEKHA5	0.00070432	HC	CD44
PLEKHA5	0.000696592	HC	CD44
PLEKHA5	0.000353065	HC	CD44
PPP1CB	0.000388156	HC	CD44
PPP1CB	0.000790009	HC	CD44
PPP1CB	0.000400274	HC	CD44
PPP1CB	0.000202543	HC	CD44
PPP1CB	0.00046272	HC	CD44
PPP1CB	0.000394697	HC	CD44
PPP1R12A	0.000552794	HC	CD44
PPP1R12A	0.000985167	HC	CD44
PPP1R12A	0.00134265	HC	CD44
PPP1R12A	0.000978239	HC	CD44
PPP1R12A	0.000184937	HC	CD44
PPP1R12B	0.000647263	HC	CD44
PPP1R12B	0.0018777	HC	CD44
PPP1R12B	0.00201727	HC	CD44
PPP1R12B	0.00059655	HC	CD44
PPP1R12B	0.00092513	HC	CD44
PPP1R12B	0.00167165	HC	CD44
PRICKLE2	0.000528026	HC	CD44
PRICKLE2	0.00115166	HC	CD44
PRICKLE2	0.000568052	HC	CD44
PRICKLE2	0.000245014	HC	CD44
PRKD1	0.000570809	HC	CD44
PRKD1	0.000518956	HC	CD44
PRKD1	0.000215648	HC	CD44
PRKD1	0.00086735	HC	CD44
PRKD1	0.000407916	HC	CD44
PRKN	0.000650014	HC	CD44
PRKN	0.00087295	HC	CD44
PRKN	0.000732132	HC	CD44
PRKN	0.00083545	HC	CD44
PRKN	0.000463526	HC	CD44
PRKN	0.0027924	HC	CD44
PRKN	0.00033229	HC	CD44
PSD3	0.000441684	HC	CD44
PSD3	0.000742747	HC	CD44
PSD3	0.00121715	HC	CD44
PSD3	0.00146063	HC	CD44
PSD3	0.00112505	HC	CD44
PSD3	0.00168569	HC	CD44
PSD3	0.000744977	HC	CD44
PSD3	0.00136074	HC	CD44
PTPRD	0.000438342	HC	CD44
PTPRD	0.000814734	HC	CD44
PTPRD	0.000464333	HC	CD44
PTPRD	0.00127305	HC	CD44
RAB8B	0.00111506	HC	CD44
RAB8B	0.000891311	HC	CD44
RAB8B	0.000261892	HC	CD44
RAB8B	0.00115177	HC	CD44
RAB8B	0.00118967	HC	CD44
RAB8B	0.000872353	HC	CD44
RAB8B	0.00127089	HC	CD44
RBPMS	0.000502071	HC	CD44
RBPMS	0.000287868	HC	CD44
RBPMS	0.000788296	HC	CD44
RBPMS	0.00164566	HC	CD44
RERG	0.00100705	HC	CD44
RERG	0.000448845	HC	CD44
RERG	0.000368514	HC	CD44
RERG	0.000700454	HC	CD44
ROBO1	0.000368281	HC	CD44
ROBO1	0.00103109	HC	CD44
ROBO1	0.000769575	HC	CD44
ROBO1	0.000875944	HC	CD44
ROBO1	0.00125457	HC	CD44
ROBO1	0.00321125	HC	CD44
ROBO1	0.00131919	HC	CD44
ROBO1	0.000217579	HC	CD44
ROBO2	0.00229933	HC	CD44
ROBO2	0.00164674	HC	CD44
ROBO2	0.00219278	HC	CD44
ROBO2	0.00181749	HC	CD44
ROBO2	0.00251187	HC	CD44
ROBO2	0.00293347	HC	CD44
ROBO2	0.00244222	HC	CD44
ROCK2	0.0015964	HC	CD44
ROCK2	0.000422505	HC	CD44
ROCK2	0.000955851	HC	CD44
ROCK2	0.000332711	HC	CD44
ROCK2	0.000390882	HC	CD44
ROCK2	0.000733746	HC	CD44
ROCK2	0.000806887	HC	CD44
ROCK2	0.000244471	HC	CD44
ROCK2	0.000584282	HC	CD44
ROCK2	0.000917294	HC	CD44
ROCK2	0.000339366	HC	CD44
RORA	0.00155972	HC	CD44
RORA	0.0020518	HC	CD44
RORA	0.00161204	HC	CD44
RORA	0.00181263	HC	CD44
RORA	0.000756961	HC	CD44
RORA	0.0013193	HC	CD44
RORA	0.000837502	HC	CD44
RORA	0.0030323	HC	CD44
RORA	0.00207069	HC	CD44
RORA	0.00190633	HC	CD44
RORA	0.00118764	HC	CD44
RORA	0.00189143	HC	CD44
RORA	0.00137087	HC	CD44
SAMHD1	0.000327094	HC	CD44
SAMHD1	0.000522822	HC	CD44
SAMHD1	0.00141275	HC	CD44
SAMHD1	0.00162931	HC	CD44
SAMHD1	0.00261335	HC	CD44
SAMHD1	0.000438563	HC	CD44
SBF2	0.000187925	HC	CD44
SBF2	0.00131836	HC	CD44
SBF2	0.00130718	HC	CD44
SGCD	0.000327767	HC	CD44
SGCD	0.000646947	HC	CD44
SGCD	0.000330244	HC	CD44
SGCD	0.00052248	HC	CD44
SGIP1	0.000766411	HC	CD44
SGIP1	0.000145	HC	CD44
SGIP1	0.000997311	HC	CD44
SGIP1	0.00100843	HC	CD44
SGIP1	0.0008993	HC	CD44
SGIP1	0.000405214	HC	CD44
SGIP1	0.00146317	HC	CD44
SGIP1	0.00106717	HC	CD44
SH3PXD2B	0.000615874	HC	CD44
SH3PXD2B	0.000360268	HC	CD44
SH3PXD2B	0.000680599	HC	CD44
SH3RF3	0.000330434	HC	CD44
SH3RF3	0.00019051	HC	CD44
SH3RF3	0.000858426	HC	CD44
SH3RF3	0.000757015	HC	CD44
SLC19A2	0.00145843	HC	CD44
SLC19A2	0.000618489	HC	CD44
SLC19A2	0.000705215	HC	CD44
SLC19A2	0.000686429	HC	CD44
SLC19A2	0.000665638	HC	CD44
SLC19A2	0.000153707	HC	CD44
SLC19A2	0.000716362	HC	CD44
SLC19A2	0.00147277	HC	CD44
SLC19A2	0.000261637	HC	CD44
SLC19A2	0.00122956	HC	CD44
SLC19A2	0.000690223	HC	CD44
SLC38A2	0.000355607	HC	CD44
SLC38A2	0.000521965	HC	CD44
SLC38A2	0.000619554	HC	CD44
SLC38A2	0.000418139	HC	CD44
SLC38A2	0.000510762	HC	CD44
SLC38A2	0.00102749	HC	CD44
SLC38A2	0.000338457	HC	CD44
SLC38A2	0.00120607	HC	CD44
SLC38A2	0.00134346	HC	CD44
SLC38A2	0.000932249	HC	CD44
SLC38A2	0.000577853	HC	CD44
SNED1	0.000193063	HC	CD44
SNED1	0.00126375	HC	CD44
SNED1	0.00386227	HC	CD44
SNED1	0.00107774	HC	CD44
SOX5	0.0004903	HC	CD44
SOX5	0.000943564	HC	CD44
SOX5	0.00170903	HC	CD44
SOX5	0.00132612	HC	CD44
SOX5	0.00133335	HC	CD44
SOX5	0.00243519	HC	CD44
SOX5	0.00265224	HC	CD44
SOX5	0.00141872	HC	CD44
SOX5	0.000982801	HC	CD44
SPARCL1	0.000896331	HC	CD44
SPARCL1	0.00143456	HC	CD44
SPON1	0.000404861	HC	CD44
SPON1	0.000107467	HC	CD44
SPON1	0.000865531	HC	CD44
SPON1	0.000453916	HC	CD44
SPON1	0.00100746	HC	CD44
SPON1	0.000455538	HC	CD44
SPON1	0.00123148	HC	CD44
SPON1	0.00106669	HC	CD44
SPTBN1	0.000497529	HC	CD44
SPTBN1	0.000485553	HC	CD44
SPTBN1	0.000761037	HC	CD44
SPTBN1	0.000879818	HC	CD44
SPTBN1	0.000948734	HC	CD44
SPTBN1	0.000725445	HC	CD44
SPTBN1	0.000500883	HC	CD44
SPTBN1	0.0019932	HC	CD44
SPTBN1	0.00193148	HC	CD44
SPTBN1	0.000528614	HC	CD44
SPTBN1	0.00104239	HC	CD44
SPTBN1	0.00101996	HC	CD44
SSBP2	0.000685341	HC	CD44
SSBP2	0.000374886	HC	CD44
SSBP2	0.00036041	HC	CD44
SSBP2	0.00146508	HC	CD44
SSBP2	0.00110212	HC	CD44
SSBP2	0.00115322	HC	CD44
SSBP2	0.00010449	HC	CD44
SSBP2	0.00105441	HC	CD44
SSBP2	0.00235331	HC	CD44
STK3	0.00114351	HC	CD44
STK3	0.000578754	HC	CD44
STK3	0.00101001	HC	CD44
STK3	0.000870522	HC	CD44
STK3	0.000211454	HC	CD44
STK3	0.00076172	HC	CD44
STK3	0.000547615	HC	CD44
SVEP1	0.000939078	HC	CD44
SVEP1	0.00113824	HC	CD44
SVEP1	0.000486245	HC	CD44
SVEP1	0.00236733	HC	CD44
TANC1	0.000397171	HC	CD44
TANC1	0.000357575	HC	CD44
TANC1	0.000193499	HC	CD44
TANC1	0.000447925	HC	CD44
TANC1	0.000421864	HC	CD44
TCF4	0.00101642	HC	CD44
TCF4	0.00118327	HC	CD44
TCF4	0.00193737	HC	CD44
TCF4	0.00136139	HC	CD44
TCF4	0.000755188	HC	CD44
TCF4	0.000590755	HC	CD44
TCF4	0.00105514	HC	CD44
TCF4	0.00103587	HC	CD44
TCF4	0.00252916	HC	CD44
TCF4	0.00131583	HC	CD44
TCF4	0.00127386	HC	CD44
TFPI	0.000359495	HC	CD44
TFPI	0.00191871	HC	CD44
TFPI	0.00116611	HC	CD44
TFPI	0.000581313	HC	CD44
TFPI	0.000617346	HC	CD44
TFPI	0.000926764	HC	CD44
TFPI	0.00140785	HC	CD44
TFPI	0.000114333	HC	CD44
TGFBR3	0.000770518	HC	CD44
TGFBR3	0.00073527	HC	CD44
TGFBR3	0.000241122	HC	CD44
TGFBR3	0.000175882	HC	CD44
TGFBR3	0.000374064	HC	CD44
TGFBR3	0.00108104	HC	CD44
TGFBR3	0.000825592	HC	CD44
TGFBR3	0.000484825	HC	CD44
TGFBR3	0.00158589	HC	CD44
THBS1	0.000622144	HC	CD44
THBS1	0.000592222	HC	CD44
THBS1	0.000207013	HC	CD44
THBS1	0.00153978	HC	CD44
THBS1	0.000159587	HC	CD44
THBS1	0.000376887	HC	CD44
THBS1	0.000271002	HC	CD44
THBS1	0.000115221	HC	CD44
TIMP3	0.000288068	HC	CD44
TIMP3	0.000787964	HC	CD44
TIMP3	0.000989983	HC	CD44
TIMP3	0.0011074	HC	CD44
TIMP3	0.000767557	HC	CD44
TIMP3	0.00167481	HC	CD44
TIMP3	0.0029667	HC	CD44
TIMP3	0.00278695	HC	CD44
TIMP3	0.00293115	HC	CD44
TIMP3	0.00161702	HC	CD44
TIMP3	0.00244773	HC	CD44
TJP2	0.000278964	HC	CD44
TJP2	0.000965559	HC	CD44
TJP2	0.000795456	HC	CD44
TJP2	0.0016569	HC	CD44
TJP2	0.000916282	HC	CD44
TJP2	0.000264443	HC	CD44
TJP2	0.000324936	HC	CD44
TJP2	0.000113421	HC	CD44
TMEM108	0.000305625	HC	CD44
TMEM108	0.000208361	HC	CD44
TMEM108	0.00109203	HC	CD44
TMEM108	0.000122585	HC	CD44
TMEM108	0.000878604	HC	CD44
TMEM108	0.000517299	HC	CD44
TMEM108	0.000893335	HC	CD44
TMEM165	0.000333843	HC	CD44
TMEM165	0.00059849	HC	CD44
TMEM165	0.000477283	HC	CD44
TMEM165	0.000164534	HC	CD44
TMEM165	0.00028046	HC	CD44
TMEM165	0.000991422	HC	CD44
TMEM165	0.000304865	HC	CD44
TMEM165	0.000482852	HC	CD44
TMEM165	0.000468941	HC	CD44
TNS1	0.000350426	HC	CD44
TNS1	0.000194297	HC	CD44
TNS1	0.000372793	HC	CD44
TNS1	0.000300309	HC	CD44
TNS1	0.00058715	HC	CD44
TNXB	0.000418858	HC	CD44
TNXB	0.000990303	HC	CD44
TNXB	0.00027742	HC	CD44
TNXB	0.000798265	HC	CD44
TNXB	0.00098317	HC	CD44
TNXB	0.000779712	HC	CD44
TNXB	0.000931068	HC	CD44
TNXB	0.000326053	HC	CD44
TPST1	0.000806173	HC	CD44
TPST1	0.000684163	HC	CD44
TPST1	0.000386702	HC	CD44
TPST1	0.00028348	HC	CD44
TPST1	0.000505724	HC	CD44
TRAK1	0.000490049	HC	CD44
TRAK1	0.000117668	HC	CD44
TRAK1	0.00106	HC	CD44
TRAK1	0.000489794	HC	CD44
TRAK1	0.00034607	HC	CD44
TSHZ2	0.000861434	HC	CD44
TSHZ2	0.000357396	HC	CD44
TSHZ2	0.00138718	HC	CD44
TSHZ2	0.000467664	HC	CD44
TSHZ2	0.000625411	HC	CD44
TSHZ2	0.00113657	HC	CD44
TSHZ2	0.00223189	HC	CD44
TSHZ2	0.00102098	HC	CD44
TSHZ2	0.00137193	HC	CD44
TSHZ2	0.000949253	HC	CD44
TSHZ2	0.00104278	HC	CD44
TSHZ2	0.000711782	HC	CD44
UACA	0.00075784	HC	CD44
UACA	0.000235037	HC	CD44
UACA	0.00131436	HC	CD44
UACA	0.0009953	HC	CD44
UNC5C	0.000397344	HC	CD44
UNC5C	0.00120809	HC	CD44
VCL	0.000226374	HC	CD44
VCL	0.000455963	HC	CD44
VCL	0.00077712	HC	CD44
VCL	0.000358389	HC	CD44
VCL	0.0009248	HC	CD44
VCL	0.000276065	HC	CD44
YAP1	0.000132737	HC	CD44
YAP1	0.000718886	HC	CD44
YAP1	0.00044247	HC	CD44
YAP1	0.000309761	HC	CD44
YAP1	0.000203586	HC	CD44
YAP1	0.000273759	HC	CD44
YAP1	0.00125827	HC	CD44
YAP1	0.000970965	HC	CD44
YBX3	0.00055273	HC	CD44
YBX3	0.000187592	HC	CD44
YBX3	0.000265278	HC	CD44
YBX3	0.000402928	HC	CD44
YBX3	0.000610059	HC	CD44
YBX3	0.000260007	HC	CD44
YBX3	0.000207363	HC	CD44
YBX3	0.000238541	HC	CD44
ZEB1	0.000611931	HC	CD44
ZEB1	0.00070468	HC	CD44
ZEB1	0.000111465	HC	CD44
ZEB1	0.000340856	HC	CD44
ZEB1	0.0010556	HC	CD44
ZEB1	0.000699453	HC	CD44
ZEB1	0.000304094	HC	CD44
ZEB1	0.00196411	HC	CD44
ZEB2	0.00099362	HC	CD44
ZEB2	0.000912323	HC	CD44
ZEB2	0.00146523	HC	CD44
ZEB2	0.000945872	HC	CD44
ZEB2	0.00218255	HC	CD44
ZEB2	0.00117286	HC	CD44
ZEB2	0.000117286	HC	CD44
ZEB2	0.00108802	HC	CD44
ZEB2	0.00178513	HC	CD44
ZEB2	0.000860853	HC	CD44
ZFHX3	0.000307977	HC	CD44
ZFHX3	0.000307936	HC	CD44
ZFHX3	0.000253852	HC	CD44
ZFHX3	0.000751478	HC	CD44
ZFHX3	0.000242343	HC	CD44
ZFHX3	0.000906413	HC	CD44
ZFHX3	0.0011874	HC	CD44
ZFHX3	0.001433	HC	CD44
ZFHX3	0.000356798	HC	CD44
ZFHX3	0.00152036	HC	CD44
ZFHX3	0.000650014	HC	CD44
ZFHX3	0.00175958	HC	CD44
ZFHX3	0.00107829	HC	CD44
ZFHX3	0.000467754	HC	CD44
ZHX2	0.00054142	HC	CD44
ZHX2	0.000737103	HC	CD44
ZHX2	0.00174783	HC	CD44
ZHX2	0.00139999	HC	CD44
ZHX2	0.000555784	HC	CD44
ZHX2	0.00105583	HC	CD44
ABCC1	0.000137048	COVID	CD44
ABCC1	0.000297139	COVID	CD44
ABCC1	0.000126091	COVID	CD44
ABCC1	0.000319458	COVID	CD44
ABCC1	0.000179501	COVID	CD44
ABCC1	0.000235098	COVID	CD44
ABCC1	3.67937e-05	COVID	CD44
ABCC1	0.000523357	COVID	CD44
ABCC1	0.000265519	COVID	CD44
ABCC1	6.1914e-05	COVID	CD44
ABCC1	0.000270194	COVID	CD44
ABCC1	2.83747e-05	COVID	CD44
ABCC1	3.89363e-05	COVID	CD44
ABCC1	0.000246	COVID	CD44
ABI3BP	0.000123344	COVID	CD44
ABI3BP	0.000384474	COVID	CD44
ABI3BP	0.000338938	COVID	CD44
ABI3BP	3.90551e-05	COVID	CD44
ABI3BP	0.000506472	COVID	CD44
ABI3BP	5.09079e-05	COVID	CD44
ABI3BP	0.000542443	COVID	CD44
ABI3BP	0.000129266	COVID	CD44
ACSL4	0.000465888	COVID	CD44
ACSL4	8.81944e-05	COVID	CD44
ACSL4	0.000174926	COVID	CD44
ACSL4	0.000317441	COVID	CD44
ACSL4	0.00033932	COVID	CD44
ACSL4	0.000779943	COVID	CD44
ACSL4	0.000126036	COVID	CD44
ACSL4	0.000301583	COVID	CD44
ACSL4	0.000272277	COVID	CD44
ACSL4	8.19499e-05	COVID	CD44
ACSL4	0.000513471	COVID	CD44
ACSL4	0.000200418	COVID	CD44
ACSL4	0.000214469	COVID	CD44
ACSL4	0.000234786	COVID	CD44
ACTN1	0.000107279	COVID	CD44
ACTN1	0.000111297	COVID	CD44
ACTN1	0.000251721	COVID	CD44
ACTN1	0.000274077	COVID	CD44
ACTN1	8.66771e-05	COVID	CD44
ACTN1	0.000151514	COVID	CD44
ACTN1	0.000153296	COVID	CD44
ACTN1	0.000128732	COVID	CD44
ACTN1	0.00023422	COVID	CD44
ACTN1	8.24245e-05	COVID	CD44
ACTN1	0.000188979	COVID	CD44
ACTN1	0.000139346	COVID	CD44
ACTN1	0.000618783	COVID	CD44
ACTN1	0.000177121	COVID	CD44
ACTN1	0.000585909	COVID	CD44
ACTN1	6.82865e-05	COVID	CD44
ACTN1	0.000110071	COVID	CD44
ACTN1	0.000183217	COVID	CD44
ACYP2	3.76023e-05	COVID	CD44
ACYP2	0.000137811	COVID	CD44
ACYP2	0.000412847	COVID	CD44
ACYP2	0.000645408	COVID	CD44
ACYP2	0.00029769	COVID	CD44
ACYP2	0.00018364	COVID	CD44
ACYP2	0.000518568	COVID	CD44
ACYP2	0.000141083	COVID	CD44
ACYP2	0.000230459	COVID	CD44
ADAM17	0.000318231	COVID	CD44
ADAM17	6.08503e-05	COVID	CD44
ADAM17	0.000113192	COVID	CD44
ADAM17	6.6861e-05	COVID	CD44
ADAM17	0.000256372	COVID	CD44
ADAM17	5.91509e-05	COVID	CD44
ADAM17	0.000424964	COVID	CD44
ADAM17	0.000344631	COVID	CD44
ADAM17	0.000195923	COVID	CD44
ADAM17	0.000422106	COVID	CD44
ADAM17	0.000175963	COVID	CD44
ADAM17	4.92637e-05	COVID	CD44
ADAM17	0.000400135	COVID	CD44
ADAM17	0.000142088	COVID	CD44
ADAM17	0.000127475	COVID	CD44
ADAM9	0.000255275	COVID	CD44
ADAM9	7.155e-05	COVID	CD44
ADAM9	0.000332534	COVID	CD44
ADAM9	8.19718e-05	COVID	CD44
ADAM9	5.67591e-05	COVID	CD44
ADAM9	0.000476824	COVID	CD44
ADAM9	0.00011342	COVID	CD44
ADAM9	0.000421383	COVID	CD44
ADAM9	0.000108157	COVID	CD44
ADAM9	8.10238e-05	COVID	CD44
ADAM9	4.26979e-05	COVID	CD44
ADAM9	0.000400931	COVID	CD44
ADAM9	5.46594e-05	COVID	CD44
ADAM9	0.000233925	COVID	CD44
ADAM9	0.000211518	COVID	CD44
ADAMTS12	2.15487e-05	COVID	CD44
ADAMTS12	0.000100963	COVID	CD44
ADAMTS12	0.000133727	COVID	CD44
ADAMTS12	0.000173252	COVID	CD44
ADAMTS12	0.000455199	COVID	CD44
ADAMTS12	0.000191641	COVID	CD44
ADAMTS12	0.000418983	COVID	CD44
ADAMTS12	4.42608e-05	COVID	CD44
ADAMTS12	0.00022602	COVID	CD44
ADAMTS9-AS2	0.000523417	COVID	CD44
ADAMTS9-AS2	0.000298365	COVID	CD44
ADAMTS9-AS2	8.69204e-05	COVID	CD44
ADAMTS9-AS2	0.000225424	COVID	CD44
ADAMTS9-AS2	0.000105298	COVID	CD44
ADAMTS9-AS2	0.000275577	COVID	CD44
ADAMTS9-AS2	6.94108e-05	COVID	CD44
ADAMTS9-AS2	0.000282818	COVID	CD44
ADAMTS9-AS2	7.0085e-05	COVID	CD44
ADARB1	0.000284549	COVID	CD44
ADARB1	6.2191e-05	COVID	CD44
ADARB1	0.000392398	COVID	CD44
ADARB1	5.14461e-05	COVID	CD44
ADARB1	8.48537e-05	COVID	CD44
ADARB1	0.000103885	COVID	CD44
ADARB1	0.000262619	COVID	CD44
ADARB1	0.000586548	COVID	CD44
ADARB1	0.000257062	COVID	CD44
ADARB1	0.000305534	COVID	CD44
ADARB1	0.000268468	COVID	CD44
ADARB1	0.000310608	COVID	CD44
ADARB1	0.000140556	COVID	CD44
ADARB1	0.000152974	COVID	CD44
ADGRB3	0.000301978	COVID	CD44
ADGRB3	7.11218e-05	COVID	CD44
ADGRB3	0.000228504	COVID	CD44
ADGRB3	0.000142672	COVID	CD44
ADGRB3	0.000197764	COVID	CD44
ADGRB3	2.07311e-05	COVID	CD44
ADGRB3	9.48411e-05	COVID	CD44
ADGRB3	3.8219e-05	COVID	CD44
AEBP2	0.000287399	COVID	CD44
AEBP2	0.000554608	COVID	CD44
AEBP2	0.000372027	COVID	CD44
AEBP2	0.000369934	COVID	CD44
AEBP2	0.000713578	COVID	CD44
AEBP2	0.000523858	COVID	CD44
AEBP2	0.000391382	COVID	CD44
AEBP2	0.000302905	COVID	CD44
AEBP2	0.000472031	COVID	CD44
AEBP2	0.000324598	COVID	CD44
AEBP2	8.95177e-05	COVID	CD44
AEBP2	0.000806645	COVID	CD44
AEBP2	0.000157969	COVID	CD44
AEBP2	0.000313562	COVID	CD44
AGAP1	0.000103079	COVID	CD44
AGAP1	0.000169254	COVID	CD44
AGAP1	7.32505e-05	COVID	CD44
AGAP1	0.000174991	COVID	CD44
AGAP1	0.000159568	COVID	CD44
AGAP1	8.30784e-05	COVID	CD44
AGAP1	0.000343342	COVID	CD44
AGAP1	0.000262532	COVID	CD44
AGAP1	0.000104831	COVID	CD44
AGAP1	0.000307972	COVID	CD44
AGAP1	0.000405287	COVID	CD44
AGAP1	0.000217053	COVID	CD44
AGAP1	0.000363459	COVID	CD44
AGO3	7.04943e-05	COVID	CD44
AGO3	0.000272838	COVID	CD44
AGO3	0.000178576	COVID	CD44
AGO3	0.00018073	COVID	CD44
AGO3	7.33034e-05	COVID	CD44
AGO3	9.32273e-05	COVID	CD44
AGO3	0.000207309	COVID	CD44
AGO3	0.000300123	COVID	CD44
AGO3	0.000248546	COVID	CD44
AGO3	0.000176367	COVID	CD44
AGO3	0.000192488	COVID	CD44
AGO3	0.000211429	COVID	CD44
AGO3	0.000444402	COVID	CD44
AGO3	0.000131458	COVID	CD44
AGO3	0.000322482	COVID	CD44
AGO3	0.000389892	COVID	CD44
AGO3	0.000163203	COVID	CD44
AGO3	0.000312495	COVID	CD44
AGO3	0.000429585	COVID	CD44
AGO3	0.000124227	COVID	CD44
AGO3	0.000100467	COVID	CD44
AGO3	8.06063e-05	COVID	CD44
AHCTF1	0.000159374	COVID	CD44
AHCTF1	0.000279657	COVID	CD44
AHCTF1	7.85607e-05	COVID	CD44
AHCTF1	0.000137774	COVID	CD44
AHCTF1	4.04245e-05	COVID	CD44
AHCTF1	0.000133291	COVID	CD44
AHCTF1	0.00017131	COVID	CD44
AHCTF1	0.000192274	COVID	CD44
AHCTF1	3.2882e-05	COVID	CD44
AHCTF1	0.000223794	COVID	CD44
AHI1	0.000380046	COVID	CD44
AHI1	0.00040933	COVID	CD44
AHI1	0.000281083	COVID	CD44
AHI1	2.14619e-05	COVID	CD44
AHI1	0.000350571	COVID	CD44
AHI1	3.3579e-05	COVID	CD44
AHI1	0.000214193	COVID	CD44
AHI1	0.000300067	COVID	CD44
AHI1	9.59869e-05	COVID	CD44
AHI1	0.000497821	COVID	CD44
AHI1	0.000227916	COVID	CD44
AHI1	0.000222534	COVID	CD44
AHI1	0.000179512	COVID	CD44
AHI1	0.000231586	COVID	CD44
ANKRD10	0.000168488	COVID	CD44
ANKRD10	0.000184402	COVID	CD44
ANKRD10	9.35804e-05	COVID	CD44
ANKRD10	0.000172848	COVID	CD44
ANKRD10	0.000157484	COVID	CD44
ANKRD10	6.45508e-05	COVID	CD44
ANKRD10	0.00020957	COVID	CD44
ANKRD10	0.000313403	COVID	CD44
ANKRD10	0.000132961	COVID	CD44
ANKRD10	0.000135674	COVID	CD44
ANKRD10	0.000371517	COVID	CD44
ANKRD10	0.000318282	COVID	CD44
ANKRD10	0.00046041	COVID	CD44
ANKRD10	8.11911e-05	COVID	CD44
ANKRD10	0.000556738	COVID	CD44
ANKRD10	0.000223277	COVID	CD44
ANKRD10	0.000273429	COVID	CD44
ANKRD10	0.000157282	COVID	CD44
ANKRD10	0.000175665	COVID	CD44
ANO6	0.000314915	COVID	CD44
ANO6	9.52038e-05	COVID	CD44
ANO6	0.00024057	COVID	CD44
ANO6	6.63105e-05	COVID	CD44
ANO6	0.000143562	COVID	CD44
ANO6	0.000328494	COVID	CD44
ANO6	3.69449e-05	COVID	CD44
ANO6	0.000389339	COVID	CD44
ANO6	0.000165664	COVID	CD44
ANO6	0.000236307	COVID	CD44
ANO6	0.00045949	COVID	CD44
ANO6	5.64791e-05	COVID	CD44
ANO6	0.000351819	COVID	CD44
ANO6	0.000413333	COVID	CD44
ANO6	9.90176e-05	COVID	CD44
ANO6	0.000385018	COVID	CD44
ANO6	0.000110544	COVID	CD44
ANO6	0.000464847	COVID	CD44
ANO6	0.00039554	COVID	CD44
ANO6	0.000300516	COVID	CD44
ANTXR1	0.000259706	COVID	CD44
ANTXR1	6.46612e-05	COVID	CD44
ANTXR1	0.000314802	COVID	CD44
ANTXR1	4.15079e-05	COVID	CD44
ANTXR1	8.5842e-05	COVID	CD44
ANTXR1	0.000316178	COVID	CD44
ANTXR1	5.98687e-05	COVID	CD44
ANTXR1	0.000128339	COVID	CD44
ANTXR1	0.000323727	COVID	CD44
ANTXR1	0.000393497	COVID	CD44
ANTXR1	0.00016772	COVID	CD44
ANTXR1	0.000216525	COVID	CD44
ANTXR1	3.12163e-05	COVID	CD44
ANTXR2	2.3376e-05	COVID	CD44
ANTXR2	0.000159002	COVID	CD44
ANTXR2	0.000195782	COVID	CD44
ANTXR2	0.000107324	COVID	CD44
ANTXR2	3.23246e-05	COVID	CD44
ANTXR2	0.000111689	COVID	CD44
ANTXR2	0.000148188	COVID	CD44
ANTXR2	0.000103932	COVID	CD44
ANTXR2	0.000227101	COVID	CD44
ANTXR2	0.000228673	COVID	CD44
ANTXR2	0.000128567	COVID	CD44
ANTXR2	5.46736e-05	COVID	CD44
ANTXR2	0.000133837	COVID	CD44
ANTXR2	0.000213292	COVID	CD44
ANTXR2	0.000277702	COVID	CD44
ANTXR2	0.000319295	COVID	CD44
ARHGAP10	0.000215286	COVID	CD44
ARHGAP10	0.000539323	COVID	CD44
ARHGAP10	2.20231e-05	COVID	CD44
ARHGAP10	0.000258449	COVID	CD44
ARHGAP10	5.57336e-05	COVID	CD44
ARHGAP10	0.000220645	COVID	CD44
ARHGAP10	0.000286031	COVID	CD44
ARHGAP10	0.000524117	COVID	CD44
ARHGAP10	0.000384163	COVID	CD44
ARHGAP10	0.000212113	COVID	CD44
ARHGAP10	0.000551193	COVID	CD44
ARHGAP10	0.000419632	COVID	CD44
ARHGAP10	0.000143091	COVID	CD44
ARHGAP10	0.00018582	COVID	CD44
ARHGAP21	0.000218116	COVID	CD44
ARHGAP21	6.5248e-05	COVID	CD44
ARHGAP21	0.000191793	COVID	CD44
ARHGAP21	0.000218336	COVID	CD44
ARHGAP21	6.8822e-05	COVID	CD44
ARHGAP21	0.000230731	COVID	CD44
ARHGAP21	0.000307507	COVID	CD44
ARHGAP21	7.74872e-05	COVID	CD44
ARHGAP21	0.00042533	COVID	CD44
ARHGAP21	0.000383749	COVID	CD44
ARHGAP21	0.000105472	COVID	CD44
ARHGAP21	3.68967e-05	COVID	CD44
ARHGAP21	0.000611237	COVID	CD44
ARHGAP21	4.71993e-05	COVID	CD44
ARHGAP21	0.000193615	COVID	CD44
ARHGAP21	0.000108651	COVID	CD44
ARHGAP24	3.91277e-05	COVID	CD44
ARHGAP24	0.000289093	COVID	CD44
ARHGAP24	0.000139834	COVID	CD44
ARHGAP24	0.000190913	COVID	CD44
ARHGAP24	0.000230171	COVID	CD44
ARHGAP24	0.000188805	COVID	CD44
ARHGAP24	0.000329016	COVID	CD44
ARHGAP24	0.00048437	COVID	CD44
ARHGAP24	0.000528216	COVID	CD44
ARHGAP24	0.000156794	COVID	CD44
ARHGAP24	0.000219575	COVID	CD44
ARHGAP24	0.000405324	COVID	CD44
ARHGAP24	0.000449773	COVID	CD44
ARHGAP24	0.000239591	COVID	CD44
ARHGAP24	0.000143279	COVID	CD44
ARHGAP24	0.000313135	COVID	CD44
ASPH	0.000133074	COVID	CD44
ASPH	0.000116164	COVID	CD44
ASPH	0.000214165	COVID	CD44
ASPH	0.000134362	COVID	CD44
ASPH	0.000168298	COVID	CD44
ASPH	0.000180672	COVID	CD44
ASPH	0.000189334	COVID	CD44
ASPH	0.000211061	COVID	CD44
ASPH	0.000156252	COVID	CD44
ASPH	0.000258973	COVID	CD44
ASPH	0.000308486	COVID	CD44
ASPH	0.000183163	COVID	CD44
ASPH	7.78549e-05	COVID	CD44
ASPH	0.000199714	COVID	CD44
ASPH	0.000103279	COVID	CD44
ASPH	0.000219205	COVID	CD44
ASPH	2.83711e-05	COVID	CD44
AUH	0.000519618	COVID	CD44
AUH	0.000354267	COVID	CD44
AUH	0.000361252	COVID	CD44
AUH	0.000346226	COVID	CD44
AUH	5.69401e-05	COVID	CD44
AUH	0.000228794	COVID	CD44
AUH	0.000488606	COVID	CD44
AUH	0.000182573	COVID	CD44
AUH	0.000461676	COVID	CD44
AUH	0.000445663	COVID	CD44
AUH	0.000139219	COVID	CD44
AUH	0.000295793	COVID	CD44
AUH	0.000427482	COVID	CD44
AUH	0.000314538	COVID	CD44
BACH2	0.00030614	COVID	CD44
BACH2	0.000268266	COVID	CD44
BACH2	0.00027229	COVID	CD44
BACH2	0.000329605	COVID	CD44
BACH2	0.000141232	COVID	CD44
BACH2	0.000149276	COVID	CD44
BACH2	0.000136701	COVID	CD44
BACH2	0.000422923	COVID	CD44
BACH2	0.000249055	COVID	CD44
BACH2	0.000146624	COVID	CD44
BACH2	0.000160038	COVID	CD44
BCL2	0.00012163	COVID	CD44
BCL2	0.000156547	COVID	CD44
BCL2	0.000168243	COVID	CD44
BCL2	0.000257561	COVID	CD44
BCL2	0.000228785	COVID	CD44
BCL2	8.15726e-05	COVID	CD44
BCL2	1.92679e-05	COVID	CD44
BCL2	4.95258e-05	COVID	CD44
BCL2	7.61439e-05	COVID	CD44
BCL2	0.000289447	COVID	CD44
BCL2	3.9375e-05	COVID	CD44
BCL2	0.00011095	COVID	CD44
BCL2	0.000277156	COVID	CD44
BCL2	3.96966e-05	COVID	CD44
BCL2	0.000297035	COVID	CD44
BCL2	5.7973e-05	COVID	CD44
BCL2	0.000247257	COVID	CD44
BCL2	0.000375069	COVID	CD44
BCL2	0.000456724	COVID	CD44
BCL2	7.28069e-05	COVID	CD44
BCL2	0.000340606	COVID	CD44
BCL2	5.83903e-05	COVID	CD44
BCL2	5.02776e-05	COVID	CD44
BCL2	6.30863e-05	COVID	CD44
BCL2	6.02464e-05	COVID	CD44
BCL2	0.000382274	COVID	CD44
BICC1	0.000371754	COVID	CD44
BICC1	0.000327821	COVID	CD44
BICC1	0.000110586	COVID	CD44
BICC1	0.000217779	COVID	CD44
BICC1	0.00045405	COVID	CD44
BICC1	0.000135839	COVID	CD44
BICC1	0.000602868	COVID	CD44
BICC1	0.000150439	COVID	CD44
BICC1	0.000349633	COVID	CD44
BMPR1A	0.000316964	COVID	CD44
BMPR1A	6.86564e-05	COVID	CD44
BMPR1A	2.20069e-05	COVID	CD44
BMPR1A	2.97524e-05	COVID	CD44
BMPR1A	9.33172e-05	COVID	CD44
BMPR1A	2.92681e-05	COVID	CD44
BMPR1A	0.000107641	COVID	CD44
BMPR1A	6.82391e-05	COVID	CD44
BMPR1A	2.04631e-05	COVID	CD44
BMPR1A	0.000179691	COVID	CD44
BMPR1A	0.000165315	COVID	CD44
BMPR1A	0.000251857	COVID	CD44
BMPR1A	2.72705e-05	COVID	CD44
BMPR1A	0.000134944	COVID	CD44
BNIP3L	0.000132361	COVID	CD44
BNIP3L	0.000124316	COVID	CD44
BNIP3L	0.000470302	COVID	CD44
BNIP3L	2.23081e-05	COVID	CD44
BNIP3L	5.32788e-05	COVID	CD44
BNIP3L	8.27882e-05	COVID	CD44
BNIP3L	6.00016e-05	COVID	CD44
BNIP3L	0.000138771	COVID	CD44
BNIP3L	5.48869e-05	COVID	CD44
BNIP3L	0.000111593	COVID	CD44
BNIP3L	0.000166831	COVID	CD44
BNIP3L	0.000132997	COVID	CD44
C1R	0.000101416	COVID	CD44
C1R	0.000395313	COVID	CD44
C1R	0.000198539	COVID	CD44
C1R	0.000275831	COVID	CD44
C1R	0.000392663	COVID	CD44
C1R	3.95267e-05	COVID	CD44
C1RL	0.000124961	COVID	CD44
C1RL	0.00036485	COVID	CD44
C1RL	0.00016094	COVID	CD44
C1RL	0.000166378	COVID	CD44
C1RL	8.29178e-05	COVID	CD44
C1RL	0.000393833	COVID	CD44
C1RL	9.91853e-05	COVID	CD44
C1RL	0.000316152	COVID	CD44
C1RL	0.00016535	COVID	CD44
C1RL	0.000173357	COVID	CD44
C1RL	4.55254e-05	COVID	CD44
C1RL	0.000262449	COVID	CD44
C1RL	8.43801e-05	COVID	CD44
C1RL	0.000372806	COVID	CD44
C1RL	0.000200232	COVID	CD44
C1RL	7.31518e-05	COVID	CD44
C1S	0.000169095	COVID	CD44
C1S	0.000147794	COVID	CD44
C1S	0.000141972	COVID	CD44
C1S	0.000233028	COVID	CD44
C1S	0.000138405	COVID	CD44
C1S	9.78328e-05	COVID	CD44
C1S	0.000187119	COVID	CD44
C1S	0.000258688	COVID	CD44
CACNA2D1	0.000215991	COVID	CD44
CACNA2D1	0.000236719	COVID	CD44
CACNA2D1	0.000384706	COVID	CD44
CACNA2D1	0.00020901	COVID	CD44
CACNA2D1	3.39028e-05	COVID	CD44
CACNA2D1	0.000124335	COVID	CD44
CACNA2D1	0.000270113	COVID	CD44
CACNA2D1	0.000327486	COVID	CD44
CACNA2D1	0.000390617	COVID	CD44
CACNA2D1	0.000218684	COVID	CD44
CACNA2D1	0.000263761	COVID	CD44
CACNA2D1	0.000728772	COVID	CD44
CACNA2D1	2.22929e-05	COVID	CD44
CACNA2D1	0.000487787	COVID	CD44
CACNA2D1	0.000731963	COVID	CD44
CAPZB	0.000272469	COVID	CD44
CAPZB	0.000526808	COVID	CD44
CAPZB	0.000325743	COVID	CD44
CAPZB	0.000463889	COVID	CD44
CAPZB	9.01953e-05	COVID	CD44
CAPZB	0.000381877	COVID	CD44
CAPZB	0.000105753	COVID	CD44
CAPZB	0.000144976	COVID	CD44
CAPZB	0.000150504	COVID	CD44
CAPZB	0.000275334	COVID	CD44
CAPZB	0.000235161	COVID	CD44
CAPZB	0.000542767	COVID	CD44
CAPZB	0.000585435	COVID	CD44
CAPZB	0.000351931	COVID	CD44
CAPZB	0.000100829	COVID	CD44
CAPZB	0.00030751	COVID	CD44
CAPZB	0.000140267	COVID	CD44
CAPZB	0.000725813	COVID	CD44
CAPZB	0.00023698	COVID	CD44
CAPZB	0.000119229	COVID	CD44
CAPZB	0.000269592	COVID	CD44
CARMIL1	0.00021676	COVID	CD44
CARMIL1	2.9223e-05	COVID	CD44
CARMIL1	0.000142999	COVID	CD44
CARMIL1	0.000111676	COVID	CD44
CARMIL1	0.000114025	COVID	CD44
CARMIL1	0.000492476	COVID	CD44
CARMIL1	0.000388822	COVID	CD44
CARMIL1	0.000288755	COVID	CD44
CARMIL1	0.000502308	COVID	CD44
CCDC14	7.00898e-05	COVID	CD44
CCDC14	6.39076e-05	COVID	CD44
CCDC14	6.77794e-05	COVID	CD44
CCDC14	0.000117971	COVID	CD44
CCDC14	0.000184374	COVID	CD44
CCDC14	0.000142846	COVID	CD44
CCDC14	0.000160252	COVID	CD44
CCDC14	8.44395e-05	COVID	CD44
CCDC14	0.000279144	COVID	CD44
CCDC14	6.90839e-05	COVID	CD44
CCDC14	2.49095e-05	COVID	CD44
CCDC14	5.24534e-05	COVID	CD44
CEBPB	0.000239399	COVID	CD44
CEBPB	0.000369943	COVID	CD44
CEBPB	0.000112175	COVID	CD44
CEBPB	0.000152592	COVID	CD44
CEBPB	0.000158823	COVID	CD44
CEBPB	0.000178951	COVID	CD44
CEBPB	9.30705e-05	COVID	CD44
CEBPB	7.58949e-05	COVID	CD44
CEBPB	0.000345961	COVID	CD44
CEBPB	0.000183365	COVID	CD44
CEBPB	0.000145714	COVID	CD44
CEBPB	0.000288797	COVID	CD44
CEBPB	0.000306591	COVID	CD44
CEBPB	0.000100119	COVID	CD44
CEBPB	0.000375158	COVID	CD44
CEBPB	0.000203423	COVID	CD44
CEBPB	0.000256998	COVID	CD44
CEBPB	9.61998e-05	COVID	CD44
CEBPB	0.000134248	COVID	CD44
CEBPB	0.000313731	COVID	CD44
CELF2	0.000469513	COVID	CD44
CELF2	0.000426523	COVID	CD44
CELF2	9.60031e-05	COVID	CD44
CELF2	0.000453684	COVID	CD44
CELF2	0.000516728	COVID	CD44
CELF2	0.000386468	COVID	CD44
CELF2	0.00029372	COVID	CD44
CELF2	0.000377397	COVID	CD44
CELF2	0.000516736	COVID	CD44
CELF2	0.000239527	COVID	CD44
CELF2	0.000569005	COVID	CD44
CELF2	0.000420487	COVID	CD44
CELF2	0.000542545	COVID	CD44
CELF2	0.000696021	COVID	CD44
CELF2	0.00096847	COVID	CD44
CELF2	0.000292666	COVID	CD44
CELF2	0.000390799	COVID	CD44
CEMIP	0.000378908	COVID	CD44
CEMIP	0.000453557	COVID	CD44
CEMIP	0.000392557	COVID	CD44
CEMIP	6.62734e-05	COVID	CD44
CEMIP	4.19456e-05	COVID	CD44
CEMIP	0.000121235	COVID	CD44
CEMIP	0.000303824	COVID	CD44
CEMIP	0.000202369	COVID	CD44
CEMIP	0.000344792	COVID	CD44
CEMIP	0.000403407	COVID	CD44
CEMIP	0.000326528	COVID	CD44
CEMIP	0.000185959	COVID	CD44
CEMIP	0.000437474	COVID	CD44
CEMIP	0.000362663	COVID	CD44
CEMIP	9.98253e-05	COVID	CD44
CEMIP	0.00017731	COVID	CD44
CERS6	0.000279764	COVID	CD44
CERS6	8.56178e-05	COVID	CD44
CERS6	0.000244993	COVID	CD44
CERS6	0.000291656	COVID	CD44
CERS6	0.000283206	COVID	CD44
CERS6	3.73487e-05	COVID	CD44
CERS6	0.000117245	COVID	CD44
CERS6	9.80098e-05	COVID	CD44
CERS6	0.00014927	COVID	CD44
CERS6	4.9349e-05	COVID	CD44
CERS6	0.000242903	COVID	CD44
CERS6	9.05684e-05	COVID	CD44
CERS6	8.14839e-05	COVID	CD44
CERS6	0.000158242	COVID	CD44
CERS6	0.000225856	COVID	CD44
CERS6	0.000344727	COVID	CD44
CERS6	0.000278777	COVID	CD44
CERS6	0.00030802	COVID	CD44
CERS6	6.32045e-05	COVID	CD44
CERS6	0.000151397	COVID	CD44
CERS6	0.000103284	COVID	CD44
CERS6	9.56768e-05	COVID	CD44
CERS6	0.000295894	COVID	CD44
CFH	0.000274739	COVID	CD44
CFH	8.33501e-05	COVID	CD44
CFH	0.000242332	COVID	CD44
CFH	5.6086e-05	COVID	CD44
CFH	0.000269351	COVID	CD44
CFH	0.000326213	COVID	CD44
CFH	7.53859e-05	COVID	CD44
CFH	0.000109404	COVID	CD44
CFH	4.19129e-05	COVID	CD44
CFH	0.000303679	COVID	CD44
CFH	0.000162315	COVID	CD44
CFH	0.000258383	COVID	CD44
CFH	0.000161712	COVID	CD44
CFH	0.000319987	COVID	CD44
CFH	0.000272375	COVID	CD44
CFH	0.000368032	COVID	CD44
CFH	0.000155811	COVID	CD44
CFH	0.000164258	COVID	CD44
CFH	2.81881e-05	COVID	CD44
CHD9	0.000326022	COVID	CD44
CHD9	0.000236152	COVID	CD44
CHD9	8.42105e-05	COVID	CD44
CHD9	0.000267189	COVID	CD44
CHD9	0.000103766	COVID	CD44
CHD9	8.21169e-05	COVID	CD44
CHD9	0.000444836	COVID	CD44
CHD9	0.000251444	COVID	CD44
CHD9	0.000166886	COVID	CD44
CHD9	5.16052e-05	COVID	CD44
CHD9	0.000107904	COVID	CD44
CHD9	0.000285185	COVID	CD44
CHD9	0.000681255	COVID	CD44
CHD9	5.89722e-05	COVID	CD44
CHD9	0.000535003	COVID	CD44
CHD9	0.000139441	COVID	CD44
CHD9	0.000276044	COVID	CD44
CHD9	0.000453758	COVID	CD44
CHIC2	0.000163784	COVID	CD44
CHIC2	0.000111381	COVID	CD44
CHIC2	0.000141089	COVID	CD44
CHIC2	0.000119114	COVID	CD44
CHIC2	5.74519e-05	COVID	CD44
CHIC2	0.000148314	COVID	CD44
CHIC2	0.00013272	COVID	CD44
CHIC2	0.000184254	COVID	CD44
CHIC2	0.000259431	COVID	CD44
CHIC2	0.000332839	COVID	CD44
CHIC2	0.00033841	COVID	CD44
CHIC2	0.000153056	COVID	CD44
CHIC2	0.000249207	COVID	CD44
CHIC2	0.000274628	COVID	CD44
CHIC2	0.000163892	COVID	CD44
CHIC2	0.000143557	COVID	CD44
CHIC2	0.00032377	COVID	CD44
CHIC2	0.0002086	COVID	CD44
CLIC4	0.000283645	COVID	CD44
CLIC4	0.00041248	COVID	CD44
CLIC4	0.000162495	COVID	CD44
CLIC4	0.000365311	COVID	CD44
CLIC4	7.08381e-05	COVID	CD44
CLIC4	2.0174e-05	COVID	CD44
CLIC4	0.000115136	COVID	CD44
CLIC4	0.000218821	COVID	CD44
CLIC4	4.57487e-05	COVID	CD44
CLIC4	0.000137106	COVID	CD44
CLIC4	7.55353e-05	COVID	CD44
CLIC4	0.000176695	COVID	CD44
CLIC4	0.000151947	COVID	CD44
CLIC4	6.2383e-05	COVID	CD44
CLIC4	0.000286206	COVID	CD44
CLIC4	0.000343535	COVID	CD44
CLIC4	0.000248676	COVID	CD44
CLIC4	0.000440324	COVID	CD44
CLIC4	0.000214557	COVID	CD44
CLIC4	0.000215026	COVID	CD44
CLIC4	0.000489914	COVID	CD44
CLIC4	0.000228075	COVID	CD44
CLIC4	0.000350003	COVID	CD44
CLIC4	0.000135858	COVID	CD44
CLIC4	0.000288472	COVID	CD44
CLIP4	0.000217125	COVID	CD44
CLIP4	0.000219821	COVID	CD44
CLIP4	0.00020352	COVID	CD44
CLIP4	8.46472e-05	COVID	CD44
CLIP4	0.000162197	COVID	CD44
CLIP4	0.000155445	COVID	CD44
CLIP4	0.000387928	COVID	CD44
CLIP4	4.17297e-05	COVID	CD44
CLIP4	0.00034458	COVID	CD44
CLIP4	0.000226225	COVID	CD44
CLIP4	0.000238164	COVID	CD44
CLIP4	0.000317625	COVID	CD44
CLIP4	0.000614168	COVID	CD44
CLIP4	0.000304874	COVID	CD44
CLIP4	3.90331e-05	COVID	CD44
CLIP4	0.000242038	COVID	CD44
CLIP4	0.000365139	COVID	CD44
CLMP	0.000148558	COVID	CD44
CLMP	0.000249366	COVID	CD44
CLMP	5.48739e-05	COVID	CD44
CLMP	0.000337958	COVID	CD44
CLMP	0.000120191	COVID	CD44
CLMP	0.000682335	COVID	CD44
CLMP	0.000357813	COVID	CD44
CLMP	0.000142242	COVID	CD44
CLMP	0.000287134	COVID	CD44
CMSS1	0.000122809	COVID	CD44
CMSS1	7.73528e-05	COVID	CD44
CMSS1	0.000195142	COVID	CD44
CMSS1	5.31997e-05	COVID	CD44
CMSS1	0.000246326	COVID	CD44
CMSS1	0.000133996	COVID	CD44
CMSS1	8.71933e-05	COVID	CD44
CMSS1	7.71889e-05	COVID	CD44
CMSS1	0.000153277	COVID	CD44
CMSS1	0.000488914	COVID	CD44
CMSS1	0.000234933	COVID	CD44
CMSS1	0.00016431	COVID	CD44
CMSS1	0.000240228	COVID	CD44
COL1A1	0.000149309	COVID	CD44
COL1A1	0.000228422	COVID	CD44
COL1A1	0.000246803	COVID	CD44
COL1A1	0.000197752	COVID	CD44
COL1A1	0.00020929	COVID	CD44
COL1A1	0.000392198	COVID	CD44
COL1A1	0.000211093	COVID	CD44
COL1A1	0.000319326	COVID	CD44
COL1A1	0.000344356	COVID	CD44
COL1A1	0.000538705	COVID	CD44
COL1A1	0.000255044	COVID	CD44
COL1A1	0.000570987	COVID	CD44
COL1A1	0.000255619	COVID	CD44
COL1A1	0.000179952	COVID	CD44
COL1A1	0.000203717	COVID	CD44
COL1A1	0.00041203	COVID	CD44
COL1A1	0.000172879	COVID	CD44
COL3A1	0.000276643	COVID	CD44
COL3A1	0.000151882	COVID	CD44
COL3A1	0.000108935	COVID	CD44
COL3A1	7.01811e-05	COVID	CD44
COL3A1	0.000314366	COVID	CD44
COL3A1	0.00018599	COVID	CD44
COL3A1	0.000277318	COVID	CD44
COL3A1	0.000142539	COVID	CD44
COL3A1	0.000107979	COVID	CD44
COL3A1	0.000264884	COVID	CD44
COL3A1	3.75006e-05	COVID	CD44
COL3A1	7.75135e-05	COVID	CD44
COL3A1	0.000131627	COVID	CD44
COL3A1	0.000208494	COVID	CD44
COL3A1	0.000204766	COVID	CD44
COL3A1	0.000462584	COVID	CD44
COL3A1	7.76375e-05	COVID	CD44
COL3A1	0.000137293	COVID	CD44
COL3A1	0.000349423	COVID	CD44
COL4A1	0.000306484	COVID	CD44
COL4A1	0.000250622	COVID	CD44
COL4A1	0.000154888	COVID	CD44
COL4A1	0.000203929	COVID	CD44
COL4A1	0.000469049	COVID	CD44
COL4A1	0.000293721	COVID	CD44
COL4A1	9.25948e-05	COVID	CD44
COL4A1	0.000316706	COVID	CD44
COL4A1	0.000777773	COVID	CD44
COL4A1	0.000267309	COVID	CD44
COL4A1	0.000761579	COVID	CD44
COL4A1	0.000268933	COVID	CD44
COL4A1	0.000279341	COVID	CD44
COL4A2	0.0001083	COVID	CD44
COL4A2	0.000529338	COVID	CD44
COL4A2	3.85687e-05	COVID	CD44
COL4A2	0.000204885	COVID	CD44
COL4A2	0.000353646	COVID	CD44
COL4A2	0.000257831	COVID	CD44
COL4A2	0.000254775	COVID	CD44
COL4A2	0.000283747	COVID	CD44
COL4A2	0.00028817	COVID	CD44
COL4A2	0.000146045	COVID	CD44
COL4A2	0.000315652	COVID	CD44
COL4A2	0.000621629	COVID	CD44
COL4A2	0.000216616	COVID	CD44
COL4A2	0.000329748	COVID	CD44
COL4A2	0.000241226	COVID	CD44
COL4A2	0.000396042	COVID	CD44
COL4A2	3.0057e-05	COVID	CD44
COL5A1	0.000274804	COVID	CD44
COL5A1	0.000183563	COVID	CD44
COL5A1	0.000299782	COVID	CD44
COL5A1	0.000103609	COVID	CD44
COL5A1	2.57453e-05	COVID	CD44
COL5A1	0.000192632	COVID	CD44
COL5A1	0.000236899	COVID	CD44
COL5A1	0.000201336	COVID	CD44
COL5A1	0.000123847	COVID	CD44
COL5A1	0.000698161	COVID	CD44
COL5A1	0.000200965	COVID	CD44
COL5A1	0.000519598	COVID	CD44
COL5A1	0.000228503	COVID	CD44
COL5A1	0.000112012	COVID	CD44
COL5A1	0.000148836	COVID	CD44
COL5A2	0.000185371	COVID	CD44
COL5A2	0.000256569	COVID	CD44
COL5A2	0.000360364	COVID	CD44
COL5A2	3.60876e-05	COVID	CD44
COL5A2	0.000263586	COVID	CD44
COL5A2	0.000220361	COVID	CD44
COL5A2	8.03865e-05	COVID	CD44
COL5A2	6.74837e-05	COVID	CD44
COL5A2	0.000532693	COVID	CD44
COL5A2	0.00026461	COVID	CD44
COL5A2	0.000180495	COVID	CD44
COL5A2	0.000211649	COVID	CD44
COL5A2	0.000293431	COVID	CD44
COL6A1	0.000638082	COVID	CD44
COL6A1	0.000134475	COVID	CD44
COL6A1	0.000389278	COVID	CD44
COL6A1	0.000211179	COVID	CD44
COL6A1	0.000940787	COVID	CD44
COL6A1	0.000315362	COVID	CD44
COL6A1	0.000399958	COVID	CD44
COL6A1	0.000194729	COVID	CD44
COL6A1	0.000317899	COVID	CD44
COL6A2	0.000613287	COVID	CD44
COL6A2	0.000119202	COVID	CD44
COL6A2	0.000219984	COVID	CD44
COL6A2	0.000202376	COVID	CD44
COL6A2	4.02668e-05	COVID	CD44
COL6A2	0.000386856	COVID	CD44
COL6A2	8.87141e-05	COVID	CD44
COL6A2	5.47661e-05	COVID	CD44
COL6A2	0.000215633	COVID	CD44
CPD	4.63337e-05	COVID	CD44
CPD	0.000421129	COVID	CD44
CPD	0.000246021	COVID	CD44
CPD	0.000278337	COVID	CD44
CPD	0.000111057	COVID	CD44
CPD	4.44851e-05	COVID	CD44
CPD	0.000364728	COVID	CD44
CPD	0.000248012	COVID	CD44
CPD	7.28133e-05	COVID	CD44
CPD	0.000303634	COVID	CD44
CPD	0.000589772	COVID	CD44
CPD	9.68213e-05	COVID	CD44
CPD	2.90485e-05	COVID	CD44
CPD	0.00027448	COVID	CD44
CPD	4.35537e-05	COVID	CD44
CPD	5.89121e-05	COVID	CD44
CPSF6	0.000246363	COVID	CD44
CPSF6	0.000238989	COVID	CD44
CPSF6	0.000248132	COVID	CD44
CPSF6	0.000251764	COVID	CD44
CPSF6	0.00019224	COVID	CD44
CPSF6	0.000132995	COVID	CD44
CPSF6	0.000141734	COVID	CD44
CPSF6	0.000198133	COVID	CD44
CPSF6	0.000112973	COVID	CD44
CPSF6	0.000130328	COVID	CD44
CPSF6	0.000370952	COVID	CD44
CPSF6	0.000168905	COVID	CD44
CPSF6	7.50541e-05	COVID	CD44
CPSF6	0.000124803	COVID	CD44
CPSF6	4.3792e-05	COVID	CD44
CPSF6	0.000167081	COVID	CD44
CPSF6	0.000169219	COVID	CD44
CRIM1	0.000148996	COVID	CD44
CRIM1	0.000186581	COVID	CD44
CRIM1	0.000300325	COVID	CD44
CRIM1	4.43115e-05	COVID	CD44
CRIM1	0.000121421	COVID	CD44
CRIM1	0.000454694	COVID	CD44
CRIM1	0.00022521	COVID	CD44
CRIM1	0.000233682	COVID	CD44
CRIM1	0.000130508	COVID	CD44
[truncated: 8,610 more rows]

## Sheet: Fig5f
Receptor	Target	Fid	sample
CD44	CELF2	0.300782	HC
CD44	ROBO2	0.439841	HC
CD44	FN1	0.313403	HC
CD44	DAAM1	0.220766	HC
CD44	MYH10	0.276953	HC
CD44	ZFHX3	0.270138	HC
CD44	MAML3	0.290752	HC
CD44	DTNA	0.169869	HC
CD44	CFH	0.444908	HC
CD44	ROBO1	0.410169	HC
CD44	ENAH	0.250032	HC
CD44	IGFBP7	0.259256	HC
CD44	IL6ST	0.370989	HC
CD44	PHLDB2	0.316725	HC
CD44	CAPZB	0.333795	HC
CD44	SLC38A2	0.254462	HC
CD44	GAS7	0.281412	HC
CD44	GPC6	0.409824	HC
CD44	ITGA2	0.175024	HC
CD44	ROCK2	0.367563	HC
CD44	CLIC4	0.380654	HC
CD44	RAB8B	0.322649	HC
CD44	SGIP1	0.260134	HC
CD44	LIMA1	0.304601	HC
CD44	NNMT	0.274151	HC
CD44	TGFBR3	0.212125	HC
CD44	GSE1	0.164747	HC
CD44	ADAM17	0.336397	HC
CD44	KLF9	0.368501	HC
CD44	DMD	0.198636	HC
CD44	ZEB1	0.299919	HC
CD44	BICC1	0.274895	HC
CD44	MAN1A1	0.242684	HC
CD44	ARHGAP21	0.253433	HC
CD44	IGF1R	0.274206	HC
CD44	LPAR1	0.356025	HC
CD44	ITGA1	0.257683	HC
CD44	STK3	0.312392	HC
CD44	LTBP1	0.278915	HC
CD44	PDLIM3	0.431068	HC
CD44	PDLIM5	0.279398	HC
CD44	ITPR1	0.238464	HC
CD44	EPB41L2	0.257423	HC
CD44	PELI2	0.277612	HC
CD44	KIF13A	0.285601	HC
CD44	ARHGAP10	0.318841	HC
CD44	MIR99AHG	0.171014	HC
CD44	THBS1	0.406489	HC
CD44	PID1	0.335815	HC
CD44	COL4A2	0.240004	HC
CD44	UACA	0.291048	HC
CD44	RBPMS	0.241525	HC
CD44	PCSK5	0.215496	HC
CD44	PLEKHA5	0.215249	HC
CD44	AGAP1	0.141218	HC
CD44	ELN	0.294529	HC
CD44	MIR100HG	0.312347	HC
CD44	PPP1CB	0.272687	HC
CD44	ANO6	0.199416	HC
CD44	PRKD1	0.404292	HC
CD44	LAMA4	0.1881	HC
CD44	NCAM2	0.321664	HC
CD44	MFSD4B	0.16296	HC
CD44	TANC1	0.215843	HC
CD44	TNS1	0.231603	HC
CD44	COL5A1	0.205553	HC
CD44	UNC5C	0.192508	HC
CD44	ADAMTS9-AS2	0.218835	HC
PTPRM	CELF2	0.159468	HC
PTPRM	GSE1	0.316928	HC
PTPRM	ROBO2	0.329865	HC
PTPRM	DTNA	0.196616	HC
PTPRM	DAAM1	0.16172	HC
PTPRM	SLC38A2	0.25901	HC
PTPRM	MYH10	0.18001	HC
PTPRM	ITGA2	0.172804	HC
PTPRM	IGFBP7	0.21454	HC
PTPRM	ZFHX3	0.174609	HC
PTPRM	CD44	0.28187	HC
PTPRM	ARHGAP21	0.266475	HC
PTPRM	FN1	0.132898	HC
PTPRM	ENAH	0.146902	HC
PTPRM	NNMT	0.220995	HC
PTPRM	MIR99AHG	0.223655	HC
PTPRM	PHLDB2	0.201621	HC
PTPRM	IGF1R	0.250429	HC
PTPRM	ROBO1	0.211341	HC
PTPRM	AGAP1	0.220746	HC
PTPRM	MAN1A1	0.191309	HC
PTPRM	ROCK2	0.220638	HC
PTPRM	STK3	0.258306	HC
PTPRM	ITPR1	0.214513	HC
PTPRM	DMD	0.139379	HC
PTPRM	LTBP1	0.218875	HC
PTPRM	COL4A2	0.26578	HC
PTPRM	SGIP1	0.146608	HC
PTPRM	TGFBR3	0.127511	HC
PTPRM	CAPZB	0.159062	HC
PTPRM	ZEB1	0.191338	HC
PTPRM	ITGA1	0.181113	HC
PTPRM	COL5A1	0.433545	HC
PTPRM	RBPMS	0.259746	HC
PTPRM	MAML3	0.0968232	HC
PTPRM	MFSD4B	0.264609	HC
PTPRM	PLEKHA5	0.208096	HC
PTPRM	LPAR1	0.205911	HC
PTPRM	PELI2	0.18976	HC
PTPRM	LIMA1	0.129216	HC
PTPRM	IL6ST	0.124904	HC
PTPRM	TANC1	0.328266	HC
PTPRM	BICC1	0.123748	HC
PTPRM	KLF9	0.1577	HC
PTPRM	KIF13A	0.182383	HC
PTPRM	ADAM17	0.142905	HC
PTPRM	GPC6	0.128758	HC
PTPRM	GAS7	0.0751452	HC
PTPRM	RAB8B	0.0971503	HC
PTPRM	PDLIM5	0.112176	HC
PTPRM	CFH	0.0893135	HC
PTPRM	ANO6	0.139856	HC
PTPRM	MIR100HG	0.192127	HC
PTPRM	UACA	0.138281	HC
PTPRM	PCSK5	0.0973471	HC
PTPRM	PDLIM3	0.125211	HC
PTPRM	UNC5C	0.169796	HC
PTPRM	CLIC4	0.0704735	HC
PTPRM	LAMA4	0.105237	HC
PTPRM	PRKD1	0.201334	HC
PTPRM	PID1	0.106807	HC
PTPRM	PPP1CB	0.116929	HC
PTPRM	ELN	0.106814	HC
PTPRM	NCAM2	0.139015	HC
PTPRM	THBS1	0.0945105	HC
PTPRM	ARHGAP10	0.069219	HC
PTPRM	TNS1	0.102884	HC
PTPRM	ADAMTS9-AS2	0.366298	HC
PTPRM	EPB41L2	0.0230002	HC
CD44	LTBP1	0.383135	COVID
CD44	CELF2	0.276962	COVID
CD44	MAN1A1	0.235839	COVID
CD44	LIMA1	0.25704	COVID
CD44	CAPZB	0.307425	COVID
CD44	GSE1	0.266288	COVID
CD44	NNMT	0.400515	COVID
CD44	FN1	0.17957	COVID
CD44	CLIC4	0.260857	COVID
CD44	ZEB1	0.300427	COVID
CD44	THBS1	0.234879	COVID
CD44	ANO6	0.308264	COVID
CD44	COL4A2	0.219601	COVID
CD44	ROBO1	0.278471	COVID
CD44	UACA	0.21859	COVID
CD44	IL6ST	0.32058	COVID
CD44	IGF1R	0.332829	COVID
CD44	LAMA4	0.336668	COVID
CD44	PPP1CB	0.282748	COVID
CD44	TGFBR3	0.200396	COVID
CD44	PDLIM5	0.235857	COVID
CD44	PLEKHA5	0.262188	COVID
CD44	RBPMS	0.242627	COVID
CD44	STK3	0.308777	COVID
CD44	ARHGAP10	0.473399	COVID
CD44	ENAH	0.202279	COVID
CD44	ITGA2	0.272313	COVID
CD44	TNS1	0.353093	COVID
CD44	PELI2	0.228555	COVID
CD44	SLC38A2	0.158098	COVID
CD44	ROBO2	0.315045	COVID
CD44	CFH	0.210814	COVID
CD44	KIF13A	0.314547	COVID
CD44	ZFHX3	0.197296	COVID
CD44	COL5A1	0.337041	COVID
CD44	KLF9	0.25203	COVID
CD44	NCAM2	0.322634	COVID
CD44	TANC1	0.308974	COVID
CD44	ARHGAP21	0.239737	COVID
CD44	GAS7	0.244845	COVID
CD44	ROCK2	0.230622	COVID
CD44	MAML3	0.162428	COVID
CD44	ADAM17	0.219402	COVID
CD44	ELN	0.36352	COVID
CD44	PHLDB2	0.171299	COVID
CD44	AGAP1	0.268624	COVID
CD44	BICC1	0.307693	COVID
CD44	ITGA1	0.356999	COVID
CD44	UNC5C	0.291902	COVID
CD44	DMD	0.38516	COVID
CD44	SGIP1	0.22639	COVID
CD44	DTNA	0.184945	COVID
CD44	MFSD4B	0.27897	COVID
CD44	ITPR1	0.186117	COVID
CD44	IGFBP7	0.13648	COVID
CD44	PCSK5	0.189795	COVID
CD44	DAAM1	0.122838	COVID
CD44	RAB8B	0.236352	COVID
CD44	EPB41L2	0.329598	COVID
CD44	ADAMTS9-AS2	0.257127	COVID
CD44	MIR100HG	0.252036	COVID
CD44	PDLIM3	0.289479	COVID
CD44	MYH10	0.146598	COVID
CD44	PRKD1	0.284871	COVID
CD44	PID1	0.419453	COVID
CD44	LPAR1	0.226258	COVID
CD44	GPC6	0.190939	COVID
CD44	MIR99AHG	0.172228	COVID
PTPRM	CELF2	0.49297	COVID
PTPRM	MAN1A1	0.458039	COVID
PTPRM	FN1	0.372431	COVID
PTPRM	SLC38A2	0.491824	COVID
PTPRM	LIMA1	0.435689	COVID
PTPRM	MAML3	0.51257	COVID
PTPRM	TGFBR3	0.451968	COVID
PTPRM	GSE1	0.397963	COVID
PTPRM	COL4A2	0.43392	COVID
PTPRM	ENAH	0.455467	COVID
PTPRM	THBS1	0.397552	COVID
PTPRM	CLIC4	0.414902	COVID
PTPRM	CFH	0.501935	COVID
PTPRM	PHLDB2	0.524898	COVID
PTPRM	ZEB1	0.469963	COVID
PTPRM	CAPZB	0.407892	COVID
PTPRM	RBPMS	0.4865	COVID
PTPRM	UACA	0.394067	COVID
PTPRM	PDLIM5	0.458826	COVID
PTPRM	DAAM1	0.484398	COVID
PTPRM	ZFHX3	0.440599	COVID
PTPRM	LTBP1	0.370016	COVID
PTPRM	IGFBP7	0.457741	COVID
PTPRM	KLF9	0.537036	COVID
PTPRM	PLEKHA5	0.471529	COVID
PTPRM	PELI2	0.422126	COVID
PTPRM	ADAM17	0.485369	COVID
PTPRM	ROBO1	0.417976	COVID
PTPRM	PPP1CB	0.445253	COVID
PTPRM	ARHGAP21	0.491128	COVID
PTPRM	DTNA	0.497237	COVID
PTPRM	MYH10	0.5118	COVID
PTPRM	ANO6	0.387704	COVID
PTPRM	ITGA2	0.438121	COVID
PTPRM	ITPR1	0.48751	COVID
PTPRM	ROCK2	0.45528	COVID
PTPRM	GAS7	0.451511	COVID
PTPRM	IGF1R	0.447704	COVID
PTPRM	NNMT	0.394769	COVID
PTPRM	STK3	0.428419	COVID
PTPRM	LAMA4	0.413988	COVID
PTPRM	ROBO2	0.447539	COVID
PTPRM	MFSD4B	0.587994	COVID
PTPRM	KIF13A	0.449514	COVID
PTPRM	TNS1	0.465026	COVID
PTPRM	AGAP1	0.492372	COVID
PTPRM	NCAM2	0.466283	COVID
PTPRM	PCSK5	0.43178	COVID
PTPRM	CD44	0.449896	COVID
PTPRM	SGIP1	0.398939	COVID
PTPRM	RAB8B	0.520902	COVID
PTPRM	IL6ST	0.304527	COVID
PTPRM	TANC1	0.37311	COVID
PTPRM	UNC5C	0.42484	COVID
PTPRM	GPC6	0.504181	COVID
PTPRM	ADAMTS9-AS2	0.48023	COVID
PTPRM	LPAR1	0.540551	COVID
PTPRM	BICC1	0.393896	COVID
PTPRM	MIR99AHG	0.493138	COVID
PTPRM	MIR100HG	0.428507	COVID
PTPRM	ARHGAP10	0.361163	COVID
PTPRM	COL5A1	0.29036	COVID
PTPRM	ITGA1	0.379129	COVID
PTPRM	EPB41L2	0.478475	COVID
PTPRM	PRKD1	0.451101	COVID
PTPRM	PDLIM3	0.420242	COVID
PTPRM	ELN	0.282057	COVID
PTPRM	DMD	0.332568	COVID
PTPRM	PID1	0.339275	COVID

## Sheet: Fig5g
Receptor	Target	Specificity
ITGB1	FN1	0.0119473
ITGB1	TGM2	0.00893362
ITGB1	LUM	0.00845882
ITGB1	COL3A1	0.00841299
ITGB1	VCAN	0.00796018
ITGB1	PLIN2	0.00770735
ITGB1	SEMA3C	0.00767265
ITGB1	MAN1A1	0.00749225
ITGB1	IGFBP4	0.00739354
ITGB1	ZFP36L1	0.00736605
ITGB1	HIVEP2	0.00707488
ITGB1	COL4A1	0.0070727
ITGB1	LPP	0.0070715
ITGB1	SLC38A2	0.00698351
ITGB1	THBS1	0.00696757
ITGB1	LIMS1	0.00694025
ITGB1	UACA	0.00673669
ITGB1	GSE1	0.00661539
ITGB1	TIMP2	0.00660186
ITGB1	FTH1	0.00655988
ITGB1	LIMA1	0.00648745
ITGB1	VGLL4	0.00645538
ITGB1	SUGCT	0.00643833
ITGB1	LTBP2	0.00643496
ITGB1	LRP1	0.00640786
ITGB1	ITGB5	0.00629548
ITGB1	TGFBR3	0.00629137
ITGB1	RUNX1T1	0.00626779
ITGB1	EEA1	0.00618395
ITGB1	COL4A2	0.0061462
ITGB1	HMCN1	0.00609069
ITGB1	CEBPB	0.0059646
ITGB1	CLIC4	0.00580988
ITGB1	IGF2BP2	0.00569212
ITGB1	RHOQ	0.00568736
ITGB1	GBE1	0.00567488
ITGB1	ENAH	0.00567379
ITGB1	IGFBP7	0.00566984
ITGB1	TEAD1	0.00558533
ITGB1	ZFHX3	0.00550118
ITGB1	CTBP2	0.00546416
ITGB1	LAMC1	0.00545186
ITGB1	DAAM1	0.00543023
ITGB1	MAML3	0.00537233
ITGB1	CELF2	0.00536698
ITGB1	KDM5B	0.00535355
ITGB1	EIF4G3	0.00516322
ITGB1	TBX2	0.00514362
ITGB1	SRGAP1	0.00514049
ITGB1	PTEN	0.00513926
ITGB1	SQSTM1	0.00509931
ITGB1	MMP14	0.00508012
ITGB1	USP33	0.00506473
ITGB1	FAP	0.00505399
ITGB1	RUNX1	0.00501011
ITGB1	CAPZB	0.00496453
ITGB1	PELI2	0.00494021
ITGB1	PTPRM	0.00491599
ITGB1	CD44	0.00487029
ITGB1	DIP2C	0.00478123
ITGB1	ADAMTS12	0.00461318
ITGB1	SOS1	0.00460995
ITGB1	ACTN1	0.00459498
ITGB1	EXT1	0.00454083
ITGB1	ARHGAP24	0.00453447
ITGB1	STAT3	0.00453304
ITGB1	GTDC1	0.00453266
ITGB1	PDLIM5	0.00452486
ITGB1	MITF	0.00448829
ITGB1	PTK2	0.00447756
ITGB1	EPS8	0.0044614
ITGB1	IL6ST	0.00444233
ITGB1	MAP4	0.00440905
ITGB1	LTBP1	0.00440041
ITGB1	FAM126A	0.00439416
ITGB1	DLC1	0.00438278
ITGB1	SMAD3	0.00436939
ITGB1	NCKAP1	0.00436783
ITGB1	TASOR2	0.00435936
ITGB1	NR2F1	0.00434898
ITGB1	SEPTIN11	0.00431749
ITGB1	PIK3R1	0.00430514
ITGB1	GEM	0.00428165
ITGB1	PHLDB2	0.00425182
ITGB1	ROBO1	0.00424597
ITGB1	SLCO3A1	0.00422432
ITGB1	CFH	0.00422393
ITGB1	ODF2L	0.00421189
ITGB1	ANO6	0.00420626
ITGB1	PTPRK	0.00413336
ITGB1	ITSN1	0.00413308
ITGB1	SLC40A1	0.00412238
ITGB1	AEBP2	0.00409994
ITGB1	DYNC2H1	0.0040825
ITGB1	PIEZO2	0.0040811
ITGB1	CPD	0.00407228
ITGB1	PTMA	0.00402743
ITGB1	TPM1	0.00402243
ITGB1	MYO10	0.00399276
ITGB1	ANTXR2	0.00398495
ITGB1	ZFAND5	0.00398235
ITGB1	ROR2	0.00396338
ITGB1	GRK5	0.00395392
ITGB1	COL1A1	0.00395229
ITGB1	THADA	0.00394066
ITGB1	OSMR	0.00389323
ITGB1	PEAK1	0.00388619
ITGB1	RBPMS	0.00383325
ITGB1	TNS3	0.0038155
ITGB1	OSBPL1A	0.00378935
ITGB1	ACSL4	0.00377856
ITGB1	FOXO1	0.00377788
ITGB1	PPARG	0.00366972
ITGB1	ROCK2	0.00366267
ITGB1	EHBP1	0.00363049
ITGB1	MYH10	0.00361074
ITGB1	DTNA	0.00361017
ITGB1	SGIP1	0.00360533
ITGB1	SPECC1L	0.00359536
ITGB1	ADAM17	0.00358506
ITGB1	TSC22D1	0.00357464
ITGB1	ITPR1	0.00356546
ITGB1	ITGA2	0.00353882
ITGB1	PLEKHA5	0.00353562
ITGB1	ZEB1	0.00351756
ITGB1	PPP1CB	0.00351088
ITGB1	ADARB1	0.00350968
ITGB1	PCSK5	0.00350907
ITGB1	NFIC	0.00349657
ITGB1	ITGAV	0.00349166
ITGB1	MEIS2	0.00348437
ITGB1	NAP1L1	0.00346574
ITGB1	CEMIP	0.00344866
ITGB1	PCCA	0.00343203
ITGB1	GAS7	0.00342018
ITGB1	DCN	0.00340534
ITGB1	NRP1	0.00336699
ITGB1	PDZRN3	0.00334881
ITGB1	PLOD2	0.00334083
ITGB1	NID1	0.00332108
ITGB1	COL5A2	0.00331949
ITGB1	COL5A1	0.00331205
ITGB1	BCL2	0.00330734
ITGB1	PHF21A	0.00328705
ITGB1	MYO1E	0.00321338
ITGB1	SERPINE1	0.00320993
ITGB1	ANTXR1	0.00320224
ITGB1	SEC24D	0.0031964
ITGB1	BNIP3L	0.00319543
ITGB1	ARHGAP21	0.00311695
ITGB1	FAM20C	0.00310055
ITGB1	AGO3	0.00308045
ITGB1	CACNA2D1	0.00307913
ITGB1	SCARB2	0.00307009
ITGB1	PRRX1	0.00305438
ITGB1	DENND5A	0.00301754
ITGB1	CHIC2	0.00301477
ITGB1	NBEAL1	0.00299711
ITGB1	TANC1	0.00298434
ITGB1	CHD9	0.00295699
ITGB1	THBS2	0.00295247
ITGB1	ANKRD10	0.00295078
ITGB1	COL6A2	0.00294605
ITGB1	PDXDC1	0.00291118
ITGB1	TTC3	0.00290447
ITGB1	STK3	0.00290233
ITGB1	RAB2A	0.00289785
ITGB1	BMPR1A	0.00289733
ITGB1	GLRX	0.00285949
ITGB1	CSGALNACT2	0.00285858
ITGB1	GPX3	0.00280378
ITGB1	ASPH	0.00279463
ITGB1	AUH	0.00277221
ITGB1	PKIG	0.00276926
ITGB1	SEC31A	0.00276886
ITGB1	FGFR1	0.002767
ITGB1	SCMH1	0.00275985
ITGB1	MGST1	0.00275723
ITGB1	LAMA4	0.00273093
ITGB1	PALLD	0.0027099
ITGB1	RIN2	0.00268912
ITGB1	WDR70	0.00268146
ITGB1	BACH2	0.00266338
ITGB1	TCF7L2	0.00264941
ITGB1	CRIM1	0.0026473
ITGB1	ABCC1	0.00264693
ITGB1	SKAP2	0.00263725
ITGB1	STXBP5	0.00263376
ITGB1	PLSCR4	0.00263362
ITGB1	PLS3	0.00258286
ITGB1	COL6A1	0.00257291
ITGB1	FTO	0.00257144
ITGB1	AHI1	0.00256268
ITGB1	ADAM9	0.00256155
ITGB1	UBR3	0.00256001
ITGB1	PKD2	0.00253742
ITGB1	NNMT	0.00253186
ITGB1	KLF9	0.00248911
ITGB1	IGF1R	0.00248658
ITGB1	PRR16	0.00247215
ITGB1	MYO1D	0.00245712
ITGB1	SH3PXD2A	0.0024246
ITGB1	ELN	0.00240415
ITGB1	ROBO2	0.0023647
ITGB1	PRKCA	0.00235028
ITGB1	TTC39C	0.00233064
ITGB1	JPX	0.00232529
ITGB1	LINC00472	0.00227579
ITGB1	SMC5	0.00225976
ITGB1	KIF13A	0.0022581
ITGB1	ADGRB3	0.00223757
ITGB1	BICC1	0.0022267
ITGB1	UNC5C	0.00218483
ITGB1	ABI3BP	0.00216543
ITGB1	TSC22D3	0.00216033
ITGB1	C1S	0.00215455
ITGB1	PAPPA	0.00213694
ITGB1	UBE2R2	0.00212469
ITGB1	AGAP1	0.00207802
ITGB1	GNA12	0.00207704
ITGB1	CERS6	0.00205562
ITGB1	MIR100HG	0.00203029
ITGB1	CCDC14	0.00198956
ITGB1	MIR99AHG	0.00196334
ITGB1	GPC6	0.00195529
ITGB1	WTAP	0.00195187
ITGB1	NCAM2	0.0019253
ITGB1	CRTC3	0.00191646
ITGB1	DDR2	0.00188809
ITGB1	TRPS1	0.00188295
ITGB1	MAP4K3	0.00183935
ITGB1	INSR	0.001819
ITGB1	C1R	0.00181446
ITGB1	VWA8	0.00178699
ITGB1	FBXO42	0.00176784
ITGB1	CYP7B1	0.00175316
ITGB1	CPSF6	0.00174579
ITGB1	SLIT3	0.00174494
ITGB1	CLIP4	0.00173849
ITGB1	AHCTF1	0.00169385
ITGB1	RAB8B	0.00169339
ITGB1	ITGA1	0.00168992
ITGB1	TNS1	0.00167949
ITGB1	ADAMTS9-AS2	0.0016699
ITGB1	RBFOX2	0.00166559
ITGB1	FBXL7	0.00165888
ITGB1	DOCK1	0.00165645
ITGB1	INPP4B	0.00162308
ITGB1	DMD	0.00162219
ITGB1	CMSS1	0.00159694
ITGB1	PBX3	0.00159659
ITGB1	PDLIM3	0.00158353
ITGB1	ZFPM2	0.0015808
ITGB1	FBLN1	0.00157967
ITGB1	RNF217	0.00157423
ITGB1	TBCK	0.00154582
ITGB1	PDGFRB	0.00151763
ITGB1	LARGE1	0.00139725
ITGB1	RYR2	0.00138481
ITGB1	C1RL	0.00136722
ITGB1	PRKD1	0.00135403
ITGB1	CARMIL1	0.00129252
ITGB1	LPAR1	0.00128244
ITGB1	RNF24	0.00124994
ITGB1	FGF14	0.00123362
ITGB1	NEGR1	0.00123004
ITGB1	CLMP	0.00118887
ITGB1	ARHGAP10	0.00118481
ITGB1	FRMD4B	0.00113806
ITGB1	MAP3K20	0.00113028
ITGB1	GRB10	0.00110344
ITGB1	ACYP2	0.00104612
ITGB1	ROR1	0.00104474
ITGB1	MFSD4B	0.000993338
ITGB1	EPB41L2	0.000952138
ITGB1	MPDZ	0.000895848
ITGB1	STEAP2	0.000876653
ITGB1	GALNT17	0.000858306
ITGB1	PID1	0.000764105
ITGB1	FMO2	0.000694638
ITGB1	TTTY14	0.000543078
ROBO1	CELF2	0.0219262
ROBO1	DTNA	0.0213973
ROBO1	RORA	0.0197384
ROBO1	ITGA2	0.016765
ROBO1	DAAM1	0.016541
ROBO1	VCL	0.0147282
ROBO1	NFIB	0.0146688
ROBO1	SOX5	0.0145729
ROBO1	ROBO2	0.0136792
ROBO1	ZFHX3	0.0133133
ROBO1	MAML3	0.0130219
ROBO1	TCF4	0.013016
ROBO1	DMD	0.0129466
ROBO1	ENAH	0.0127526
ROBO1	COL6A3	0.0123201
ROBO1	CBLB	0.0121973
ROBO1	IGFBP7	0.0117188
ROBO1	TNXB	0.0117128
ROBO1	TIMP3	0.0115205
ROBO1	ESYT2	0.0111913
ROBO1	MAN1A1	0.0111065
ROBO1	FKBP5	0.01104
ROBO1	SPTBN1	0.0109894
ROBO1	MYH10	0.0107761
ROBO1	CD44	0.010402
ROBO1	MED13L	0.0103468
ROBO1	SAMHD1	0.0100855
ROBO1	SSBP2	0.00999478
ROBO1	FAT3	0.00997318
ROBO1	TMEM108	0.0094382
ROBO1	GAS7	0.00940973
ROBO1	TGFBR3	0.00933914
ROBO1	TSHZ2	0.00930369
ROBO1	LIMA1	0.00930066
ROBO1	EGFR	0.00852342
ROBO1	PBX1	0.00850043
ROBO1	PCSK5	0.008398
ROBO1	COL1A2	0.00836244
ROBO1	SLC19A2	0.00827575
ROBO1	ASAP1	0.00813269
ROBO1	MAMDC2	0.00808089
ROBO1	RAB8B	0.00805391
ROBO1	FN1	0.00798349
ROBO1	YBX3	0.00789792
ROBO1	NNMT	0.00771203
ROBO1	IGF1R	0.00765554
ROBO1	IMMP2L	0.00749898
ROBO1	EPB41L2	0.00744939
ROBO1	CREB5	0.00743965
ROBO1	SGIP1	0.00740982
ROBO1	SLC38A2	0.00738187
ROBO1	KAZN	0.00735899
ROBO1	EMP1	0.00733828
ROBO1	ADAM17	0.00723482
ROBO1	ELMO1	0.00723042
ROBO1	PSD3	0.00722443
ROBO1	AGAP1	0.00722224
ROBO1	LDB2	0.00686152
ROBO1	CDK17	0.00670791
ROBO1	NAALADL2	0.00670072
ROBO1	SPON1	0.00668858
ROBO1	YAP1	0.00661726
ROBO1	APBB2	0.00648074
ROBO1	ITPR1	0.00643726
ROBO1	ANO6	0.00610832
ROBO1	ITGA1	0.0060397
ROBO1	PPP1R12B	0.00599408
ROBO1	FOSB	0.00589592
ROBO1	C3	0.00584677
ROBO1	ZEB2	0.00571453
ROBO1	ZEB1	0.00565687
ROBO1	LAMA4	0.00556264
ROBO1	UNC5C	0.00553641
ROBO1	PDLIM5	0.00547224
ROBO1	TFPI	0.0054559
ROBO1	TMEM165	0.00544866
ROBO1	KIF1B	0.00538254
ROBO1	BICC1	0.00531136
ROBO1	PHLDB2	0.00530698
ROBO1	MFSD4B	0.00519243
ROBO1	CFH	0.00517052
ROBO1	PPP1R12A	0.00509883
ROBO1	CRY1	0.00501909
ROBO1	GSE1	0.00500122
ROBO1	KIF13A	0.00499786
ROBO1	RBPMS	0.00499779
ROBO1	GFPT2	0.00498995
ROBO1	NAV3	0.00494974
ROBO1	STK3	0.00492112
ROBO1	LTBP1	0.00491106
ROBO1	ARHGAP10	0.00489944
ROBO1	DCLK1	0.0048598
ROBO1	MIR99AHG	0.00482916
ROBO1	NFKB1	0.0047714
ROBO1	KLF9	0.00474701
ROBO1	ARHGAP21	0.00471657
ROBO1	LPAR1	0.00470395
ROBO1	ELF2	0.00466331
ROBO1	ZHX2	0.00462045
ROBO1	CDC42BPA	0.00459151
ROBO1	CLIP1	0.00458372
ROBO1	PAPSS2	0.00452377
ROBO1	CLIC4	0.00442342
ROBO1	RERG	0.00436633
ROBO1	UACA	0.00434893
ROBO1	ROCK2	0.00434011
ROBO1	PELI2	0.00419876
ROBO1	AKT3	0.00418992
ROBO1	PARD3	0.00417671
ROBO1	SVEP1	0.00417044
ROBO1	LRRFIP2	0.00407324
ROBO1	PTPRD	0.0040477
ROBO1	IL6ST	0.00401838
ROBO1	PLEKHA5	0.00397802
ROBO1	CAPZB	0.00386264
ROBO1	CDK14	0.00379625
ROBO1	COL4A2	0.00376193
ROBO1	MYOF	0.00375775
ROBO1	ELN	0.00352222
ROBO1	PRICKLE2	0.00350367
ROBO1	TJP2	0.00338134
ROBO1	TNS1	0.00331017
ROBO1	TRAK1	0.00327903
ROBO1	BAZ2B	0.00326947
ROBO1	DENND2A	0.00326189
ROBO1	PPP1CB	0.00306711
ROBO1	PER2	0.0029548
ROBO1	NCOA1	0.0029477
ROBO1	SGCD	0.00293556
ROBO1	GPC6	0.0028175
ROBO1	LITAF	0.00278627
ROBO1	SBF2	0.00274368
ROBO1	FSTL1	0.00265852
ROBO1	NUP153	0.0025595
ROBO1	OSBPL8	0.00246716
ROBO1	PRKN	0.00237956
ROBO1	CCDC80	0.00233151
ROBO1	TANC1	0.00226321
ROBO1	PID1	0.0022538
ROBO1	MIR100HG	0.00224886
ROBO1	TPST1	0.0020527
ROBO1	SH3PXD2B	0.00204118
ROBO1	COL5A1	0.00200522
ROBO1	NCAM2	0.00197328
ROBO1	SH3RF3	0.00182418
ROBO1	THBS1	0.00175746
ROBO1	ABCA10	0.00166999
ROBO1	CDH11	0.00166274
ROBO1	PDLIM3	0.00126707
ROBO1	SNED1	0.00113968
ROBO1	PRKD1	0.000973304
ROBO1	SPARCL1	0.000594277
ROBO2	CELF2	0.0237726
ROBO2	RORA	0.0194098
ROBO2	DAAM1	0.0187447
ROBO2	DTNA	0.0186045
ROBO2	FKBP5	0.0156263
ROBO2	C3	0.0142809
ROBO2	FN1	0.0142155
ROBO2	TIMP3	0.0138875
ROBO2	ITGA2	0.0138148
ROBO2	ZEB2	0.0135256
ROBO2	MYH10	0.0131255
ROBO2	GSE1	0.0130464
ROBO2	MAMDC2	0.0126344
ROBO2	ZFHX3	0.0118419
ROBO2	MED13L	0.0116729
ROBO2	APBB2	0.0112067
ROBO2	TGFBR3	0.0109524
ROBO2	CBLB	0.010951
ROBO2	NFIB	0.0109098
ROBO2	ENAH	0.0107648
ROBO2	ASAP1	0.0105241
ROBO2	ESYT2	0.0105119
ROBO2	SOX5	0.0104967
ROBO2	MAML3	0.0104375
ROBO2	TSHZ2	0.0100472
ROBO2	NFKB1	0.00998482
ROBO2	TCF4	0.00965022
ROBO2	ZHX2	0.00960952
ROBO2	GAS7	0.00933717
ROBO2	DMD	0.00926309
ROBO2	ELMO1	0.00913914
ROBO2	EGFR	0.00902004
ROBO2	GFPT2	0.00896674
ROBO2	KAZN	0.00865081
ROBO2	SGIP1	0.00861191
ROBO2	MIR99AHG	0.00858829
ROBO2	IGFBP7	0.00857972
ROBO2	SPTBN1	0.00845565
ROBO2	SLC38A2	0.00832021
ROBO2	PAPSS2	0.00809603
ROBO2	CDK17	0.00797197
ROBO2	LRRFIP2	0.00796363
ROBO2	PER2	0.00791358
ROBO2	SLC19A2	0.0078036
ROBO2	TNXB	0.0078031
ROBO2	SSBP2	0.00763286
ROBO2	CAPZB	0.00761984
ROBO2	CDK14	0.00758411
ROBO2	FOSB	0.00750773
ROBO2	FSTL1	0.00746981
ROBO2	BICC1	0.00743675
ROBO2	DCLK1	0.00739929
ROBO2	NCOA1	0.00736883
ROBO2	NAALADL2	0.00721732
ROBO2	EMP1	0.00711419
ROBO2	AGAP1	0.00708939
ROBO2	PHLDB2	0.00702751
ROBO2	IL6ST	0.0070078
ROBO2	FAT3	0.0065962
ROBO2	ROBO1	0.00659324
ROBO2	CD44	0.00657128
ROBO2	CDC42BPA	0.00656488
ROBO2	IMMP2L	0.00648444
ROBO2	KIF1B	0.00643429
ROBO2	SVEP1	0.00638858
ROBO2	EPB41L2	0.00635751
ROBO2	CCDC80	0.00628001
ROBO2	ITGA1	0.00610838
ROBO2	CLIC4	0.00610469
ROBO2	PSD3	0.00607084
ROBO2	SPON1	0.00586352
ROBO2	SAMHD1	0.00582172
ROBO2	ARHGAP21	0.00581757
ROBO2	CREB5	0.00578007
ROBO2	RAB8B	0.00573284
ROBO2	COL6A3	0.00561419
ROBO2	BAZ2B	0.00558548
ROBO2	NNMT	0.00554157
ROBO2	TFPI	0.00553898
ROBO2	VCL	0.00551799
ROBO2	PPP1R12A	0.00550345
ROBO2	PPP1R12B	0.0054582
ROBO2	LIMA1	0.00545325
ROBO2	PDLIM5	0.00540654
ROBO2	COL1A2	0.00539424
ROBO2	GPC6	0.00533801
ROBO2	PBX1	0.00533749
ROBO2	ITPR1	0.0053184
ROBO2	NAV3	0.00527645
ROBO2	TJP2	0.00524475
ROBO2	MAN1A1	0.00518878
ROBO2	CFH	0.00506697
ROBO2	ZEB1	0.00504996
ROBO2	PLEKHA5	0.00489893
ROBO2	TMEM108	0.00484581
ROBO2	LTBP1	0.00484022
ROBO2	SNED1	0.00482094
ROBO2	PRKN	0.00477081
ROBO2	PELI2	0.00468293
ROBO2	ELF2	0.00459488
ROBO2	LITAF	0.00453316
ROBO2	PARD3	0.00449436
ROBO2	ROCK2	0.00440185
ROBO2	SBF2	0.00439866
ROBO2	LAMA4	0.0042486
ROBO2	AKT3	0.00423391
ROBO2	TPST1	0.00409432
ROBO2	PCSK5	0.00407663
ROBO2	SGCD	0.00405778
ROBO2	ADAM17	0.0039474
ROBO2	COL4A2	0.00394147
ROBO2	ANO6	0.00388412
ROBO2	KLF9	0.00386187
ROBO2	CRY1	0.00386034
ROBO2	SH3RF3	0.00382564
ROBO2	IGF1R	0.00372214
ROBO2	ARHGAP10	0.00369652
ROBO2	YAP1	0.00368177
ROBO2	DENND2A	0.00365364
ROBO2	PID1	0.00359016
ROBO2	KIF13A	0.00356043
ROBO2	YBX3	0.00350278
ROBO2	ABCA10	0.00330998
ROBO2	PDLIM3	0.00325297
ROBO2	STK3	0.00320367
ROBO2	PPP1CB	0.00319508
ROBO2	TMEM165	0.00318025
ROBO2	MFSD4B	0.00313052
ROBO2	TRAK1	0.00312579
ROBO2	PRICKLE2	0.00308344
ROBO2	UACA	0.00303102
ROBO2	ELN	0.00292857
ROBO2	THBS1	0.00292357
ROBO2	LPAR1	0.00288539
ROBO2	CLIP1	0.00287824
ROBO2	RBPMS	0.00286372
ROBO2	LDB2	0.00268569
ROBO2	OSBPL8	0.0026755
ROBO2	TNS1	0.00251071
ROBO2	MIR100HG	0.00228679
ROBO2	RERG	0.00207805
ROBO2	MYOF	0.00202999
ROBO2	NCAM2	0.00199102
ROBO2	TANC1	0.00194862
ROBO2	PTPRD	0.00192386
ROBO2	SH3PXD2B	0.0017144
ROBO2	PRKD1	0.0015219
ROBO2	COL5A1	0.00144554
ROBO2	UNC5C	0.00142434
ROBO2	CDH11	0.00133905
ROBO2	NUP153	0.000845274
ROBO2	SPARCL1	0.000775031
ROBO2	ADAMTS9-AS2	0.000475195

## Sheet: Fig5h
	RAB2A	SPECC1L	RUNX1T1	AEBP2	PDXDC1	ITGB5	EIF4G3	RUNX1	PRRX1	TEAD1	CLMP	PRR16	LRP1	GTDC1	AUH	FBLN1	FAM20C	ADAMTS12	MITF	ROR2
PTPRM	1.34287	0.996367	0.991683	0.824699	0.922121	0.753477	0.945726	0.594696	0.745146	0.727876	1.00291	0.671666	0.841048	0.936577	0.769024	0.714713	0.636816	0.78218	0.769871	0.487401
CD44	1.17	0.697631	0.484743	0.699066	0.656618	0.632823	0.585069	0.762418	0.747458	0.739059	0.591334	0.741231	0.496502	0.379319	0.386227	0.584454	0.533622	0.363104	0.439577	0.859082
ITGB1	0.278026	0.454065	0.545937	0.432744	0.367791	0.558466	0.411753	0.53315	0.379144	0.360125	0.214502	0.324881	0.340678	0.352987	0.511304	0.364334	0.466576	0.479766	0.394887	0.257715

## Sheet: Fig5i
Receptor	SSC	Target	Weight
ITGB1	BACH2	STAT3	0.51892
PTPRM	JUN	STAT3	0.533243
PTPRM	MITF	STAT3	0.797578
PTPRM	NFIC	STAT3	0.622635
CD44	RUNX1	STAT3	0.536723
PTPRM	TCF7L2	STAT3	0.584849
PTPRM	TEAD1	STAT3	0.739897
CD44	TEAD1	STAT3	0.668893
CD44	ZEB1	STAT3	0.727026
PTPRM	ZEB1	STAT3	0.824878
ITGB1	ZEB1	STAT3	0.520689
