# Supplementary material for: Dissecting crosstalk induced by cell-cell communication using single-cell transcriptomic data
Source: Nat Commun. 2025 Jul 1;16:5970. doi: 10.1038/s41467-025-61149-7 (PMC12219092; doi:10.1038/s41467-025-61149-7)
Supplement: Supplementary file 4 — Source Data [file 41467_2025_61149_MOESM4_ESM.zip › Fig6_sourcedata.xlsx]

## Sheet: Fig6b
Time	CCI_type	Number
day 2+day 3	Senders	3
day 2+day 3	Receivers	3
day 10+day 11	Senders	4
day 10+day 11	Receivers	10
day 15	Senders	12
day 15	Receivers	12

## Sheet: Fig6c
orders	gene	pathways	type
1	App	1	day 2+day 3
2	Cdkn1a	1	day 2+day 3
3	Itgb1	1	day 2+day 3
4	Mtdh	1	day 2+day 3
5	Pcbp1	1	day 2+day 3
6	Prdx2	1	day 2+day 3
7	Rtn4	1	day 2+day 3
8	Sqstm1	1	day 2+day 3
9	Cacybp	2	day 2+day 3
10	Pebp1	2	day 2+day 3
11	Csnk2a1	3	day 2+day 3
12	Krt7	3	day 2+day 3
13	Polr2a	3	day 2+day 3
14	Ddx5	4	day 2+day 3
15	Hnrnpc	4	day 2+day 3
16	Npm1	4	day 2+day 3
17	Rbm25	4	day 2+day 3
18	Apc	5	day 2+day 3
19	Safb	5	day 2+day 3
20	Hdgf	7	day 2+day 3
21	Ubb	7	day 2+day 3
22	Ybx1	13	day 2+day 3
23	Hnrnph1	16	day 2+day 3
24	Trp53	18	day 2+day 3
25	Sfpq	21	day 2+day 3
26	Jun	28	day 2+day 3
27	Ctnnb1	76	day 2+day 3
1	Cnbp	1	day 10+day 11
2	Eif2s2	1	day 10+day 11
3	Fubp1	1	day 10+day 11
4	Pnn	1	day 10+day 11
5	Rock2	1	day 10+day 11
6	Cd44	2	day 10+day 11
7	Ezr	3	day 10+day 11
8	Srsf2	3	day 10+day 11
9	Eif5b	4	day 10+day 11
10	Sdc1	4	day 10+day 11
11	Ssb	4	day 10+day 11
12	Ccnd1	5	day 10+day 11
13	Rac1	5	day 10+day 11
14	Son	5	day 10+day 11
15	Ube2k	5	day 10+day 11
16	Ahnak	6	day 10+day 11
17	Edf1	7	day 10+day 11
18	Eno1	7	day 10+day 11
19	Npm1	7	day 10+day 11
20	Kras	8	day 10+day 11
21	Rhoa	8	day 10+day 11
22	Pa2g4	9	day 10+day 11
23	Lmna	11	day 10+day 11
24	Sqstm1	11	day 10+day 11
25	Prdx2	12	day 10+day 11
26	Rala	12	day 10+day 11
27	Cebpz	13	day 10+day 11
28	Cdc5l	14	day 10+day 11
29	App	18	day 10+day 11
30	Eef1a1	18	day 10+day 11
31	Cbx5	23	day 10+day 11
32	Hmgn1	26	day 10+day 11
33	Hnrnpl	26	day 10+day 11
34	Snrnp70	26	day 10+day 11
35	Mtdh	30	day 10+day 11
36	Cacybp	36	day 10+day 11
37	Cldn18	41	day 10+day 11
38	Rbm34	46	day 10+day 11
39	Safb	53	day 10+day 11
40	Hnrnpc	56	day 10+day 11
41	Csnk2a1	62	day 10+day 11
42	Klf6	62	day 10+day 11
43	Park7	62	day 10+day 11
44	Hnrnph1	67	day 10+day 11
45	Supt5	69	day 10+day 11
46	Hnrnpk	72	day 10+day 11
47	Nucks1	79	day 10+day 11
48	Smarca5	86	day 10+day 11
49	Drap1	114	day 10+day 11
50	Cbx1	119	day 10+day 11
51	Sfpq	120	day 10+day 11
52	Hdgf	135	day 10+day 11
53	Atrx	142	day 10+day 11
54	Ddx21	147	day 10+day 11
55	Ubn1	149	day 10+day 11
56	Chd4	155	day 10+day 11
57	Klf9	193	day 10+day 11
58	Glyr1	204	day 10+day 11
59	Pcbp1	212	day 10+day 11
60	Atf4	221	day 10+day 11
61	Taf1	344	day 10+day 11
62	Smc3	348	day 10+day 11
63	Xrn2	428	day 10+day 11
64	Trp53	543	day 10+day 11
65	Jun	770	day 10+day 11
66	Ctnnb1	1002	day 10+day 11
67	Ctcf	1255	day 10+day 11
1	Hspd1	2	day 15
2	Lmna	2	day 15
3	Sdc1	3	day 15
4	Tes	3	day 15
5	Tnrc6a	3	day 15
6	Anxa2	4	day 15
7	Cd44	4	day 15
8	Tjp2	4	day 15
9	Park7	6	day 15
10	Pdlim1	6	day 15
11	Bnip3l	7	day 15
12	Cd9	7	day 15
13	Sptbn1	7	day 15
14	Mapk3	8	day 15
15	Eno1	9	day 15
16	Rala	10	day 15
17	Tsg101	10	day 15
18	Pnn	12	day 15
19	Eif5b	13	day 15
20	Rhoa	13	day 15
21	Rbbp7	14	day 15
22	Kras	19	day 15
23	Eef1a1	20	day 15
24	Parp2	21	day 15
25	Eif2ak2	24	day 15
26	Ddx3x	25	day 15
27	Cbx5	26	day 15
28	App	31	day 15
29	Ybx3	34	day 15
30	Safb2	36	day 15
31	Rbm34	49	day 15
32	Mapk1	50	day 15
33	Safb	51	day 15
34	Acadm	53	day 15
35	Ubn1	55	day 15
36	Sf1	57	day 15
37	Tcf25	59	day 15
38	Mbd1	66	day 15
39	Apc	73	day 15
40	Dnajc2	84	day 15
41	Nfkbia	91	day 15
42	Phip	91	day 15
43	Hnrnpk	93	day 15
44	Atrx	96	day 15
45	Csnk2a1	102	day 15
46	Brd3	109	day 15
47	Hnrnpl	110	day 15
48	Ddx21	115	day 15
49	Fus	129	day 15
50	Glyr1	134	day 15
51	Ddx5	142	day 15
52	Hnrnph1	145	day 15
53	Klf6	161	day 15
54	Ewsr1	169	day 15
55	Supt5	172	day 15
56	Sfpq	178	day 15
57	Pcbp1	184	day 15
58	Cebpz	201	day 15
59	Klf7	229	day 15
60	Sox4	258	day 15
61	Eed	293	day 15
62	Xrn2	298	day 15
63	Sp1	355	day 15
64	Met	421	day 15
65	Chd1	574	day 15
66	Trp53	580	day 15
67	Taf1	661	day 15
68	Polr2a	664	day 15
69	Ep300	671	day 15
70	Ctcf	753	day 15
71	Jun	809	day 15
72	Ctnnb1	847	day 15
73	Jund	890	day 15
74	Smc3	910	day 15
75	Gtf2f1	922	day 15

## Sheet: Fig6d
Receptor	Target	Fidelity	Time	order
Cdh1	Bax	1	day 2+day 3	1
Cdh1	Ncl	0.547978	day 2+day 3	1
Cdh1	Actb	0.732297	day 2+day 3	1
Cdh1	Cdkn1a	0.460871	day 2+day 3	1
Cdh1	Cox4i1	0.954319	day 2+day 3	1
Cdh1	Laptm4a	0.764703	day 2+day 3	1
Cdh1	Myl12b	0.741639	day 2+day 3	1
Cdh1	Morf4l1	0.913637	day 2+day 3	1
Cdh1	Uqcr10	0.769549	day 2+day 3	1
Cdh1	Psmb3	1	day 2+day 3	1
Cdh1	Ahnak	0.610166	day 2+day 3	1
Cdh1	Psmd7	0.62913	day 2+day 3	1
Cdh1	Cacybp	1	day 2+day 3	1
Cdh1	Jun	0.44805	day 2+day 3	1
Cdh1	Serbp1	0.644287	day 2+day 3	1
Cdh1	Hnrnpc	0.506837	day 2+day 3	1
Cdh1	Tpt1	0.874933	day 2+day 3	1
Cdh1	Arpp19	0.766756	day 2+day 3	1
Cdh1	Tbrg1	0.82304	day 2+day 3	1
Cdh1	Mif	0.90737	day 2+day 3	1
Cdh1	Eef2	0.591463	day 2+day 3	1
Cdh1	Ubxn1	0.985107	day 2+day 3	1
Cdh1	Chchd2	0.591988	day 2+day 3	1
Cdh1	Cox7c	0.592465	day 2+day 3	1
Cdh1	Txn1	0.902324	day 2+day 3	1
Cdh1	Cd63	0.27654	day 2+day 3	1
Cdh1	Nars	0.37	day 2+day 3	1
Cdh1	Sat1	1	day 2+day 3	1
Cdh1	Eef1g	0.484239	day 2+day 3	1
Cdh1	Gdf15	0.203518	day 2+day 3	1
Cdh1	Anxa5	0.649427	day 2+day 3	1
Cdh1	Pkm	0.416426	day 2+day 3	1
Cdh1	Btg2	0.4158	day 2+day 3	1
Cdh1	Anp32b	0.533803	day 2+day 3	1
Cdh1	Cox7a2l	0.327579	day 2+day 3	1
Cdh1	Slc25a3	0.312236	day 2+day 3	1
Cdh1	Cryab	0.75202	day 2+day 3	1
Cdh1	Cd81	0.478849	day 2+day 3	1
Cdh1	Siva1	0.534344	day 2+day 3	1
Cdh1	Ghitm	0.263347	day 2+day 3	1
Cdh1	Txnl1	1	day 2+day 3	1
Cdh1	Btf3	1	day 2+day 3	1
Cdh1	Arf1	0.153561	day 2+day 3	1
Cdh1	Taldo1	0.43827	day 2+day 3	1
Cdh1	Ythdc1	0.557889	day 2+day 3	1
Cdh1	Clta	0.656786	day 2+day 3	1
Cdh1	Pa2g4	0.556437	day 2+day 3	1
Cdh1	Perp	1	day 2+day 3	1
Cdh1	Commd3	0.804304	day 2+day 3	1
Cdh1	Canx	0.211631	day 2+day 3	1
Cdh1	Psma7	0.114323	day 2+day 3	1
Cdh1	Npm1	0.143685	day 2+day 3	1
Cdh1	Sqstm1	0.555476	day 2+day 3	1
Cdh1	Rbm25	0.25895	day 2+day 3	1
Cdh1	Atox1	0.297382	day 2+day 3	1
Cdh1	Vmp1	0.161102	day 2+day 3	1
Cdh1	Psmc1	0.992186	day 2+day 3	1
Cdh1	Itgb1	0.738535	day 2+day 3	1
Cdh1	Psmc3	0.0499302	day 2+day 3	1
Cdh1	Esd	0.565478	day 2+day 3	1
Cdh1	Ddx5	0.0177666	day 2+day 3	1
Cdh1	Txnrd1	1	day 2+day 3	1
Cdh1	Psmd4	0.0211173	day 2+day 3	1
Cdh1	Sbds	0.00106656	day 2+day 3	1
Cldn3	Cdkn1a	0.539129	day 2+day 3	1
Cldn3	Gdf15	0.796482	day 2+day 3	1
Cldn3	Cd63	0.72346	day 2+day 3	1
Cldn3	Jun	0.55195	day 2+day 3	1
Cldn3	Canx	0.788369	day 2+day 3	1
Cldn3	Pkm	0.583574	day 2+day 3	1
Cldn3	Btg2	0.5842	day 2+day 3	1
Cldn3	Vmp1	0.838898	day 2+day 3	1
Cldn3	Ahnak	0.389834	day 2+day 3	1
Cldn3	Eef2	0.408537	day 2+day 3	1
Cldn3	Serbp1	0.355713	day 2+day 3	1
Cldn3	Ctsd	1	day 2+day 3	1
Cldn3	Fau	1	day 2+day 3	1
Cldn3	Rbm25	0.74105	day 2+day 3	1
Cldn3	Cd81	0.521151	day 2+day 3	1
Cldn3	Taldo1	0.56173	day 2+day 3	1
Cldn3	Msn	1	day 2+day 3	1
Cldn3	Atox1	0.702618	day 2+day 3	1
Cldn3	Siva1	0.465656	day 2+day 3	1
Cldn3	Anxa5	0.350573	day 2+day 3	1
Cldn3	Ythdc1	0.442111	day 2+day 3	1
Cldn3	Morf4l1	0.0863631	day 2+day 3	1
Cldn3	Cryab	0.24798	day 2+day 3	1
Cldn3	Clta	0.343214	day 2+day 3	1
Cldn3	Sqstm1	0.444524	day 2+day 3	1
Cldn3	Ifrd1	1	day 2+day 3	1
Cldn3	Commd3	0.195696	day 2+day 3	1
Cldn3	Itgb1	0.261465	day 2+day 3	1
Cldn3	Uba52	1	day 2+day 3	1
Cldn3	Cox6b2	1	day 2+day 3	1
Cldn3	Ubxn1	0.0148926	day 2+day 3	1
Cldn3	Psmb4	1	day 2+day 3	1
F11r	S100a6	1	day 2+day 3	1
F11r	Ddx5	0.982233	day 2+day 3	1
F11r	Ncl	0.452022	day 2+day 3	1
F11r	Arf1	0.846439	day 2+day 3	1
F11r	Psmc3	0.95007	day 2+day 3	1
F11r	Chmp2a	1	day 2+day 3	1
F11r	Arpc2	1	day 2+day 3	1
F11r	Psma7	0.885677	day 2+day 3	1
F11r	Krt7	1	day 2+day 3	1
F11r	Ybx1	1	day 2+day 3	1
F11r	Sfn	1	day 2+day 3	1
F11r	Npm1	0.856315	day 2+day 3	1
F11r	Actb	0.267703	day 2+day 3	1
F11r	Slc25a3	0.687764	day 2+day 3	1
F11r	Cox7a2l	0.672421	day 2+day 3	1
F11r	Tnfrsf12a	1	day 2+day 3	1
F11r	Nars	0.63	day 2+day 3	1
F11r	Ghitm	0.736653	day 2+day 3	1
F11r	Hnrnpc	0.493163	day 2+day 3	1
F11r	Eif3c	1	day 2+day 3	1
F11r	Arpc5	1	day 2+day 3	1
F11r	Ftl1	1	day 2+day 3	1
F11r	Psmd7	0.37087	day 2+day 3	1
F11r	Eef1g	0.515761	day 2+day 3	1
F11r	Laptm4a	0.235297	day 2+day 3	1
F11r	Myl12b	0.258361	day 2+day 3	1
F11r	Chchd2	0.408012	day 2+day 3	1
F11r	Cox7c	0.407535	day 2+day 3	1
F11r	Calm2	1	day 2+day 3	1
F11r	Anp32b	0.466197	day 2+day 3	1
F11r	Mdm2	1	day 2+day 3	1
F11r	Uqcr10	0.230451	day 2+day 3	1
F11r	Uqcrh	1	day 2+day 3	1
F11r	Psmd4	0.978883	day 2+day 3	1
F11r	Eif5	1	day 2+day 3	1
F11r	Serpine2	1	day 2+day 3	1
F11r	Lrrfip1	1	day 2+day 3	1
F11r	Arpp19	0.233244	day 2+day 3	1
F11r	Pa2g4	0.443563	day 2+day 3	1
F11r	Tbrg1	0.17696	day 2+day 3	1
F11r	Sbds	0.998933	day 2+day 3	1
F11r	Tpt1	0.125067	day 2+day 3	1
F11r	Ndufb6	1	day 2+day 3	1
F11r	Cox4i1	0.0456812	day 2+day 3	1
F11r	Mif	0.0926305	day 2+day 3	1
F11r	Txn1	0.0976756	day 2+day 3	1
F11r	Ube2d3	1	day 2+day 3	1
F11r	Esd	0.434522	day 2+day 3	1
F11r	Timm8b	1	day 2+day 3	1
F11r	Hnrnpdl	1	day 2+day 3	1
F11r	Psmc1	0.00781417	day 2+day 3	1
Bsg	Ftl1	0.274733	day 10+day 11	2
Bsg	Ncl	0.220936	day 10+day 11	2
Bsg	Actb	0.152532	day 10+day 11	2
Bsg	App	0.194425	day 10+day 11	2
Bsg	Tagln2	0.223271	day 10+day 11	2
Bsg	Drap1	0.376866	day 10+day 11	2
Bsg	Tm9sf3	0.287948	day 10+day 11	2
Bsg	Ccnd1	0.154186	day 10+day 11	2
Bsg	Tpm3	0.12349	day 10+day 11	2
Bsg	Npm1	0.220667	day 10+day 11	2
Bsg	Kif5b	0.143218	day 10+day 11	2
Bsg	Sdc4	0.337921	day 10+day 11	2
Bsg	Rock2	0.25686	day 10+day 11	2
Bsg	Pabpc1	0.22677	day 10+day 11	2
Bsg	Ahnak	0.226462	day 10+day 11	2
Bsg	Rnh1	0.222129	day 10+day 11	2
Bsg	Lpin2	0.336968	day 10+day 11	2
Bsg	Actn1	0.167887	day 10+day 11	2
Bsg	Ggnbp2	0.196161	day 10+day 11	2
Bsg	Sec63	0.19893	day 10+day 11	2
Bsg	Gapdh	0.20713	day 10+day 11	2
Bsg	Eprs	0.333352	day 10+day 11	2
Bsg	Cd151	0.243736	day 10+day 11	2
Bsg	Zc3h15	0.475868	day 10+day 11	2
Bsg	Nedd8	0.206846	day 10+day 11	2
Bsg	Hdgf	0.158574	day 10+day 11	2
Bsg	St13	0.218703	day 10+day 11	2
Bsg	Ranbp1	0.3351	day 10+day 11	2
Bsg	Manf	0.149463	day 10+day 11	2
Bsg	Eef1a1	0.124518	day 10+day 11	2
Bsg	Eif3a	0.179696	day 10+day 11	2
Bsg	Wbp4	0.191255	day 10+day 11	2
Bsg	Cast	0.274719	day 10+day 11	2
Bsg	Son	0.144328	day 10+day 11	2
Bsg	B2m	0.121612	day 10+day 11	2
Bsg	Psmb6	0.293681	day 10+day 11	2
Bsg	Psme2	0.209361	day 10+day 11	2
Bsg	Hdlbp	0.155708	day 10+day 11	2
Bsg	F11r	0.0960409	day 10+day 11	2
Bsg	H3f3b	0.0857307	day 10+day 11	2
Bsg	Txnl1	0.40684	day 10+day 11	2
Bsg	Psmd2	0.252826	day 10+day 11	2
Bsg	Anp32b	0.190179	day 10+day 11	2
Bsg	Pafah1b1	0.210315	day 10+day 11	2
Bsg	Eif2s2	0.19952	day 10+day 11	2
Bsg	Esd	0.185291	day 10+day 11	2
Bsg	Pa2g4	0.215777	day 10+day 11	2
Bsg	Rsl1d1	0.300988	day 10+day 11	2
Bsg	Sfr1	0.173428	day 10+day 11	2
Bsg	Nucks1	0.274592	day 10+day 11	2
Bsg	Gadd45b	0.0960554	day 10+day 11	2
Bsg	Eif4g1	0.268478	day 10+day 11	2
Bsg	Klf9	0.280243	day 10+day 11	2
Bsg	Serbp1	0.0768701	day 10+day 11	2
Bsg	Klf6	0.215935	day 10+day 11	2
Bsg	Gng5	0.109614	day 10+day 11	2
Bsg	Fkbp3	0.184899	day 10+day 11	2
Bsg	Srrm1	0.21298	day 10+day 11	2
Bsg	Ywhae	0.713889	day 10+day 11	2
Bsg	Txnrd1	0.181766	day 10+day 11	2
Bsg	Psmb4	0.109321	day 10+day 11	2
Bsg	Gclc	0.0980212	day 10+day 11	2
Bsg	Capns1	0.186408	day 10+day 11	2
Bsg	Nop56	0.244302	day 10+day 11	2
Bsg	Canx	0.177671	day 10+day 11	2
Bsg	Prnp	0.108662	day 10+day 11	2
Bsg	Ptp4a2	0.117537	day 10+day 11	2
Bsg	Clic4	0.0990503	day 10+day 11	2
Bsg	Ndufa13	0.228666	day 10+day 11	2
Bsg	Pkm	0.0729911	day 10+day 11	2
Bsg	Ctsd	0.127319	day 10+day 11	2
Bsg	Cox8a	0.144858	day 10+day 11	2
Bsg	Atp6v1a	0.320125	day 10+day 11	2
Bsg	Clic1	0.362643	day 10+day 11	2
Bsg	Fubp1	0.34127	day 10+day 11	2
Bsg	Nme1	0.155952	day 10+day 11	2
Bsg	Hnrnpm	0.219074	day 10+day 11	2
Bsg	Arf1	0.193541	day 10+day 11	2
Bsg	Timp2	0.0907628	day 10+day 11	2
Bsg	Tmem59	0.243264	day 10+day 11	2
Bsg	Cope	0.227141	day 10+day 11	2
Bsg	Csnk1a1	0.177673	day 10+day 11	2
Bsg	Rtn4	0.10471	day 10+day 11	2
Bsg	Copb1	0.192728	day 10+day 11	2
Bsg	Luc7l3	0.11322	day 10+day 11	2
Bsg	Cdh1	0.0696615	day 10+day 11	2
Bsg	Tax1bp1	0.0565811	day 10+day 11	2
Bsg	Psma7	0.141985	day 10+day 11	2
Bsg	Arl4c	0.169989	day 10+day 11	2
Bsg	Hp1bp3	0.116821	day 10+day 11	2
Bsg	Krt19	0.0828267	day 10+day 11	2
Bsg	Ppig	0.136617	day 10+day 11	2
Bsg	Chmp2a	0.120187	day 10+day 11	2
Bsg	Hnrnpk	0.284492	day 10+day 11	2
Bsg	Cct3	0.233348	day 10+day 11	2
Bsg	Sqstm1	0.0994625	day 10+day 11	2
Bsg	Edf1	0.199109	day 10+day 11	2
Bsg	Pnn	0.0936805	day 10+day 11	2
Bsg	Serpinb6a	0.282098	day 10+day 11	2
Bsg	Areg	0.0832168	day 10+day 11	2
Bsg	Cacybp	0.286599	day 10+day 11	2
Bsg	Eef1b2	0.288436	day 10+day 11	2
Bsg	Hnrnpu	0.0581126	day 10+day 11	2
Bsg	G3bp2	0.228343	day 10+day 11	2
Bsg	Atox1	0.0973876	day 10+day 11	2
Bsg	Usp16	0.341338	day 10+day 11	2
Bsg	Rbms1	0.144689	day 10+day 11	2
Bsg	Gpx1	0.050274	day 10+day 11	2
Bsg	Tma7	0.22091	day 10+day 11	2
Bsg	Rab2a	0.159111	day 10+day 11	2
Bsg	Cnbp	0.168184	day 10+day 11	2
Bsg	Eif5	0.0348358	day 10+day 11	2
Bsg	Mtdh	0.131844	day 10+day 11	2
Bsg	Hbegf	0.0957859	day 10+day 11	2
Bsg	Smarca5	0.412981	day 10+day 11	2
Bsg	Atp5d	0.0893128	day 10+day 11	2
Bsg	Rab10	0.247901	day 10+day 11	2
Bsg	Wasf2	0.286197	day 10+day 11	2
Bsg	Igfbp7	0.198544	day 10+day 11	2
Bsg	Ehd4	0.16469	day 10+day 11	2
Bsg	Aldoa	0.0640665	day 10+day 11	2
Bsg	Slc25a3	0.122395	day 10+day 11	2
Bsg	Set	0.163854	day 10+day 11	2
Bsg	Taldo1	0.178043	day 10+day 11	2
Bsg	Ywhab	0.0764921	day 10+day 11	2
Bsg	Ubxn1	0.087534	day 10+day 11	2
Bsg	Ezr	0.0866436	day 10+day 11	2
Bsg	Arpp19	0.217627	day 10+day 11	2
Bsg	Hnrnpa2b1	0.0456274	day 10+day 11	2
Bsg	Pdap1	0.0882635	day 10+day 11	2
Bsg	Ghitm	0.133218	day 10+day 11	2
Bsg	Rac1	0.101096	day 10+day 11	2
Bsg	Cct5	0.1087	day 10+day 11	2
Bsg	Tmem50a	0.131489	day 10+day 11	2
Bsg	Xrn2	0.135601	day 10+day 11	2
Bsg	Cnn2	0.0718548	day 10+day 11	2
Bsg	Akr1b8	0.152738	day 10+day 11	2
Bsg	Dnajc8	0.125389	day 10+day 11	2
Bsg	Tpt1	0.0236828	day 10+day 11	2
Bsg	Nrd1	0.195581	day 10+day 11	2
Bsg	Arhgdia	0.0895905	day 10+day 11	2
Bsg	Map1lc3b	0.0468115	day 10+day 11	2
Bsg	Atxn7l3b	0.103823	day 10+day 11	2
Bsg	Nop10	0.196985	day 10+day 11	2
Bsg	Cltb	0.0728603	day 10+day 11	2
Bsg	Lamp1	0.0908385	day 10+day 11	2
Bsg	Prpf40a	0.0882526	day 10+day 11	2
Bsg	Rexo2	0.101546	day 10+day 11	2
Bsg	Naca	0.138903	day 10+day 11	2
Bsg	Actn4	0.0880453	day 10+day 11	2
Bsg	Myl12b	0.0489626	day 10+day 11	2
Bsg	Arpc5	0.0452884	day 10+day 11	2
Bsg	Eif4g2	0.0539936	day 10+day 11	2
Bsg	Pfn1	0.068363	day 10+day 11	2
Bsg	Sptbn1	0.143502	day 10+day 11	2
Bsg	Ndufb6	0.157715	day 10+day 11	2
Bsg	Cdc5l	0.221197	day 10+day 11	2
Bsg	Sat1	0.0870759	day 10+day 11	2
Bsg	Las1l	0.116492	day 10+day 11	2
Bsg	Hnrnpc	0.0562853	day 10+day 11	2
Bsg	Cbx1	0.168216	day 10+day 11	2
Bsg	Hint1	0.12174	day 10+day 11	2
Bsg	Krcc1	0.0982375	day 10+day 11	2
Bsg	Mif	0.0993267	day 10+day 11	2
Bsg	Ociad1	0.15736	day 10+day 11	2
Bsg	Zcrb1	0.0856944	day 10+day 11	2
Bsg	Eif5b	0.0755334	day 10+day 11	2
Bsg	Cd2ap	0.16469	day 10+day 11	2
Bsg	S100a13	0.0899292	day 10+day 11	2
Bsg	Rabac1	0.132757	day 10+day 11	2
Bsg	Tnip3	0.207879	day 10+day 11	2
Bsg	Ube2d3	0.0951528	day 10+day 11	2
Bsg	Ubl5	0.198618	day 10+day 11	2
Bsg	Cdk11b	0.0943543	day 10+day 11	2
Bsg	Cldn18	0.0616397	day 10+day 11	2
Bsg	Dync1i2	0.248169	day 10+day 11	2
Bsg	Pdcd5	0.101923	day 10+day 11	2
Bsg	Phlda1	0.0640499	day 10+day 11	2
Bsg	Capzb	0.031501	day 10+day 11	2
Bsg	S100a6	0.0276903	day 10+day 11	2
Bsg	Serinc1	0.0995007	day 10+day 11	2
Bsg	Romo1	0.159487	day 10+day 11	2
Bsg	Atp6v1d	0.152856	day 10+day 11	2
Bsg	Psma6	0.0595636	day 10+day 11	2
Bsg	Snx6	0.138509	day 10+day 11	2
Bsg	Ubxn4	0.104427	day 10+day 11	2
Bsg	Psma5	0.0688596	day 10+day 11	2
Bsg	Srsf2	0.0655323	day 10+day 11	2
Bsg	Cct2	0.0845734	day 10+day 11	2
Bsg	Eif5a	0.0476368	day 10+day 11	2
Bsg	Atf4	0.0905239	day 10+day 11	2
Bsg	Cxadr	0.0971244	day 10+day 11	2
Bsg	Psmb1	0.0408673	day 10+day 11	2
Bsg	Psmc5	0.111663	day 10+day 11	2
Bsg	Ppic	0.128075	day 10+day 11	2
Bsg	Clta	0.0564197	day 10+day 11	2
Bsg	Atp5j2	0.375191	day 10+day 11	2
Bsg	Rab7	0.140792	day 10+day 11	2
Bsg	Ywhaz	0.0514508	day 10+day 11	2
Bsg	Serpinb6b	0.073561	day 10+day 11	2
Bsg	Cd44	0.063109	day 10+day 11	2
Bsg	Ube2k	0.0387209	day 10+day 11	2
Bsg	Rhoa	0.0816494	day 10+day 11	2
Bsg	Vmp1	0.0373568	day 10+day 11	2
Bsg	Serpinb9	0.02001	day 10+day 11	2
Bsg	Eef1g	0.0546471	day 10+day 11	2
Bsg	Cldn4	0.0568319	day 10+day 11	2
Bsg	Mrpl33	0.0600025	day 10+day 11	2
Bsg	Eif1a	0.0401786	day 10+day 11	2
Bsg	Tmem30a	0.0429359	day 10+day 11	2
Bsg	Psma4	0.086296	day 10+day 11	2
Bsg	Psmd7	0.0263839	day 10+day 11	2
Bsg	Mdh2	0.0506373	day 10+day 11	2
Bsg	Sf3b1	0.032643	day 10+day 11	2
Bsg	Ccdc59	0.054869	day 10+day 11	2
Bsg	Slc25a4	0.0145851	day 10+day 11	2
Bsg	Dstn	0.0176087	day 10+day 11	2
Bsg	Sdf4	0.0456172	day 10+day 11	2
Bsg	Psmc1	0.0414687	day 10+day 11	2
Bsg	Pomp	0.0537768	day 10+day 11	2
Bsg	Lmna	0.0286237	day 10+day 11	2
Bsg	Ctsl	0.102331	day 10+day 11	2
Bsg	Cox17	0.0470851	day 10+day 11	2
Bsg	Dynlrb1	0.0276435	day 10+day 11	2
Bsg	Ppp1r15a	0.0212743	day 10+day 11	2
Bsg	Srp14	0.0265764	day 10+day 11	2
Bsg	Nars	0.0479867	day 10+day 11	2
Bsg	Atp6v0b	0.0808701	day 10+day 11	2
Bsg	Rbx1	0.0441012	day 10+day 11	2
Bsg	Sdcbp	0.0292066	day 10+day 11	2
Bsg	Laptm4a	0.0211554	day 10+day 11	2
Bsg	Psma3	0.0412305	day 10+day 11	2
Bsg	Eno1	0.0236125	day 10+day 11	2
Bsg	Clic5	0.0807357	day 10+day 11	2
Bsg	Rbm8a	0.044547	day 10+day 11	2
Bsg	Pttg1ip	0.0230483	day 10+day 11	2
Bsg	Cxcl16	0.0499393	day 10+day 11	2
Bsg	Atp6v0e	0.0339354	day 10+day 11	2
Bsg	Uba52	0.0790331	day 10+day 11	2
Bsg	Rala	0.0343422	day 10+day 11	2
Bsg	Uqcr11	0.00753566	day 10+day 11	2
Bsg	Ccdc25	0.0566432	day 10+day 11	2
Bsg	Denr	0.0261946	day 10+day 11	2
Bsg	Dynlt3	0.0223307	day 10+day 11	2
Bsg	Nop58	0.0187892	day 10+day 11	2
Bsg	Ywhah	0.0189002	day 10+day 11	2
Bsg	Clu	0.001219	day 10+day 11	2
Bsg	Snrpb	0.0289494	day 10+day 11	2
Bsg	Chmp4b	0.00675943	day 10+day 11	2
Bsg	Ssb	0.00774929	day 10+day 11	2
Bsg	Cryab	0.00220582	day 10+day 11	2
Bsg	Ccng1	1.10689e-05	day 10+day 11	2
Cd44	Tpm3	0.309106	day 10+day 11	2
Cd44	Gpx1	0.410672	day 10+day 11	2
Cd44	Tax1bp1	0.269761	day 10+day 11	2
Cd44	Anxa5	0.337805	day 10+day 11	2
Cd44	Eef1a1	0.315955	day 10+day 11	2
Cd44	Tagln2	0.280822	day 10+day 11	2
Cd44	Serpinb9	0.346959	day 10+day 11	2
Cd44	App	0.196163	day 10+day 11	2
Cd44	Actb	0.130239	day 10+day 11	2
Cd44	Capzb	0.346331	day 10+day 11	2
Cd44	Cryab	0.519235	day 10+day 11	2
Cd44	Ccnd1	0.196428	day 10+day 11	2
Cd44	Slc25a4	0.306423	day 10+day 11	2
Cd44	Ncl	0.149816	day 10+day 11	2
Cd44	Psmb4	0.299347	day 10+day 11	2
Cd44	Cdh1	0.236564	day 10+day 11	2
Cd44	Hnrnpa2b1	0.229987	day 10+day 11	2
Cd44	B2m	0.239226	day 10+day 11	2
Cd44	Tpt1	0.12023	day 10+day 11	2
Cd44	Cald1	0.405978	day 10+day 11	2
Cd44	Eif5	0.134571	day 10+day 11	2
Cd44	Dstn	0.302186	day 10+day 11	2
Cd44	Myl12b	0.273021	day 10+day 11	2
Cd44	Gng5	0.239709	day 10+day 11	2
Cd44	Hnrnpu	0.200189	day 10+day 11	2
Cd44	Hdgf	0.237963	day 10+day 11	2
Cd44	Kif5b	0.162353	day 10+day 11	2
Cd44	Ctsh	0.135412	day 10+day 11	2
Cd44	Gadd45b	0.176104	day 10+day 11	2
Cd44	F11r	0.143488	day 10+day 11	2
Cd44	Atp5d	0.279906	day 10+day 11	2
Cd44	Uqcr11	0.210264	day 10+day 11	2
Cd44	Gclc	0.184993	day 10+day 11	2
Cd44	Npm1	0.16922	day 10+day 11	2
Cd44	Serbp1	0.12834	day 10+day 11	2
Cd44	Eif4g2	0.231219	day 10+day 11	2
Cd44	Son	0.189974	day 10+day 11	2
Cd44	Cnn2	0.252645	day 10+day 11	2
Cd44	Timp2	0.17811	day 10+day 11	2
Cd44	Arpc5	0.185809	day 10+day 11	2
Cd44	Pkm	0.136871	day 10+day 11	2
Cd44	Chmp4b	0.493221	day 10+day 11	2
Cd44	Mdh2	0.512864	day 10+day 11	2
Cd44	Chmp2a	0.262928	day 10+day 11	2
Cd44	Map1lc3b	0.156274	day 10+day 11	2
Cd44	Ppp1r15a	0.276499	day 10+day 11	2
Cd44	Actn1	0.150992	day 10+day 11	2
Cd44	H3f3b	0.0997978	day 10+day 11	2
Cd44	Tmem50a	0.389236	day 10+day 11	2
Cd44	Krt19	0.164802	day 10+day 11	2
Cd44	Manf	0.153839	day 10+day 11	2
Cd44	Laptm4a	0.299329	day 10+day 11	2
Cd44	Sdcbp	0.395979	day 10+day 11	2
Cd44	Nme1	0.238073	day 10+day 11	2
Cd44	Sparc	0.318673	day 10+day 11	2
Cd44	Eif2s2	0.222294	day 10+day 11	2
Cd44	Hbegf	0.205334	day 10+day 11	2
Cd44	Ggnbp2	0.152011	day 10+day 11	2
Cd44	Las1l	0.381022	day 10+day 11	2
Cd44	Xrn2	0.336769	day 10+day 11	2
Cd44	S100a6	0.12116	day 10+day 11	2
Cd44	Cldn18	0.244964	day 10+day 11	2
Cd44	Hnrnpc	0.179786	day 10+day 11	2
Cd44	Ftl1	0.0640426	day 10+day 11	2
Cd44	Atox1	0.180005	day 10+day 11	2
Cd44	Sqstm1	0.161272	day 10+day 11	2
Cd44	Luc7l3	0.161633	day 10+day 11	2
Cd44	Cd151	0.171409	day 10+day 11	2
Cd44	S100a13	0.307458	day 10+day 11	2
Cd44	Rnh1	0.142352	day 10+day 11	2
Cd44	Cd81	0.2233	day 10+day 11	2
Cd44	Cast	0.218394	day 10+day 11	2
Cd44	Atxn7l3b	0.240471	day 10+day 11	2
Cd44	Vmp1	0.207308	day 10+day 11	2
Cd44	Rbms1	0.240928	day 10+day 11	2
Cd44	Clip1	0.140112	day 10+day 11	2
Cd44	Clu	0.0506811	day 10+day 11	2
Cd44	Psme2	0.169916	day 10+day 11	2
Cd44	Akr1b8	0.322879	day 10+day 11	2
Cd44	Hp1bp3	0.161452	day 10+day 11	2
Cd44	Hint1	0.338225	day 10+day 11	2
Cd44	Rexo2	0.236831	day 10+day 11	2
Cd44	Ctsd	0.145592	day 10+day 11	2
Cd44	Hdlbp	0.123223	day 10+day 11	2
Cd44	Phlda1	0.220583	day 10+day 11	2
Cd44	Ccng1	0.315282	day 10+day 11	2
Cd44	Nop58	0.428459	day 10+day 11	2
Cd44	Atp5h	0.274807	day 10+day 11	2
Cd44	Serpinb6b	0.346096	day 10+day 11	2
Cd44	Pdcd5	0.326043	day 10+day 11	2
Cd44	Areg	0.121664	day 10+day 11	2
Cd44	Slc25a3	0.209385	day 10+day 11	2
Cd44	Psma6	0.20986	day 10+day 11	2
Cd44	Ndufa13	0.240121	day 10+day 11	2
Cd44	Tm9sf3	0.114072	day 10+day 11	2
Cd44	Psmb1	0.161981	day 10+day 11	2
Cd44	Txnrd1	0.169472	day 10+day 11	2
Cd44	Ahnak	0.116326	day 10+day 11	2
Cd44	Ehd4	0.256158	day 10+day 11	2
Cd44	Prnp	0.104179	day 10+day 11	2
Cd44	Denr	0.370352	day 10+day 11	2
Cd44	Ptp4a2	0.110878	day 10+day 11	2
Cd44	Cldn4	0.273196	day 10+day 11	2
Cd44	St13	0.12594	day 10+day 11	2
Cd44	Cox8a	0.132732	day 10+day 11	2
Cd44	Sdc4	0.150263	day 10+day 11	2
Cd44	Icam1	0.197965	day 10+day 11	2
Cd44	Psma5	0.215022	day 10+day 11	2
Cd44	Cct5	0.173345	day 10+day 11	2
Cd44	Ccdc59	0.296869	day 10+day 11	2
Cd44	Lamp1	0.157293	day 10+day 11	2
Cd44	Drap1	0.114287	day 10+day 11	2
Cd44	Ywhah	0.342051	day 10+day 11	2
Cd44	Sec63	0.0949234	day 10+day 11	2
Cd44	Rab2a	0.1964	day 10+day 11	2
Cd44	Hmgn1	0.143769	day 10+day 11	2
Cd44	Mrpl33	0.24835	day 10+day 11	2
Cd44	Capns1	0.142894	day 10+day 11	2
Cd44	Pttg1ip	0.197732	day 10+day 11	2
Cd44	Sf3b1	0.149098	day 10+day 11	2
Cd44	Rtn4	0.0893478	day 10+day 11	2
Cd44	Actn4	0.142822	day 10+day 11	2
Cd44	Pnn	0.0929891	day 10+day 11	2
Cd44	Psmc1	0.214167	day 10+day 11	2
Cd44	Pdap1	0.116278	day 10+day 11	2
Cd44	Naca	0.215455	day 10+day 11	2
Cd44	Ezr	0.106663	day 10+day 11	2
Cd44	Arhgdia	0.12252	day 10+day 11	2
Cd44	Fkbp3	0.112719	day 10+day 11	2
Cd44	Gapdh	0.0806859	day 10+day 11	2
Cd44	Cltb	0.0994547	day 10+day 11	2
Cd44	Nrd1	0.258976	day 10+day 11	2
Cd44	Nedd8	0.0860733	day 10+day 11	2
Cd44	Rock2	0.0880919	day 10+day 11	2
Cd44	Cdk11b	0.181415	day 10+day 11	2
Cd44	Anp32b	0.0950232	day 10+day 11	2
Cd44	G3bp2	0.209174	day 10+day 11	2
Cd44	Tmem30a	0.150772	day 10+day 11	2
Cd44	Ube2d3	0.171546	day 10+day 11	2
Cd44	Cope	0.153066	day 10+day 11	2
Cd44	Dynlt3	0.267961	day 10+day 11	2
Cd44	Zc3h15	0.173229	day 10+day 11	2
Cd44	Eef1b2	0.240387	day 10+day 11	2
Cd44	Arl4c	0.122982	day 10+day 11	2
Cd44	Eif5a	0.101568	day 10+day 11	2
Cd44	Tnip3	0.342769	day 10+day 11	2
Cd44	Rhoa	0.218993	day 10+day 11	2
Cd44	Ranbp1	0.117773	day 10+day 11	2
Cd44	Set	0.150504	day 10+day 11	2
Cd44	Esd	0.0796406	day 10+day 11	2
Cd44	Pabpc1	0.0629793	day 10+day 11	2
Cd44	Pfn1	0.0788434	day 10+day 11	2
Cd44	Hnrnpm	0.119101	day 10+day 11	2
Cd44	Cacybp	0.205853	day 10+day 11	2
Cd44	Cox17	0.179253	day 10+day 11	2
Cd44	Prpf40a	0.0916317	day 10+day 11	2
Cd44	Dnajc8	0.118278	day 10+day 11	2
Cd44	Eif4g1	0.115426	day 10+day 11	2
Cd44	Ube2k	0.0878957	day 10+day 11	2
Cd44	Nop56	0.113883	day 10+day 11	2
Cd44	Krcc1	0.119064	day 10+day 11	2
Cd44	Dync1i2	0.351729	day 10+day 11	2
Cd44	Sdf4	0.147281	day 10+day 11	2
Cd44	Psmc5	0.218435	day 10+day 11	2
Cd44	Aldoa	0.0479567	day 10+day 11	2
Cd44	Tmem59	0.120237	day 10+day 11	2
Cd44	Mtdh	0.0921411	day 10+day 11	2
Cd44	Ywhaz	0.102181	day 10+day 11	2
Cd44	Psmb6	0.0924547	day 10+day 11	2
Cd44	Rabac1	0.15683	day 10+day 11	2
Cd44	Csnk1a1	0.0782226	day 10+day 11	2
Cd44	Nucks1	0.0934194	day 10+day 11	2
Cd44	Rab10	0.157275	day 10+day 11	2
Cd44	Cxadr	0.147105	day 10+day 11	2
Cd44	Rbx1	0.147775	day 10+day 11	2
Cd44	Psma3	0.152401	day 10+day 11	2
Cd44	Pomp	0.153011	day 10+day 11	2
Cd44	Arf1	0.0817878	day 10+day 11	2
Cd44	Ywhab	0.0523522	day 10+day 11	2
Cd44	Eif3a	0.0483572	day 10+day 11	2
Cd44	Srrm1	0.0746721	day 10+day 11	2
Cd44	Snx6	0.183447	day 10+day 11	2
Cd44	Copb1	0.0854146	day 10+day 11	2
Cd44	Taldo1	0.116778	day 10+day 11	2
Cd44	Clic1	0.144607	day 10+day 11	2
Cd44	Ndufb6	0.138342	day 10+day 11	2
Cd44	Snrpb	0.414902	day 10+day 11	2
Cd44	Psmd7	0.0570552	day 10+day 11	2
Cd44	Klf9	0.0907755	day 10+day 11	2
Cd44	Eef1g	0.102141	day 10+day 11	2
Cd44	Itgb6	0.615123	day 10+day 11	2
Cd44	Zcrb1	0.0815944	day 10+day 11	2
Cd44	D8Ertd738e	0.440745	day 10+day 11	2
Cd44	Dynlrb1	0.0714639	day 10+day 11	2
Cd44	Ubxn1	0.0520104	day 10+day 11	2
Cd44	Igfbp7	0.107792	day 10+day 11	2
Cd44	Ppig	0.0556465	day 10+day 11	2
Cd44	Rbm8a	0.148684	day 10+day 11	2
Cd44	Serinc1	0.102385	day 10+day 11	2
Cd44	Srp14	0.0639597	day 10+day 11	2
Cd44	Ppic	0.16492	day 10+day 11	2
Cd44	Canx	0.0533508	day 10+day 11	2
Cd44	Ghitm	0.0712523	day 10+day 11	2
Cd44	Psma4	0.141458	day 10+day 11	2
Cd44	Psma7	0.0505184	day 10+day 11	2
Cd44	Ssb	0.126558	day 10+day 11	2
Cd44	Nars	0.111115	day 10+day 11	2
Cd44	Atp6v0e	0.118572	day 10+day 11	2
Cd44	Cd9	0.148282	day 10+day 11	2
Cd44	Srsf2	0.0679251	day 10+day 11	2
Cd44	Ctsl	0.208232	day 10+day 11	2
Cd44	Sptbn1	0.0883393	day 10+day 11	2
Cd44	Cnbp	0.0667467	day 10+day 11	2
Cd44	Atp6v1d	0.135484	day 10+day 11	2
Cd44	Pa2g4	0.0461397	day 10+day 11	2
Cd44	Atf4	0.0879181	day 10+day 11	2
Cd44	Rac1	0.0473635	day 10+day 11	2
Cd44	Eif5b	0.0522837	day 10+day 11	2
Cd44	Psmd2	0.0487044	day 10+day 11	2
Cd44	Txnl1	0.0717218	day 10+day 11	2
Cd44	Clta	0.0577904	day 10+day 11	2
Cd44	Ociad1	0.101897	day 10+day 11	2
Cd44	Cct2	0.0731283	day 10+day 11	2
Cd44	Clic4	0.0236165	day 10+day 11	2
Cd44	Rala	0.107698	day 10+day 11	2
Cd44	Cct3	0.0696741	day 10+day 11	2
Cd44	Mif	0.0596821	day 10+day 11	2
Cd44	Cd2ap	0.0990028	day 10+day 11	2
Cd44	Wasf2	0.0994971	day 10+day 11	2
Cd44	Lpin2	0.0384061	day 10+day 11	2
Cd44	Klf6	0.0373654	day 10+day 11	2
Cd44	Eno1	0.0440353	day 10+day 11	2
Cd44	Nop10	0.0744261	day 10+day 11	2
Cd44	Cox5b	0.0688073	day 10+day 11	2
Cd44	Hnrnpk	0.0655615	day 10+day 11	2
Cd44	Cbx1	0.072956	day 10+day 11	2
Cd44	Ubl5	0.0988399	day 10+day 11	2
Cd44	Pafah1b1	0.0275463	day 10+day 11	2
Cd44	Fubp1	0.0607105	day 10+day 11	2
Cd44	Sat1	0.0338854	day 10+day 11	2
Cd44	Tpd52	0.0846037	day 10+day 11	2
Cd44	Timm13	0.146735	day 10+day 11	2
Cd44	Clic5	0.12603	day 10+day 11	2
Cd44	Ywhae	0.0994277	day 10+day 11	2
Cd44	Edf1	0.0400768	day 10+day 11	2
Cd44	Atp5g3	0.0796929	day 10+day 11	2
Cd44	Sfr1	0.0199465	day 10+day 11	2
Cd44	Wbp4	0.0167711	day 10+day 11	2
Cd44	Tma7	0.0408657	day 10+day 11	2
Cd44	Atp6v0b	0.065899	day 10+day 11	2
Cd44	Rsl1d1	0.0224958	day 10+day 11	2
Cd44	Rab7	0.0499161	day 10+day 11	2
Cd44	Cdc5l	0.0417336	day 10+day 11	2
Cd44	Smarca5	0.0489718	day 10+day 11	2
Cd44	Psmd8	0.0510907	day 10+day 11	2
Cd44	Uba52	0.0744729	day 10+day 11	2
Cd44	Ubxn4	0.0266614	day 10+day 11	2
Cd44	Atp6v1a	0.0231101	day 10+day 11	2
Cd44	Ccdc25	0.0514527	day 10+day 11	2
Cd44	Usp16	0.0284385	day 10+day 11	2
Cd44	Arpp19	0.0218648	day 10+day 11	2
Cd44	Lmna	0.00927427	day 10+day 11	2
Cd44	Atp5j2	0.0606969	day 10+day 11	2
Cd44	Serpinb6a	0.00620611	day 10+day 11	2
Cd44	Eprs	0.00191298	day 10+day 11	2
Cd44	Cxcl16	0.00247377	day 10+day 11	2
Cdh1	Ncl	0.249344	day 10+day 11	2
Cdh1	Hnrnpu	0.333096	day 10+day 11	2
Cdh1	Eif5	0.213024	day 10+day 11	2
Cdh1	H3f3b	0.242185	day 10+day 11	2
Cdh1	F11r	0.270632	day 10+day 11	2
Cdh1	Actb	0.121839	day 10+day 11	2
Cdh1	Ccnd1	0.175994	day 10+day 11	2
Cdh1	Tpm3	0.138321	day 10+day 11	2
Cdh1	Eif1a	0.614291	day 10+day 11	2
Cdh1	Ftl1	0.136261	day 10+day 11	2
Cdh1	Wbp4	0.347235	day 10+day 11	2
Cdh1	Gng5	0.246837	day 10+day 11	2
Cdh1	Tpt1	0.109	day 10+day 11	2
Cdh1	Ppig	0.409755	day 10+day 11	2
Cdh1	Tm9sf3	0.256331	day 10+day 11	2
Cdh1	Son	0.230144	day 10+day 11	2
Cdh1	Clic4	0.224176	day 10+day 11	2
Cdh1	Serbp1	0.14578	day 10+day 11	2
Cdh1	Ctsd	0.287701	day 10+day 11	2
Cdh1	Aldoa	0.224523	day 10+day 11	2
Cdh1	Pkm	0.15684	day 10+day 11	2
Cdh1	Srrm1	0.394705	day 10+day 11	2
Cdh1	Prnp	0.221784	day 10+day 11	2
Cdh1	Esd	0.302087	day 10+day 11	2
Cdh1	Rock2	0.263905	day 10+day 11	2
Cdh1	Ahnak	0.23634	day 10+day 11	2
Cdh1	Rnh1	0.23165	day 10+day 11	2
Cdh1	Sec63	0.218713	day 10+day 11	2
Cdh1	Npm1	0.165034	day 10+day 11	2
Cdh1	B2m	0.161462	day 10+day 11	2
Cdh1	Ctsh	0.113348	day 10+day 11	2
Cdh1	Pabpc1	0.212057	day 10+day 11	2
Cdh1	Drap1	0.23934	day 10+day 11	2
Cdh1	Cltb	0.253862	day 10+day 11	2
Cdh1	Sf3b1	0.337921	day 10+day 11	2
Cdh1	Capzb	0.171121	day 10+day 11	2
Cdh1	Ywhab	0.221189	day 10+day 11	2
Cdh1	Ggnbp2	0.185342	day 10+day 11	2
Cdh1	Zcrb1	0.387199	day 10+day 11	2
Cdh1	App	0.0908634	day 10+day 11	2
Cdh1	Clip1	0.194225	day 10+day 11	2
Cdh1	Tagln2	0.116937	day 10+day 11	2
Cdh1	Psmd7	0.235121	day 10+day 11	2
Cdh1	Luc7l3	0.199702	day 10+day 11	2
Cdh1	St13	0.203285	day 10+day 11	2
Cdh1	Arf1	0.304049	day 10+day 11	2
Cdh1	Hnrnpa2b1	0.118484	day 10+day 11	2
Cdh1	Slc25a3	0.288134	day 10+day 11	2
Cdh1	Hbegf	0.208623	day 10+day 11	2
Cdh1	Chmp2a	0.220888	day 10+day 11	2
Cdh1	Hdgf	0.139269	day 10+day 11	2
Cdh1	Arpc5	0.140976	day 10+day 11	2
Cdh1	Eif3a	0.170107	day 10+day 11	2
Cdh1	Map1lc3b	0.128455	day 10+day 11	2
Cdh1	Csnk1a1	0.266596	day 10+day 11	2
Cdh1	Sqstm1	0.179562	day 10+day 11	2
Cdh1	Kif5b	0.0968535	day 10+day 11	2
Cdh1	Gclc	0.127074	day 10+day 11	2
Cdh1	Hnrnpc	0.182233	day 10+day 11	2
Cdh1	Hdlbp	0.147951	day 10+day 11	2
Cdh1	Phlda1	0.263424	day 10+day 11	2
Cdh1	Ptp4a2	0.152477	day 10+day 11	2
Cdh1	Gapdh	0.149209	day 10+day 11	2
Cdh1	Canx	0.22316	day 10+day 11	2
Cdh1	S100a6	0.113131	day 10+day 11	2
Cdh1	Copb1	0.27363	day 10+day 11	2
Cdh1	Klf6	0.231552	day 10+day 11	2
Cdh1	Timp2	0.119582	day 10+day 11	2
Cdh1	Psme2	0.184589	day 10+day 11	2
Cdh1	Sfr1	0.175271	day 10+day 11	2
Cdh1	Atox1	0.167684	day 10+day 11	2
Cdh1	Eif5b	0.248775	day 10+day 11	2
Cdh1	Eef1a1	0.0989881	day 10+day 11	2
Cdh1	Nme1	0.193978	day 10+day 11	2
Cdh1	Dstn	0.139029	day 10+day 11	2
Cdh1	Nedd8	0.148114	day 10+day 11	2
Cdh1	Ezr	0.173647	day 10+day 11	2
Cdh1	Eprs	0.219432	day 10+day 11	2
Cdh1	Psmd2	0.217219	day 10+day 11	2
Cdh1	Prpf40a	0.201707	day 10+day 11	2
Cdh1	Lamp1	0.200905	day 10+day 11	2
Cdh1	Cct2	0.340525	day 10+day 11	2
Cdh1	Hmgn1	0.185287	day 10+day 11	2
Cdh1	Eno1	0.239877	day 10+day 11	2
Cdh1	Psma7	0.182247	day 10+day 11	2
Cdh1	Cnn2	0.139082	day 10+day 11	2
Cdh1	Rac1	0.191229	day 10+day 11	2
Cdh1	Ubxn1	0.154372	day 10+day 11	2
Cdh1	Eif4g2	0.121998	day 10+day 11	2
Cdh1	Nucks1	0.233665	day 10+day 11	2
Cdh1	Rtn4	0.118486	day 10+day 11	2
Cdh1	Cct5	0.199254	day 10+day 11	2
Cdh1	Tax1bp1	0.0663535	day 10+day 11	2
Cdh1	Psma6	0.196666	day 10+day 11	2
Cdh1	Cast	0.180705	day 10+day 11	2
Cdh1	Pnn	0.120908	day 10+day 11	2
Cdh1	Capns1	0.173989	day 10+day 11	2
Cdh1	Tmem59	0.248457	day 10+day 11	2
Cdh1	Sparc	0.202363	day 10+day 11	2
Cdh1	Atp5d	0.125586	day 10+day 11	2
Cdh1	Cald1	0.139277	day 10+day 11	2
Cdh1	Mtdh	0.179828	day 10+day 11	2
Cdh1	Fkbp3	0.146347	day 10+day 11	2
Cdh1	Rexo2	0.181442	day 10+day 11	2
Cdh1	Ube2d3	0.231303	day 10+day 11	2
Cdh1	Arhgdia	0.149076	day 10+day 11	2
Cdh1	Srp14	0.175599	day 10+day 11	2
Cdh1	Psmb4	0.0866733	day 10+day 11	2
Cdh1	Actn4	0.161687	day 10+day 11	2
Cdh1	Eif2s2	0.130032	day 10+day 11	2
Cdh1	Naca	0.249327	day 10+day 11	2
Cdh1	Anp32b	0.119056	day 10+day 11	2
Cdh1	Areg	0.0948484	day 10+day 11	2
Cdh1	Lpin2	0.152571	day 10+day 11	2
Cdh1	Cox5b	0.296538	day 10+day 11	2
Cdh1	Actn1	0.0748743	day 10+day 11	2
Cdh1	Cox8a	0.118638	day 10+day 11	2
Cdh1	Clta	0.190449	day 10+day 11	2
Cdh1	Wasf2	0.361192	day 10+day 11	2
Cdh1	Cd151	0.111431	day 10+day 11	2
Cdh1	Psma4	0.376275	day 10+day 11	2
Cdh1	Myl12b	0.081988	day 10+day 11	2
Cdh1	Rbm8a	0.347252	day 10+day 11	2
Cdh1	Pfn1	0.112232	day 10+day 11	2
Cdh1	Psmb1	0.117189	day 10+day 11	2
Cdh1	Icam1	0.160395	day 10+day 11	2
Cdh1	Clu	0.031049	day 10+day 11	2
Cdh1	Klf9	0.168223	day 10+day 11	2
Cdh1	S100a13	0.176881	day 10+day 11	2
Cdh1	Eef1g	0.194769	day 10+day 11	2
Cdh1	Tma7	0.225173	day 10+day 11	2
Cdh1	Cope	0.16992	day 10+day 11	2
Cdh1	Rbms1	0.142682	day 10+day 11	2
Cdh1	Edf1	0.181924	day 10+day 11	2
Cdh1	Cct3	0.207683	day 10+day 11	2
Cdh1	Txnrd1	0.114953	day 10+day 11	2
Cdh1	Pttg1ip	0.174095	day 10+day 11	2
Cdh1	Ube2k	0.121259	day 10+day 11	2
Cdh1	Krt19	0.0714224	day 10+day 11	2
Cdh1	Atf4	0.228719	day 10+day 11	2
Cdh1	Ssb	0.292926	day 10+day 11	2
Cdh1	Gpx1	0.0495857	day 10+day 11	2
Cdh1	Cd81	0.127904	day 10+day 11	2
Cdh1	Psmd8	0.441972	day 10+day 11	2
Cdh1	Pomp	0.251513	day 10+day 11	2
Cdh1	Psmc1	0.19073	day 10+day 11	2
Cdh1	Lmna	0.133735	day 10+day 11	2
Cdh1	Dynlt3	0.279046	day 10+day 11	2
Cdh1	Manf	0.0636103	day 10+day 11	2
Cdh1	Nop10	0.250874	day 10+day 11	2
Cdh1	Dynlrb1	0.13025	day 10+day 11	2
Cdh1	Eif5a	0.108408	day 10+day 11	2
Cdh1	Atp5h	0.15491	day 10+day 11	2
Cdh1	Ghitm	0.146735	day 10+day 11	2
Cdh1	Serinc1	0.199773	day 10+day 11	2
Cdh1	Sdf4	0.190758	day 10+day 11	2
Cdh1	Vmp1	0.10694	day 10+day 11	2
Cdh1	Taldo1	0.181071	day 10+day 11	2
Cdh1	Ppp1r15a	0.0980669	day 10+day 11	2
Cdh1	Sptbn1	0.193735	day 10+day 11	2
Cdh1	Krcc1	0.147141	day 10+day 11	2
Cdh1	Set	0.155864	day 10+day 11	2
Cdh1	Cxcl16	0.333385	day 10+day 11	2
Cdh1	Eif4g1	0.131585	day 10+day 11	2
Cdh1	Psmb6	0.117884	day 10+day 11	2
Cdh1	Pdap1	0.0897077	day 10+day 11	2
Cdh1	Cd2ap	0.252487	day 10+day 11	2
Cdh1	Pa2g4	0.0977809	day 10+day 11	2
Cdh1	Cnbp	0.135524	day 10+day 11	2
Cdh1	Gadd45b	0.0439862	day 10+day 11	2
Cdh1	Rab2a	0.126101	day 10+day 11	2
Cdh1	Cd44	0.14716	day 10+day 11	2
Cdh1	Akr1b8	0.150814	day 10+day 11	2
Cdh1	Atxn7l3b	0.107185	day 10+day 11	2
Cdh1	Anxa5	0.0441467	day 10+day 11	2
Cdh1	Dnajc8	0.120609	day 10+day 11	2
Cdh1	Hnrnpm	0.115559	day 10+day 11	2
Cdh1	Eef1b2	0.202029	day 10+day 11	2
Cdh1	Cryab	0.074996	day 10+day 11	2
Cdh1	Psma5	0.119026	day 10+day 11	2
Cdh1	Cxadr	0.171811	day 10+day 11	2
Cdh1	Snx6	0.217339	day 10+day 11	2
Cdh1	Nop56	0.10821	day 10+day 11	2
Cdh1	Ubxn4	0.162001	day 10+day 11	2
Cdh1	Romo1	0.237084	day 10+day 11	2
Cdh1	Uqcr11	0.0463961	day 10+day 11	2
Cdh1	Txnl1	0.131709	day 10+day 11	2
Cdh1	Cd9	0.228096	day 10+day 11	2
Cdh1	Fubp1	0.150572	day 10+day 11	2
Cdh1	Laptm4a	0.0812554	day 10+day 11	2
Cdh1	Srsf2	0.0995435	day 10+day 11	2
Cdh1	Uba52	0.409984	day 10+day 11	2
Cdh1	Pafah1b1	0.0653243	day 10+day 11	2
Cdh1	Psma3	0.153145	day 10+day 11	2
Cdh1	Ywhaz	0.0858769	day 10+day 11	2
Cdh1	Usp16	0.188508	day 10+day 11	2
Cdh1	Tmem30a	0.0900431	day 10+day 11	2
Cdh1	Clic1	0.142404	day 10+day 11	2
Cdh1	Nrd1	0.140076	day 10+day 11	2
Cdh1	Ranbp1	0.0765164	day 10+day 11	2
Cdh1	Ppic	0.19761	day 10+day 11	2
Cdh1	Denr	0.14012	day 10+day 11	2
Cdh1	Arl4c	0.0746647	day 10+day 11	2
Cdh1	Nop58	0.14191	day 10+day 11	2
Cdh1	Arpp19	0.136034	day 10+day 11	2
Cdh1	Slc25a4	0.0328411	day 10+day 11	2
Cdh1	Hp1bp3	0.0482459	day 10+day 11	2
Cdh1	Tpd52	0.171243	day 10+day 11	2
Cdh1	Sdc4	0.0566999	day 10+day 11	2
Cdh1	Xrn2	0.0819944	day 10+day 11	2
Cdh1	Rabac1	0.120428	day 10+day 11	2
Cdh1	Rala	0.138048	day 10+day 11	2
Cdh1	Cdc5l	0.155482	day 10+day 11	2
Cdh1	Cbx1	0.11704	day 10+day 11	2
Cdh1	Ccdc25	0.231511	day 10+day 11	2
Cdh1	Atp6v1a	0.092813	day 10+day 11	2
Cdh1	G3bp2	0.0906023	day 10+day 11	2
Cdh1	Psmc5	0.131335	day 10+day 11	2
Cdh1	Ndufb6	0.100271	day 10+day 11	2
Cdh1	Ywhah	0.106231	day 10+day 11	2
Cdh1	Rhoa	0.0996735	day 10+day 11	2
Cdh1	Rsl1d1	0.063734	day 10+day 11	2
Cdh1	Rab7	0.156815	day 10+day 11	2
Cdh1	Ndufa13	0.0576876	day 10+day 11	2
Cdh1	Cldn18	0.0456445	day 10+day 11	2
Cdh1	Cox17	0.0845026	day 10+day 11	2
Cdh1	Las1l	0.0622681	day 10+day 11	2
Cdh1	Serpinb9	0.0209994	day 10+day 11	2
Cdh1	Tmem50a	0.0508828	day 10+day 11	2
Cdh1	Smarca5	0.131749	day 10+day 11	2
Cdh1	Cdk11b	0.0572706	day 10+day 11	2
Cdh1	Serpinb6b	0.0659857	day 10+day 11	2
Cdh1	Atp6v0e	0.082128	day 10+day 11	2
Cdh1	Atp6v1d	0.100202	day 10+day 11	2
Cdh1	Mrpl33	0.058684	day 10+day 11	2
Cdh1	Clic5	0.148833	day 10+day 11	2
Cdh1	Atp5g3	0.0928514	day 10+day 11	2
Cdh1	Ccng1	0.0482793	day 10+day 11	2
Cdh1	Hint1	0.0498915	day 10+day 11	2
Cdh1	Timm13	0.146545	day 10+day 11	2
Cdh1	Mif	0.0436796	day 10+day 11	2
Cdh1	Pdcd5	0.049154	day 10+day 11	2
Cdh1	Serpinb6a	0.0534069	day 10+day 11	2
Cdh1	Rab10	0.0486035	day 10+day 11	2
Cdh1	Sdcbp	0.0319763	day 10+day 11	2
Cdh1	Atp5j2	0.169589	day 10+day 11	2
Cdh1	Rbx1	0.0388044	day 10+day 11	2
Cdh1	Sat1	0.0193248	day 10+day 11	2
Cdh1	Ccdc59	0.0285463	day 10+day 11	2
Cdh1	Igfbp7	0.0260177	day 10+day 11	2
Cdh1	Nars	0.02978	day 10+day 11	2
Cdh1	Mdh2	0.0207785	day 10+day 11	2
Cdh1	Tnip3	0.038547	day 10+day 11	2
Cdh1	Chmp4b	0.0170693	day 10+day 11	2
Cdh1	Itgb6	0.103004	day 10+day 11	2
Cdh1	Zc3h15	0.0173451	day 10+day 11	2
Cdh1	Ehd4	0.0127047	day 10+day 11	2
Cdh1	Ociad1	0.0153644	day 10+day 11	2
Cdh1	Dync1i2	0.0267821	day 10+day 11	2
Cdh1	Ctsl	0.0251047	day 10+day 11	2
Cdh1	Atp6v0b	0.0228587	day 10+day 11	2
Cdh1	Hnrnpk	0.00642127	day 10+day 11	2
Cdh1	Cldn4	0.00441141	day 10+day 11	2
Cldn3	Clu	0.534212	day 10+day 11	2
Cldn3	Tpt1	0.257584	day 10+day 11	2
Cldn3	Serbp1	0.318469	day 10+day 11	2
Cldn3	Ctsh	0.292602	day 10+day 11	2
Cldn3	Serpinb9	0.420709	day 10+day 11	2
Cldn3	Hnrnpa2b1	0.348424	day 10+day 11	2
Cldn3	F11r	0.284193	day 10+day 11	2
Cldn3	Kif5b	0.271503	day 10+day 11	2
Cldn3	Cdh1	0.294705	day 10+day 11	2
Cldn3	Tpm3	0.168741	day 10+day 11	2
Cldn3	Pkm	0.233277	day 10+day 11	2
Cldn3	Manf	0.312526	day 10+day 11	2
Cldn3	H3f3b	0.185365	day 10+day 11	2
Cldn3	Eif5	0.156862	day 10+day 11	2
Cldn3	Tax1bp1	0.193663	day 10+day 11	2
Cldn3	Gadd45b	0.236079	day 10+day 11	2
Cldn3	Atox1	0.388238	day 10+day 11	2
Cldn3	Areg	0.298709	day 10+day 11	2
Cldn3	Uqcr11	0.258821	day 10+day 11	2
Cldn3	Psmb4	0.242887	day 10+day 11	2
Cldn3	Gpx1	0.174344	day 10+day 11	2
Cldn3	Clic4	0.232794	day 10+day 11	2
Cldn3	Arpc5	0.227074	day 10+day 11	2
Cldn3	Slc25a4	0.194171	day 10+day 11	2
Cldn3	Hdgf	0.198467	day 10+day 11	2
Cldn3	Tagln2	0.146372	day 10+day 11	2
Cldn3	Hnrnpu	0.160428	day 10+day 11	2
Cldn3	Map1lc3b	0.180734	day 10+day 11	2
Cldn3	Prnp	0.210908	day 10+day 11	2
Cldn3	Timp2	0.186222	day 10+day 11	2
Cldn3	Eif4g2	0.232462	day 10+day 11	2
Cldn3	Lamp1	0.348806	day 10+day 11	2
Cldn3	Cldn18	0.343418	day 10+day 11	2
Cldn3	Ppp1r15a	0.304097	day 10+day 11	2
Cldn3	Sqstm1	0.236893	day 10+day 11	2
Cldn3	Rbms1	0.364896	day 10+day 11	2
Cldn3	Ncl	0.08658	day 10+day 11	2
Cldn3	Dstn	0.202108	day 10+day 11	2
Cldn3	App	0.0936816	day 10+day 11	2
Cldn3	Krt19	0.17875	day 10+day 11	2
Cldn3	Eef1a1	0.138728	day 10+day 11	2
Cldn3	Clip1	0.202022	day 10+day 11	2
Cldn3	Arhgdia	0.291738	day 10+day 11	2
Cldn3	Arl4c	0.341387	day 10+day 11	2
Cldn3	Capzb	0.156578	day 10+day 11	2
Cldn3	Aldoa	0.162199	day 10+day 11	2
Cldn3	Nedd8	0.197756	day 10+day 11	2
Cldn3	Pfn1	0.230372	day 10+day 11	2
Cldn3	Actb	0.0542499	day 10+day 11	2
Cldn3	Rtn4	0.171276	day 10+day 11	2
Cldn3	Pa2g4	0.257474	day 10+day 11	2
Cldn3	Lmna	0.294189	day 10+day 11	2
Cldn3	Cd81	0.270261	day 10+day 11	2
Cldn3	Ywhaz	0.313214	day 10+day 11	2
Cldn3	Gapdh	0.162719	day 10+day 11	2
Cldn3	Psma5	0.333725	day 10+day 11	2
Cldn3	Dnajc8	0.309195	day 10+day 11	2
Cldn3	Cnn2	0.175958	day 10+day 11	2
Cldn3	S100a6	0.117654	day 10+day 11	2
Cldn3	Wbp4	0.166627	day 10+day 11	2
Cldn3	Gclc	0.120238	day 10+day 11	2
Cldn3	B2m	0.107066	day 10+day 11	2
Cldn3	Actn4	0.237365	day 10+day 11	2
Cldn3	Sec63	0.140397	day 10+day 11	2
Cldn3	Anp32b	0.178184	day 10+day 11	2
Cldn3	Psmb1	0.196486	day 10+day 11	2
Cldn3	Ezr	0.182465	day 10+day 11	2
Cldn3	Las1l	0.325817	day 10+day 11	2
Cldn3	Ubxn1	0.176421	day 10+day 11	2
Cldn3	Cope	0.284926	day 10+day 11	2
Cldn3	Ube2k	0.207692	day 10+day 11	2
Cldn3	Sfr1	0.164274	day 10+day 11	2
Cldn3	Gng5	0.102964	day 10+day 11	2
Cldn3	Pabpc1	0.12674	day 10+day 11	2
Cldn3	Xrn2	0.268306	day 10+day 11	2
Cldn3	Mif	0.288278	day 10+day 11	2
Cldn3	Cox8a	0.157136	day 10+day 11	2
Cldn3	Klf6	0.195187	day 10+day 11	2
Cldn3	Cltb	0.150431	day 10+day 11	2
Cldn3	Dynlrb1	0.212231	day 10+day 11	2
Cldn3	Luc7l3	0.135894	day 10+day 11	2
Cldn3	Pnn	0.1282	day 10+day 11	2
Cldn3	Npm1	0.0881647	day 10+day 11	2
Cldn3	Eif5b	0.207103	day 10+day 11	2
Cldn3	Eif4g1	0.230877	day 10+day 11	2
Cldn3	Hbegf	0.145969	day 10+day 11	2
Cldn3	Mrpl33	0.308907	day 10+day 11	2
Cldn3	Ghitm	0.240545	day 10+day 11	2
Cldn3	Pttg1ip	0.255796	day 10+day 11	2
Cldn3	Sf3b1	0.192436	day 10+day 11	2
Cldn3	Hnrnpc	0.13276	day 10+day 11	2
Cldn3	Ccnd1	0.0572932	day 10+day 11	2
Cldn3	Eif5a	0.167583	day 10+day 11	2
Cldn3	Ctsd	0.124045	day 10+day 11	2
Cldn3	Eno1	0.212981	day 10+day 11	2
Cldn3	Psmd7	0.141131	day 10+day 11	2
Cldn3	Cldn4	0.272467	day 10+day 11	2
Cldn3	Eprs	0.179486	day 10+day 11	2
Cldn3	Cryab	0.143601	day 10+day 11	2
Cldn3	Rac1	0.17221	day 10+day 11	2
Cldn3	Vmp1	0.163592	day 10+day 11	2
Cldn3	Son	0.0904876	day 10+day 11	2
Cldn3	Atxn7l3b	0.183444	day 10+day 11	2
Cldn3	Sdc4	0.151871	day 10+day 11	2
Cldn3	Ywhab	0.11651	day 10+day 11	2
Cldn3	Txnrd1	0.150181	day 10+day 11	2
Cldn3	Copb1	0.192234	day 10+day 11	2
Cldn3	Rock2	0.11469	day 10+day 11	2
Cldn3	Igfbp7	0.276323	day 10+day 11	2
Cldn3	Rsl1d1	0.21475	day 10+day 11	2
Cldn3	Psme2	0.129544	day 10+day 11	2
Cldn3	Ehd4	0.227562	day 10+day 11	2
Cldn3	Pafah1b1	0.138725	day 10+day 11	2
Cldn3	Cct5	0.169867	day 10+day 11	2
Cldn3	Ftl1	0.0408345	day 10+day 11	2
Cldn3	Clta	0.196915	day 10+day 11	2
Cldn3	Ccdc59	0.279175	day 10+day 11	2
Cldn3	Chmp4b	0.223576	day 10+day 11	2
Cldn3	Psma7	0.139333	day 10+day 11	2
Cldn3	Sdf4	0.253099	day 10+day 11	2
Cldn3	Eef1g	0.222158	day 10+day 11	2
Cldn3	Klf9	0.189794	day 10+day 11	2
Cldn3	Nme1	0.129119	day 10+day 11	2
Cldn3	Cd151	0.1091	day 10+day 11	2
Cldn3	Phlda1	0.152361	day 10+day 11	2
Cldn3	Eif1a	0.164849	day 10+day 11	2
Cldn3	Psmc1	0.222335	day 10+day 11	2
Cldn3	Ptp4a2	0.0896606	day 10+day 11	2
Cldn3	Cd44	0.209114	day 10+day 11	2
Cldn3	Sptbn1	0.244869	day 10+day 11	2
Cldn3	Icam1	0.167393	day 10+day 11	2
Cldn3	Zc3h15	0.211773	day 10+day 11	2
Cldn3	Canx	0.130857	day 10+day 11	2
Cldn3	S100a13	0.185484	day 10+day 11	2
Cldn3	Sparc	0.160977	day 10+day 11	2
Cldn3	Myl12b	0.0772421	day 10+day 11	2
Cldn3	Cox17	0.250501	day 10+day 11	2
Cldn3	Tm9sf3	0.0777482	day 10+day 11	2
Cldn3	Ywhah	0.28346	day 10+day 11	2
Cldn3	Atp6v0e	0.28947	day 10+day 11	2
Cldn3	Rnh1	0.083077	day 10+day 11	2
Cldn3	Prpf40a	0.119933	day 10+day 11	2
Cldn3	Ahnak	0.0787264	day 10+day 11	2
Cldn3	Mdh2	0.193484	day 10+day 11	2
Cldn3	Sat1	0.133945	day 10+day 11	2
Cldn3	Drap1	0.0841667	day 10+day 11	2
Cldn3	Nars	0.242295	day 10+day 11	2
Cldn3	Hmgn1	0.106579	day 10+day 11	2
Cldn3	Akr1b8	0.172605	day 10+day 11	2
Cldn3	Cald1	0.0921571	day 10+day 11	2
Cldn3	Atp5d	0.0817244	day 10+day 11	2
Cldn3	Rab10	0.230299	day 10+day 11	2
Cldn3	Rab2a	0.136518	day 10+day 11	2
Cldn3	Actn1	0.0527379	day 10+day 11	2
Cldn3	Hp1bp3	0.0803638	day 10+day 11	2
Cldn3	Set	0.14975	day 10+day 11	2
Cldn3	Edf1	0.145997	day 10+day 11	2
Cldn3	Sdcbp	0.142988	day 10+day 11	2
Cldn3	Mtdh	0.109766	day 10+day 11	2
Cldn3	Rabac1	0.206347	day 10+day 11	2
Cldn3	Anxa5	0.0461679	day 10+day 11	2
Cldn3	Ppig	0.094293	day 10+day 11	2
Cldn3	Rexo2	0.113693	day 10+day 11	2
Cldn3	Arpp19	0.206217	day 10+day 11	2
Cldn3	Nrd1	0.203599	day 10+day 11	2
Cldn3	Hdlbp	0.0590514	day 10+day 11	2
Cldn3	Clic5	0.427877	day 10+day 11	2
Cldn3	Atf4	0.179232	day 10+day 11	2
Cldn3	Ccng1	0.151297	day 10+day 11	2
Cldn3	Atp6v1d	0.265682	day 10+day 11	2
Cldn3	Txnl1	0.153423	day 10+day 11	2
Cldn3	Tmem50a	0.123329	day 10+day 11	2
Cldn3	Hint1	0.153322	day 10+day 11	2
Cldn3	Krcc1	0.127132	day 10+day 11	2
Cldn3	Ociad1	0.211766	day 10+day 11	2
Cldn3	Cd2ap	0.22132	day 10+day 11	2
Cldn3	Cxadr	0.178886	day 10+day 11	2
Cldn3	Ube2d3	0.133067	day 10+day 11	2
Cldn3	Timm13	0.42596	day 10+day 11	2
Cldn3	Srp14	0.0949375	day 10+day 11	2
Cldn3	G3bp2	0.147599	day 10+day 11	2
Cldn3	Laptm4a	0.0881711	day 10+day 11	2
Cldn3	Srrm1	0.0855031	day 10+day 11	2
Cldn3	Rala	0.207335	day 10+day 11	2
Cldn3	Psma6	0.0886986	day 10+day 11	2
Cldn3	Ppic	0.238577	day 10+day 11	2
Cldn3	Atp6v0b	0.295116	day 10+day 11	2
Cldn3	Nucks1	0.0987326	day 10+day 11	2
Cldn3	Serinc1	0.137576	day 10+day 11	2
Cldn3	Capns1	0.0725658	day 10+day 11	2
Cldn3	Denr	0.156051	day 10+day 11	2
Cldn3	Cct2	0.123943	day 10+day 11	2
Cldn3	Srsf2	0.093575	day 10+day 11	2
Cldn3	Tmem59	0.0998746	day 10+day 11	2
Cldn3	Cast	0.0712039	day 10+day 11	2
Cldn3	Cxcl16	0.216238	day 10+day 11	2
Cldn3	Fkbp3	0.0607629	day 10+day 11	2
Cldn3	Lpin2	0.068757	day 10+day 11	2
Cldn3	Rbx1	0.132464	day 10+day 11	2
Cldn3	Snx6	0.167539	day 10+day 11	2
Cldn3	Psma3	0.134484	day 10+day 11	2
Cldn3	Rhoa	0.129199	day 10+day 11	2
Cldn3	Serpinb6a	0.127383	day 10+day 11	2
Cldn3	Ssb	0.143964	day 10+day 11	2
Cldn3	Psmb6	0.0680918	day 10+day 11	2
Cldn3	Ndufa13	0.0751047	day 10+day 11	2
Cldn3	Atp5h	0.0822179	day 10+day 11	2
Cldn3	Pdcd5	0.0990812	day 10+day 11	2
Cldn3	Eif2s2	0.0492188	day 10+day 11	2
Cldn3	Hnrnpk	0.115427	day 10+day 11	2
Cldn3	Chmp2a	0.0481666	day 10+day 11	2
Cldn3	Ggnbp2	0.0343936	day 10+day 11	2
Cldn3	Taldo1	0.0924562	day 10+day 11	2
Cldn3	Ctsl	0.224793	day 10+day 11	2
Cldn3	Hnrnpm	0.0692663	day 10+day 11	2
Cldn3	Tnip3	0.177037	day 10+day 11	2
Cldn3	Tmem30a	0.0702284	day 10+day 11	2
Cldn3	Rab7	0.17559	day 10+day 11	2
Cldn3	Cbx1	0.117617	day 10+day 11	2
Cldn3	Slc25a3	0.0570744	day 10+day 11	2
Cldn3	Cnbp	0.0705364	day 10+day 11	2
Cldn3	Nop56	0.0655648	day 10+day 11	2
Cldn3	Zcrb1	0.0637015	day 10+day 11	2
Cldn3	Cdk11b	0.0745188	day 10+day 11	2
Cldn3	Esd	0.0377278	day 10+day 11	2
Cldn3	Pdap1	0.0395321	day 10+day 11	2
Cldn3	Pomp	0.0941113	day 10+day 11	2
Cldn3	Cacybp	0.0984703	day 10+day 11	2
Cldn3	Psmc5	0.114639	day 10+day 11	2
Cldn3	D8Ertd738e	0.30131	day 10+day 11	2
Cldn3	Rbm8a	0.104953	day 10+day 11	2
Cldn3	Arf1	0.0434225	day 10+day 11	2
Cldn3	Psma4	0.099782	day 10+day 11	2
Cldn3	Snrpb	0.222121	day 10+day 11	2
Cldn3	St13	0.0253932	day 10+day 11	2
Cldn3	Serpinb6b	0.0590746	day 10+day 11	2
Cldn3	Tpd52	0.0901801	day 10+day 11	2
Cldn3	Wasf2	0.0797632	day 10+day 11	2
Cldn3	Naca	0.0522031	day 10+day 11	2
Cldn3	Tma7	0.0559371	day 10+day 11	2
Cldn3	Uba52	0.172529	day 10+day 11	2
Cldn3	Ndufb6	0.0602139	day 10+day 11	2
Cldn3	Ubxn4	0.0586327	day 10+day 11	2
Cldn3	Cct3	0.0495251	day 10+day 11	2
Cldn3	Cdc5l	0.0795422	day 10+day 11	2
Cldn3	Clic1	0.0525314	day 10+day 11	2
Cldn3	Atp5j2	0.218802	day 10+day 11	2
Cldn3	Ubl5	0.0718947	day 10+day 11	2
Cldn3	Usp16	0.0598266	day 10+day 11	2
Cldn3	Csnk1a1	0.0234516	day 10+day 11	2
Cldn3	Ranbp1	0.0243948	day 10+day 11	2
Cldn3	Fubp1	0.0404904	day 10+day 11	2
Cldn3	Atp6v1a	0.0374024	day 10+day 11	2
Cldn3	Atp5g3	0.0573823	day 10+day 11	2
Cldn3	Eef1b2	0.0409209	day 10+day 11	2
Cldn3	Nop10	0.0376073	day 10+day 11	2
Cldn3	Itgb6	0.159696	day 10+day 11	2
Cldn3	Nop58	0.0353157	day 10+day 11	2
Cldn3	Dynlt3	0.0295762	day 10+day 11	2
Cldn3	Romo1	0.0240911	day 10+day 11	2
Cldn3	Ccdc25	0.0282432	day 10+day 11	2
Cldn3	Eif3a	0.00365591	day 10+day 11	2
Cldn3	Smarca5	0.0144041	day 10+day 11	2
F11r	Actb	0.219267	day 10+day 11	2
F11r	Clu	0.217017	day 10+day 11	2
F11r	Tpt1	0.176955	day 10+day 11	2
F11r	Tax1bp1	0.227676	day 10+day 11	2
F11r	Ftl1	0.14484	day 10+day 11	2
F11r	Tpm3	0.14175	day 10+day 11	2
F11r	Ccnd1	0.161092	day 10+day 11	2
F11r	Pdap1	0.404678	day 10+day 11	2
F11r	Map1lc3b	0.23453	day 10+day 11	2
F11r	Ptp4a2	0.296177	day 10+day 11	2
F11r	Ctsh	0.15055	day 10+day 11	2
F11r	Serbp1	0.162736	day 10+day 11	2
F11r	Eef1a1	0.200166	day 10+day 11	2
F11r	Prnp	0.252542	day 10+day 11	2
F11r	Eif3a	0.281876	day 10+day 11	2
F11r	Eif5	0.120259	day 10+day 11	2
F11r	App	0.125481	day 10+day 11	2
F11r	Gclc	0.212707	day 10+day 11	2
F11r	Anxa5	0.188821	day 10+day 11	2
F11r	Hp1bp3	0.316787	day 10+day 11	2
F11r	Pnn	0.27386	day 10+day 11	2
F11r	Arpc5	0.218429	day 10+day 11	2
F11r	Dynlrb1	0.448186	day 10+day 11	2
F11r	Son	0.219103	day 10+day 11	2
F11r	Actn1	0.196673	day 10+day 11	2
F11r	Gadd45b	0.170672	day 10+day 11	2
F11r	Clic4	0.204792	day 10+day 11	2
F11r	Timp2	0.192536	day 10+day 11	2
F11r	Myl12b	0.21418	day 10+day 11	2
F11r	Pkm	0.142615	day 10+day 11	2
F11r	Rnh1	0.227274	day 10+day 11	2
F11r	S100a6	0.170887	day 10+day 11	2
F11r	Gapdh	0.222219	day 10+day 11	2
F11r	Areg	0.215257	day 10+day 11	2
F11r	Luc7l3	0.244729	day 10+day 11	2
F11r	Kif5b	0.131481	day 10+day 11	2
F11r	Pabpc1	0.215182	day 10+day 11	2
F11r	Sec63	0.207161	day 10+day 11	2
F11r	Prpf40a	0.321678	day 10+day 11	2
F11r	Pafah1b1	0.289393	day 10+day 11	2
F11r	Psmd7	0.265549	day 10+day 11	2
F11r	Atp5d	0.241222	day 10+day 11	2
F11r	Dstn	0.204824	day 10+day 11	2
F11r	Lmna	0.353896	day 10+day 11	2
F11r	Rtn4	0.198732	day 10+day 11	2
F11r	Eno1	0.366141	day 10+day 11	2
F11r	Cdh1	0.132537	day 10+day 11	2
F11r	Hdlbp	0.179198	day 10+day 11	2
F11r	Ywhab	0.210129	day 10+day 11	2
F11r	Manf	0.153788	day 10+day 11	2
F11r	Psmd2	0.291754	day 10+day 11	2
F11r	Cldn18	0.272908	day 10+day 11	2
F11r	Cdk11b	0.40272	day 10+day 11	2
F11r	Clip1	0.17608	day 10+day 11	2
F11r	Chmp2a	0.223876	day 10+day 11	2
F11r	B2m	0.121092	day 10+day 11	2
F11r	Pfn1	0.214566	day 10+day 11	2
F11r	Krt19	0.149135	day 10+day 11	2
F11r	Eif4g2	0.168059	day 10+day 11	2
F11r	Cald1	0.210924	day 10+day 11	2
F11r	Hnrnpa2b1	0.112608	day 10+day 11	2
F11r	Cltb	0.199321	day 10+day 11	2
F11r	Ahnak	0.161529	day 10+day 11	2
F11r	Tagln2	0.0986357	day 10+day 11	2
F11r	Aldoa	0.133907	day 10+day 11	2
F11r	Eif2s2	0.19753	day 10+day 11	2
F11r	Mtdh	0.255233	day 10+day 11	2
F11r	Ggnbp2	0.141274	day 10+day 11	2
F11r	Cox8a	0.188995	day 10+day 11	2
F11r	Fkbp3	0.207594	day 10+day 11	2
F11r	Rac1	0.232137	day 10+day 11	2
F11r	Ndufa13	0.275598	day 10+day 11	2
F11r	Clta	0.281391	day 10+day 11	2
F11r	Hmgn1	0.202232	day 10+day 11	2
F11r	Canx	0.207445	day 10+day 11	2
F11r	Serpinb9	0.111389	day 10+day 11	2
F11r	Hnrnpc	0.156883	day 10+day 11	2
F11r	Cnbp	0.28756	day 10+day 11	2
F11r	Gng5	0.10931	day 10+day 11	2
F11r	Psma7	0.196939	day 10+day 11	2
F11r	Slc25a4	0.107529	day 10+day 11	2
F11r	Ywhaz	0.252152	day 10+day 11	2
F11r	Hdgf	0.1116	day 10+day 11	2
F11r	Psme2	0.167691	day 10+day 11	2
F11r	Ncl	0.056311	day 10+day 11	2
F11r	Psmb4	0.113629	day 10+day 11	2
F11r	Ezr	0.167552	day 10+day 11	2
F11r	Tmem30a	0.255592	day 10+day 11	2
F11r	Atxn7l3b	0.219799	day 10+day 11	2
F11r	Cd44	0.294184	day 10+day 11	2
F11r	Nedd8	0.133467	day 10+day 11	2
F11r	Csnk1a1	0.196996	day 10+day 11	2
F11r	Drap1	0.136334	day 10+day 11	2
F11r	Capzb	0.100434	day 10+day 11	2
F11r	Eif5a	0.174862	day 10+day 11	2
F11r	Nme1	0.161585	day 10+day 11	2
F11r	H3f3b	0.0605554	day 10+day 11	2
F11r	Laptm4a	0.188576	day 10+day 11	2
F11r	Ctsd	0.127032	day 10+day 11	2
F11r	Cast	0.180577	day 10+day 11	2
F11r	Ppig	0.169039	day 10+day 11	2
F11r	Hnrnpu	0.0783568	day 10+day 11	2
F11r	Uqcr11	0.09853	day 10+day 11	2
F11r	Rock2	0.124105	day 10+day 11	2
F11r	Ube2k	0.165624	day 10+day 11	2
F11r	Igfbp7	0.289461	day 10+day 11	2
F11r	Esd	0.134394	day 10+day 11	2
F11r	Ubxn1	0.133631	day 10+day 11	2
F11r	Rexo2	0.186448	day 10+day 11	2
F11r	Anp32b	0.119026	day 10+day 11	2
F11r	Txnrd1	0.137776	day 10+day 11	2
F11r	Ndufb6	0.28667	day 10+day 11	2
F11r	Atp5g3	0.430476	day 10+day 11	2
F11r	Serinc1	0.257822	day 10+day 11	2
F11r	Fubp1	0.277818	day 10+day 11	2
F11r	Nop56	0.183324	day 10+day 11	2
F11r	Rab2a	0.181159	day 10+day 11	2
F11r	Denr	0.29414	day 10+day 11	2
F11r	Ppp1r15a	0.124952	day 10+day 11	2
F11r	Edf1	0.198856	day 10+day 11	2
F11r	Set	0.203123	day 10+day 11	2
F11r	Vmp1	0.132636	day 10+day 11	2
F11r	Mif	0.199681	day 10+day 11	2
F11r	Ranbp1	0.153867	day 10+day 11	2
F11r	Psma3	0.274831	day 10+day 11	2
F11r	Arpp19	0.277565	day 10+day 11	2
F11r	Nars	0.280293	day 10+day 11	2
F11r	Srsf2	0.172023	day 10+day 11	2
F11r	Cbx1	0.29411	day 10+day 11	2
F11r	Rsl1d1	0.176362	day 10+day 11	2
F11r	Pttg1ip	0.183118	day 10+day 11	2
F11r	Ube2d3	0.192862	day 10+day 11	2
F11r	Psmb6	0.145956	day 10+day 11	2
F11r	Wbp4	0.090952	day 10+day 11	2
F11r	Icam1	0.158052	day 10+day 11	2
F11r	Tmem50a	0.167802	day 10+day 11	2
F11r	Psma6	0.139403	day 10+day 11	2
F11r	Atp6v1a	0.224601	day 10+day 11	2
F11r	Cd9	0.34585	day 10+day 11	2
F11r	Psmb1	0.105504	day 10+day 11	2
F11r	St13	0.08771	day 10+day 11	2
F11r	Slc25a3	0.129021	day 10+day 11	2
F11r	Sfr1	0.091662	day 10+day 11	2
F11r	Npm1	0.0555177	day 10+day 11	2
F11r	Ociad1	0.268107	day 10+day 11	2
F11r	Rhoa	0.235892	day 10+day 11	2
F11r	Cldn4	0.175597	day 10+day 11	2
F11r	Cnn2	0.0803293	day 10+day 11	2
F11r	Arl4c	0.123487	day 10+day 11	2
F11r	Arf1	0.120836	day 10+day 11	2
F11r	Cct2	0.183006	day 10+day 11	2
F11r	Atf4	0.197117	day 10+day 11	2
F11r	Eef1g	0.161668	day 10+day 11	2
F11r	Akr1b8	0.163975	day 10+day 11	2
F11r	Sf3b1	0.110649	day 10+day 11	2
F11r	Krcc1	0.141086	day 10+day 11	2
F11r	Cryab	0.082333	day 10+day 11	2
F11r	Lamp1	0.0968537	day 10+day 11	2
F11r	Sdcbp	0.136401	day 10+day 11	2
F11r	Cxadr	0.191344	day 10+day 11	2
F11r	Sdc4	0.0888527	day 10+day 11	2
F11r	Zcrb1	0.119554	day 10+day 11	2
F11r	Dnajc8	0.120974	day 10+day 11	2
F11r	Ccng1	0.148108	day 10+day 11	2
F11r	Pdcd5	0.15703	day 10+day 11	2
F11r	Atp6v0e	0.209597	day 10+day 11	2
F11r	Klf6	0.0931904	day 10+day 11	2
F11r	Actn4	0.0953642	day 10+day 11	2
F11r	Cox17	0.174493	day 10+day 11	2
F11r	Hbegf	0.0718312	day 10+day 11	2
F11r	Arhgdia	0.0863249	day 10+day 11	2
F11r	G3bp2	0.155236	day 10+day 11	2
F11r	Tma7	0.155879	day 10+day 11	2
F11r	Ubxn4	0.169886	day 10+day 11	2
F11r	Atp6v1d	0.237987	day 10+day 11	2
F11r	Cox5b	0.169722	day 10+day 11	2
F11r	Ccdc25	0.37225	day 10+day 11	2
F11r	Nop10	0.174196	day 10+day 11	2
F11r	Cd151	0.0616929	day 10+day 11	2
F11r	Nop58	0.170564	day 10+day 11	2
F11r	Copb1	0.094112	day 10+day 11	2
F11r	Tmem59	0.108724	day 10+day 11	2
F11r	Hint1	0.123974	day 10+day 11	2
F11r	Pa2g4	0.0720108	day 10+day 11	2
F11r	Srp14	0.0844451	day 10+day 11	2
F11r	Txnl1	0.118733	day 10+day 11	2
F11r	Xrn2	0.100203	day 10+day 11	2
F11r	Usp16	0.193233	day 10+day 11	2
F11r	Tm9sf3	0.0430727	day 10+day 11	2
F11r	Cd2ap	0.174508	day 10+day 11	2
F11r	Eif4g1	0.0893136	day 10+day 11	2
F11r	Ubl5	0.220705	day 10+day 11	2
F11r	Mrpl33	0.11811	day 10+day 11	2
F11r	Rabac1	0.144041	day 10+day 11	2
F11r	S100a13	0.0967414	day 10+day 11	2
F11r	Ccdc59	0.127835	day 10+day 11	2
F11r	Dync1i2	0.267461	day 10+day 11	2
F11r	Capns1	0.0639339	day 10+day 11	2
F11r	Psma5	0.0866084	day 10+day 11	2
F11r	Chmp4b	0.0942087	day 10+day 11	2
F11r	Clic1	0.126706	day 10+day 11	2
F11r	Psmc1	0.0981268	day 10+day 11	2
F11r	Gpx1	0.024638	day 10+day 11	2
F11r	Sqstm1	0.0434083	day 10+day 11	2
F11r	Sat1	0.0677761	day 10+day 11	2
F11r	Naca	0.0975031	day 10+day 11	2
F11r	Wasf2	0.148045	day 10+day 11	2
F11r	Klf9	0.076926	day 10+day 11	2
F11r	Ehd4	0.0840535	day 10+day 11	2
F11r	Cct5	0.0632748	day 10+day 11	2
F11r	Ppic	0.170705	day 10+day 11	2
F11r	Nrd1	0.11878	day 10+day 11	2
F11r	Rbx1	0.114076	day 10+day 11	2
F11r	Ctsl	0.223937	day 10+day 11	2
F11r	Eprs	0.056754	day 10+day 11	2
F11r	Sptbn1	0.0961652	day 10+day 11	2
F11r	Rbms1	0.0600481	day 10+day 11	2
F11r	Hnrnpm	0.06641	day 10+day 11	2
F11r	Psmd8	0.184736	day 10+day 11	2
F11r	Ghitm	0.0654276	day 10+day 11	2
F11r	Eif5b	0.0556548	day 10+day 11	2
F11r	Taldo1	0.0809971	day 10+day 11	2
F11r	Psmc5	0.124233	day 10+day 11	2
F11r	Romo1	0.139669	day 10+day 11	2
F11r	Rbm8a	0.120508	day 10+day 11	2
F11r	Cd81	0.048776	day 10+day 11	2
F11r	Cacybp	0.101837	day 10+day 11	2
F11r	Dynlt3	0.110316	day 10+day 11	2
F11r	Ywhah	0.101946	day 10+day 11	2
F11r	Serpinb6b	0.0771017	day 10+day 11	2
F11r	Serpinb6a	0.0901452	day 10+day 11	2
F11r	Pomp	0.0877244	day 10+day 11	2
F11r	Nucks1	0.0524563	day 10+day 11	2
F11r	Snrpb	0.230127	day 10+day 11	2
F11r	Ssb	0.0872696	day 10+day 11	2
F11r	Tpd52	0.0998967	day 10+day 11	2
F11r	Rab7	0.113516	day 10+day 11	2
F11r	Las1l	0.0504781	day 10+day 11	2
F11r	Lpin2	0.033421	day 10+day 11	2
F11r	Sparc	0.038763	day 10+day 11	2
F11r	Tnip3	0.0820665	day 10+day 11	2
F11r	Cope	0.0336791	day 10+day 11	2
F11r	Cct3	0.0415511	day 10+day 11	2
F11r	Uba52	0.133886	day 10+day 11	2
F11r	Rab10	0.0517345	day 10+day 11	2
F11r	Sdf4	0.0411742	day 10+day 11	2
F11r	Mdh2	0.0385222	day 10+day 11	2
F11r	Snx6	0.0608104	day 10+day 11	2
F11r	Atp6v0b	0.0857847	day 10+day 11	2
F11r	Smarca5	0.0692185	day 10+day 11	2
F11r	Phlda1	0.021077	day 10+day 11	2
F11r	Eef1b2	0.0368327	day 10+day 11	2
F11r	D8Ertd738e	0.103138	day 10+day 11	2
F11r	Cxcl16	0.0449266	day 10+day 11	2
F11r	Psma4	0.0364637	day 10+day 11	2
F11r	Zc3h15	0.0206801	day 10+day 11	2
F11r	Cdc5l	0.0260286	day 10+day 11	2
F11r	Srrm1	0.0092421	day 10+day 11	2
F11r	Hnrnpk	0.0145716	day 10+day 11	2
F11r	Atox1	0.00158198	day 10+day 11	2
F11r	Ywhae	0.00280359	day 10+day 11	2
Sdc1	Ftl1	0.311997	day 10+day 11	2
Sdc1	Actb	0.197048	day 10+day 11	2
Sdc1	Ctsh	0.255866	day 10+day 11	2
Sdc1	H3f3b	0.24429	day 10+day 11	2
Sdc1	Ncl	0.186828	day 10+day 11	2
Sdc1	Slc25a4	0.342845	day 10+day 11	2
Sdc1	Eif5	0.186312	day 10+day 11	2
Sdc1	Gpx1	0.251558	day 10+day 11	2
Sdc1	Anxa5	0.281684	day 10+day 11	2
Sdc1	App	0.179963	day 10+day 11	2
Sdc1	Uqcr11	0.339751	day 10+day 11	2
Sdc1	Gadd45b	0.25881	day 10+day 11	2
Sdc1	Clu	0.132229	day 10+day 11	2
Sdc1	Ccnd1	0.165541	day 10+day 11	2
Sdc1	Rtn4	0.295997	day 10+day 11	2
Sdc1	Cdh1	0.203768	day 10+day 11	2
Sdc1	Actn1	0.22911	day 10+day 11	2
Sdc1	Myl12b	0.237199	day 10+day 11	2
Sdc1	Ggnbp2	0.245484	day 10+day 11	2
Sdc1	Hdlbp	0.24568	day 10+day 11	2
Sdc1	Kif5b	0.157022	day 10+day 11	2
Sdc1	St13	0.298225	day 10+day 11	2
Sdc1	Psmb1	0.343049	day 10+day 11	2
Sdc1	Tpt1	0.0939674	day 10+day 11	2
Sdc1	Aldoa	0.206022	day 10+day 11	2
Sdc1	Gclc	0.179244	day 10+day 11	2
Sdc1	Timp2	0.177991	day 10+day 11	2
Sdc1	S100a6	0.165579	day 10+day 11	2
Sdc1	Pkm	0.121487	day 10+day 11	2
Sdc1	Hnrnpc	0.22268	day 10+day 11	2
Sdc1	Tagln2	0.119923	day 10+day 11	2
Sdc1	Tpm3	0.0785861	day 10+day 11	2
Sdc1	Npm1	0.137562	day 10+day 11	2
Sdc1	Hnrnpa2b1	0.129918	day 10+day 11	2
Sdc1	Hp1bp3	0.226018	day 10+day 11	2
Sdc1	Vmp1	0.273567	day 10+day 11	2
Sdc1	Map1lc3b	0.142045	day 10+day 11	2
Sdc1	Anp32b	0.218367	day 10+day 11	2
Sdc1	Capns1	0.270282	day 10+day 11	2
Sdc1	Eef1a1	0.121646	day 10+day 11	2
Sdc1	Ube2k	0.263614	day 10+day 11	2
Sdc1	Arpc5	0.146425	day 10+day 11	2
Sdc1	B2m	0.124218	day 10+day 11	2
Sdc1	Cox8a	0.215843	day 10+day 11	2
Sdc1	Cnn2	0.191492	day 10+day 11	2
Sdc1	F11r	0.0977865	day 10+day 11	2
Sdc1	Sqstm1	0.181732	day 10+day 11	2
Sdc1	Cd151	0.196154	day 10+day 11	2
Sdc1	Hnrnpu	0.112485	day 10+day 11	2
Sdc1	Nedd8	0.172179	day 10+day 11	2
Sdc1	Tm9sf3	0.148227	day 10+day 11	2
Sdc1	Clip1	0.155626	day 10+day 11	2
Sdc1	Sdc4	0.214392	day 10+day 11	2
Sdc1	Eif3a	0.148267	day 10+day 11	2
Sdc1	Capzb	0.120226	day 10+day 11	2
Sdc1	Ghitm	0.282882	day 10+day 11	2
Sdc1	Hbegf	0.170309	day 10+day 11	2
Sdc1	Hmgn1	0.199926	day 10+day 11	2
Sdc1	Manf	0.1135	day 10+day 11	2
Sdc1	Lpin2	0.213903	day 10+day 11	2
Sdc1	Psmb6	0.234154	day 10+day 11	2
Sdc1	Clic4	0.110942	day 10+day 11	2
Sdc1	Pfn1	0.168505	day 10+day 11	2
Sdc1	Sfr1	0.157303	day 10+day 11	2
Sdc1	Ywhab	0.142096	day 10+day 11	2
Sdc1	Arhgdia	0.18921	day 10+day 11	2
Sdc1	Dstn	0.124584	day 10+day 11	2
Sdc1	Eif4g2	0.125741	day 10+day 11	2
Sdc1	Icam1	0.2357	day 10+day 11	2
Sdc1	Eif5a	0.18025	day 10+day 11	2
Sdc1	Rbx1	0.37853	day 10+day 11	2
Sdc1	Cd81	0.193056	day 10+day 11	2
Sdc1	Psma7	0.173945	day 10+day 11	2
Sdc1	Hnrnpm	0.230697	day 10+day 11	2
Sdc1	Cox5b	0.368567	day 10+day 11	2
Sdc1	Gng5	0.0947196	day 10+day 11	2
Sdc1	Serbp1	0.0655441	day 10+day 11	2
Sdc1	Ranbp1	0.20848	day 10+day 11	2
Sdc1	Rala	0.450344	day 10+day 11	2
Sdc1	Cct5	0.19344	day 10+day 11	2
Sdc1	Ptp4a2	0.114566	day 10+day 11	2
Sdc1	Arf1	0.196841	day 10+day 11	2
Sdc1	Srsf2	0.229547	day 10+day 11	2
Sdc1	Son	0.0967993	day 10+day 11	2
Sdc1	Taldo1	0.284958	day 10+day 11	2
Sdc1	Ubxn1	0.142429	day 10+day 11	2
Sdc1	Psmb4	0.0944511	day 10+day 11	2
Sdc1	Actn4	0.175661	day 10+day 11	2
Sdc1	Cdc5l	0.476017	day 10+day 11	2
Sdc1	Krt19	0.0957387	day 10+day 11	2
Sdc1	Atp5h	0.228291	day 10+day 11	2
Sdc1	Psma6	0.178311	day 10+day 11	2
Sdc1	Tax1bp1	0.0577487	day 10+day 11	2
Sdc1	Rab2a	0.200711	day 10+day 11	2
Sdc1	Sec63	0.0953305	day 10+day 11	2
Sdc1	Sparc	0.184506	day 10+day 11	2
Sdc1	Pa2g4	0.147705	day 10+day 11	2
Sdc1	Cltb	0.120091	day 10+day 11	2
Sdc1	Ezr	0.124374	day 10+day 11	2
Sdc1	Tpd52	0.419914	day 10+day 11	2
Sdc1	Ubxn4	0.293619	day 10+day 11	2
Sdc1	Areg	0.0933209	day 10+day 11	2
Sdc1	Ehd4	0.211625	day 10+day 11	2
Sdc1	Fkbp3	0.130488	day 10+day 11	2
Sdc1	Cald1	0.120123	day 10+day 11	2
Sdc1	Atp5d	0.106895	day 10+day 11	2
Sdc1	Pdcd5	0.239577	day 10+day 11	2
Sdc1	Romo1	0.408	day 10+day 11	2
Sdc1	Rac1	0.140747	day 10+day 11	2
Sdc1	Srrm1	0.142523	day 10+day 11	2
Sdc1	Wbp4	0.0965252	day 10+day 11	2
Sdc1	Krcc1	0.188368	day 10+day 11	2
Sdc1	Mif	0.198824	day 10+day 11	2
Sdc1	Sdf4	0.232949	day 10+day 11	2
Sdc1	Nucks1	0.169147	day 10+day 11	2
Sdc1	Arl4c	0.151951	day 10+day 11	2
Sdc1	Dnajc8	0.171658	day 10+day 11	2
Sdc1	Cnbp	0.180734	day 10+day 11	2
Sdc1	Laptm4a	0.13913	day 10+day 11	2
Sdc1	Eif4g1	0.164321	day 10+day 11	2
Sdc1	Psmd7	0.106901	day 10+day 11	2
Sdc1	Rexo2	0.150294	day 10+day 11	2
Sdc1	Atp6v1a	0.234095	day 10+day 11	2
Sdc1	Serpinb9	0.0681668	day 10+day 11	2
Sdc1	Hnrnpk	0.259291	day 10+day 11	2
Sdc1	Serpinb6a	0.267913	day 10+day 11	2
Sdc1	Sf3b1	0.136231	day 10+day 11	2
Sdc1	Pomp	0.264333	day 10+day 11	2
Sdc1	Tmem30a	0.162806	day 10+day 11	2
Sdc1	Eprs	0.132522	day 10+day 11	2
Sdc1	Hdgf	0.06758	day 10+day 11	2
Sdc1	Psmd2	0.130233	day 10+day 11	2
Sdc1	Pafah1b1	0.10841	day 10+day 11	2
Sdc1	Cct3	0.199008	day 10+day 11	2
Sdc1	Pttg1ip	0.166211	day 10+day 11	2
Sdc1	Txnrd1	0.109294	day 10+day 11	2
Sdc1	Tmem59	0.165412	day 10+day 11	2
Sdc1	Phlda1	0.126065	day 10+day 11	2
Sdc1	Pnn	0.0789259	day 10+day 11	2
Sdc1	Sptbn1	0.207506	day 10+day 11	2
Sdc1	Eef1g	0.175972	day 10+day 11	2
Sdc1	Cd44	0.174229	day 10+day 11	2
Sdc1	Nop10	0.239787	day 10+day 11	2
Sdc1	Cxcl16	0.353038	day 10+day 11	2
Sdc1	Ccng1	0.174508	day 10+day 11	2
Sdc1	Ahnak	0.071545	day 10+day 11	2
Sdc1	Nme1	0.0975181	day 10+day 11	2
Sdc1	Ndufb6	0.21572	day 10+day 11	2
Sdc1	Atp6v0b	0.399513	day 10+day 11	2
Sdc1	Esd	0.0876635	day 10+day 11	2
Sdc1	Slc25a3	0.117118	day 10+day 11	2
Sdc1	Mtdh	0.116659	day 10+day 11	2
Sdc1	Psma5	0.142545	day 10+day 11	2
Sdc1	Nop56	0.137781	day 10+day 11	2
Sdc1	Hint1	0.175127	day 10+day 11	2
Sdc1	Gapdh	0.0683836	day 10+day 11	2
Sdc1	Mdh2	0.166096	day 10+day 11	2
Sdc1	Naca	0.164662	day 10+day 11	2
Sdc1	Csnk1a1	0.102755	day 10+day 11	2
Sdc1	Rab10	0.205122	day 10+day 11	2
Sdc1	Chmp4b	0.143874	day 10+day 11	2
Sdc1	Psma3	0.197775	day 10+day 11	2
Sdc1	Klf6	0.0961513	day 10+day 11	2
Sdc1	Luc7l3	0.0685393	day 10+day 11	2
Sdc1	Chmp2a	0.0800369	day 10+day 11	2
Sdc1	Psme2	0.0769692	day 10+day 11	2
Sdc1	Cacybp	0.202498	day 10+day 11	2
Sdc1	Cox17	0.176112	day 10+day 11	2
Sdc1	Rbm8a	0.234056	day 10+day 11	2
Sdc1	Eif5b	0.10143	day 10+day 11	2
Sdc1	Lmna	0.100683	day 10+day 11	2
Sdc1	Cryab	0.0751085	day 10+day 11	2
Sdc1	Eif2s2	0.0754359	day 10+day 11	2
Sdc1	Psmd8	0.322201	day 10+day 11	2
Sdc1	Canx	0.0836767	day 10+day 11	2
Sdc1	Ccdc59	0.160472	day 10+day 11	2
Sdc1	Nars	0.181834	day 10+day 11	2
Sdc1	Cct2	0.143152	day 10+day 11	2
Sdc1	Atp5g3	0.25121	day 10+day 11	2
Sdc1	Psma4	0.215255	day 10+day 11	2
Sdc1	Cldn4	0.131004	day 10+day 11	2
Sdc1	Atf4	0.151095	day 10+day 11	2
Sdc1	Ppp1r15a	0.073675	day 10+day 11	2
Sdc1	Nop58	0.175179	day 10+day 11	2
Sdc1	Zcrb1	0.10268	day 10+day 11	2
Sdc1	Ndufa13	0.100237	day 10+day 11	2
Sdc1	Pdap1	0.0680595	day 10+day 11	2
Sdc1	Copb1	0.0908505	day 10+day 11	2
Sdc1	Psmc1	0.121445	day 10+day 11	2
Sdc1	S100a13	0.104979	day 10+day 11	2
Sdc1	Edf1	0.107979	day 10+day 11	2
Sdc1	Tmem50a	0.097453	day 10+day 11	2
Sdc1	Lamp1	0.0730427	day 10+day 11	2
Sdc1	Cast	0.0744008	day 10+day 11	2
Sdc1	Rock2	0.0513549	day 10+day 11	2
Sdc1	Atp6v0e	0.162092	day 10+day 11	2
Sdc1	Snx6	0.18274	day 10+day 11	2
Sdc1	Ctsd	0.0508178	day 10+day 11	2
Sdc1	Ubl5	0.220473	day 10+day 11	2
Sdc1	Sat1	0.0781554	day 10+day 11	2
Sdc1	Prpf40a	0.0664131	day 10+day 11	2
Sdc1	G3bp2	0.115319	day 10+day 11	2
Sdc1	Pabpc1	0.0404785	day 10+day 11	2
Sdc1	Srp14	0.0712572	day 10+day 11	2
Sdc1	Cdk11b	0.0948242	day 10+day 11	2
Sdc1	Eif1a	0.0739999	day 10+day 11	2
Sdc1	Ociad1	0.145519	day 10+day 11	2
Sdc1	Serpinb6b	0.110008	day 10+day 11	2
Sdc1	Atxn7l3b	0.0695359	day 10+day 11	2
Sdc1	Dynlt3	0.138587	day 10+day 11	2
Sdc1	Smarca5	0.200484	day 10+day 11	2
Sdc1	Sdcbp	0.0799855	day 10+day 11	2
Sdc1	Ube2d3	0.0833315	day 10+day 11	2
Sdc1	Dynlrb1	0.0613025	day 10+day 11	2
Sdc1	Mrpl33	0.091495	day 10+day 11	2
Sdc1	Ctsl	0.215601	day 10+day 11	2
Sdc1	Cxadr	0.10667	day 10+day 11	2
Sdc1	Set	0.0781708	day 10+day 11	2
Sdc1	Ywhaz	0.0638096	day 10+day 11	2
Sdc1	Ccdc25	0.231544	day 10+day 11	2
Sdc1	Rsl1d1	0.0695725	day 10+day 11	2
Sdc1	Zc3h15	0.0795866	day 10+day 11	2
Sdc1	Rab7	0.168261	day 10+day 11	2
Sdc1	Clta	0.0648929	day 10+day 11	2
Sdc1	Clic1	0.10102	day 10+day 11	2
Sdc1	Ywhah	0.108107	day 10+day 11	2
Sdc1	Atox1	0.035182	day 10+day 11	2
Sdc1	Eef1b2	0.096064	day 10+day 11	2
Sdc1	Eno1	0.0532591	day 10+day 11	2
Sdc1	Cope	0.0567851	day 10+day 11	2
Sdc1	Rabac1	0.0864433	day 10+day 11	2
Sdc1	Ywhae	0.14931	day 10+day 11	2
Sdc1	Txnl1	0.0635461	day 10+day 11	2
Sdc1	Psmc5	0.0994952	day 10+day 11	2
Sdc1	Atp6v1d	0.104999	day 10+day 11	2
Sdc1	Cd9	0.105233	day 10+day 11	2
Sdc1	Arpp19	0.0713104	day 10+day 11	2
Sdc1	Rhoa	0.0662918	day 10+day 11	2
Sdc1	Serinc1	0.0566989	day 10+day 11	2
Sdc1	Tma7	0.0559115	day 10+day 11	2
Sdc1	Klf9	0.0397787	day 10+day 11	2
Sdc1	Rnh1	0.0187923	day 10+day 11	2
Sdc1	Timm13	0.13588	day 10+day 11	2
Sdc1	Cldn18	0.025292	day 10+day 11	2
Sdc1	Fubp1	0.0483876	day 10+day 11	2
Sdc1	Cbx1	0.0533288	day 10+day 11	2
Sdc1	Ppic	0.0656293	day 10+day 11	2
Sdc1	Usp16	0.0588213	day 10+day 11	2
Sdc1	Drap1	0.0159145	day 10+day 11	2
Sdc1	Rbms1	0.0239498	day 10+day 11	2
Sdc1	Atp5j2	0.175721	day 10+day 11	2
Sdc1	Ssb	0.0452802	day 10+day 11	2
Sdc1	Ppig	0.0180449	day 10+day 11	2
Sdc1	Nrd1	0.0340565	day 10+day 11	2
Sdc1	Xrn2	0.0220178	day 10+day 11	2
Sdc1	Tnip3	0.0517328	day 10+day 11	2
Sdc1	Snrpb	0.0677428	day 10+day 11	2
Sdc1	Cd2ap	0.0271246	day 10+day 11	2
Sdc1	Uba52	0.0564057	day 10+day 11	2
Sdc1	Akr1b8	0.0138816	day 10+day 11	2
Sdc1	Denr	0.0131421	day 10+day 11	2
Sdc1	Las1l	0.00924999	day 10+day 11	2
Sdc1	Prnp	0.00302892	day 10+day 11	2
Sdc1	Wasf2	0.0032623	day 10+day 11	2
Sdc4	Tpt1	0.218581	day 10+day 11	2
Sdc4	Actb	0.124825	day 10+day 11	2
Sdc4	S100a6	0.2839	day 10+day 11	2
Sdc4	Eif5	0.154136	day 10+day 11	2
Sdc4	Sat1	0.579837	day 10+day 11	2
Sdc4	Krt19	0.257325	day 10+day 11	2
Sdc4	Srp14	0.483225	day 10+day 11	2
Sdc4	App	0.119422	day 10+day 11	2
Sdc4	Tax1bp1	0.128217	day 10+day 11	2
Sdc4	Npm1	0.163834	day 10+day 11	2
Sdc4	Pkm	0.135919	day 10+day 11	2
Sdc4	Pnn	0.211436	day 10+day 11	2
Sdc4	Ubxn1	0.253603	day 10+day 11	2
Sdc4	F11r	0.10786	day 10+day 11	2
Sdc4	Aldoa	0.161325	day 10+day 11	2
Sdc4	Serbp1	0.102261	day 10+day 11	2
Sdc4	Sfr1	0.218114	day 10+day 11	2
Sdc4	Ccnd1	0.0894647	day 10+day 11	2
Sdc4	B2m	0.125324	day 10+day 11	2
Sdc4	Eif3a	0.168041	day 10+day 11	2
Sdc4	Ywhab	0.181233	day 10+day 11	2
Sdc4	Actn1	0.127726	day 10+day 11	2
Sdc4	H3f3b	0.0820757	day 10+day 11	2
Sdc4	Eif5a	0.219692	day 10+day 11	2
Sdc4	Eif5b	0.259219	day 10+day 11	2
Sdc4	Pdap1	0.193481	day 10+day 11	2
Sdc4	Map1lc3b	0.111151	day 10+day 11	2
Sdc4	Anxa5	0.101375	day 10+day 11	2
Sdc4	Esd	0.173197	day 10+day 11	2
Sdc4	Srsf2	0.271854	day 10+day 11	2
Sdc4	Psmd7	0.167859	day 10+day 11	2
Sdc4	Clip1	0.131935	day 10+day 11	2
Sdc4	Ctsd	0.137494	day 10+day 11	2
Sdc4	Ezr	0.158655	day 10+day 11	2
Sdc4	Clic4	0.10463	day 10+day 11	2
Sdc4	Atp5h	0.259774	day 10+day 11	2
Sdc4	Gng5	0.0968463	day 10+day 11	2
Sdc4	Ptp4a2	0.118704	day 10+day 11	2
Sdc4	Ncl	0.050185	day 10+day 11	2
Sdc4	Pafah1b1	0.160286	day 10+day 11	2
Sdc4	Pabpc1	0.115793	day 10+day 11	2
Sdc4	Tmem30a	0.227623	day 10+day 11	2
Sdc4	Fkbp3	0.15719	day 10+day 11	2
Sdc4	Laptm4a	0.182383	day 10+day 11	2
Sdc4	Hmgn1	0.162206	day 10+day 11	2
Sdc4	Atox1	0.129921	day 10+day 11	2
Sdc4	Gapdh	0.109654	day 10+day 11	2
Sdc4	Pa2g4	0.163112	day 10+day 11	2
Sdc4	Prnp	0.0988962	day 10+day 11	2
Sdc4	Ahnak	0.109072	day 10+day 11	2
Sdc4	Hdgf	0.0865464	day 10+day 11	2
Sdc4	Ctsh	0.052222	day 10+day 11	2
Sdc4	Pfn1	0.127119	day 10+day 11	2
Sdc4	Lpin2	0.155974	day 10+day 11	2
Sdc4	Gclc	0.0777231	day 10+day 11	2
Sdc4	Tpm3	0.0400065	day 10+day 11	2
Sdc4	Serpinb6b	0.268174	day 10+day 11	2
Sdc4	Eif2s2	0.125968	day 10+day 11	2
Sdc4	Txnrd1	0.136559	day 10+day 11	2
Sdc4	Areg	0.0929837	day 10+day 11	2
Sdc4	Csnk1a1	0.154306	day 10+day 11	2
Sdc4	Hdlbp	0.0891886	day 10+day 11	2
Sdc4	Hnrnpm	0.179892	day 10+day 11	2
Sdc4	Rock2	0.100994	day 10+day 11	2
Sdc4	Clu	0.0335926	day 10+day 11	2
Sdc4	Cdh1	0.0627637	day 10+day 11	2
Sdc4	Phlda1	0.15244	day 10+day 11	2
Sdc4	Tma7	0.245324	day 10+day 11	2
Sdc4	Cd151	0.106478	day 10+day 11	2
Sdc4	Sqstm1	0.0976694	day 10+day 11	2
Sdc4	Capzb	0.0738092	day 10+day 11	2
Sdc4	Cd81	0.136703	day 10+day 11	2
Sdc4	Cltb	0.10398	day 10+day 11	2
Sdc4	Krcc1	0.178971	day 10+day 11	2
Sdc4	Sdcbp	0.183464	day 10+day 11	2
Sdc4	Klf6	0.130618	day 10+day 11	2
Sdc4	Wbp4	0.0906338	day 10+day 11	2
Sdc4	Hnrnpu	0.0573318	day 10+day 11	2
Sdc4	Hbegf	0.102147	day 10+day 11	2
Sdc4	Canx	0.123839	day 10+day 11	2
Sdc4	Hnrnpk	0.254236	day 10+day 11	2
Sdc4	Zcrb1	0.159578	day 10+day 11	2
Sdc4	Ssb	0.296253	day 10+day 11	2
Sdc4	Ppig	0.116604	day 10+day 11	2
Sdc4	Cryab	0.102521	day 10+day 11	2
Sdc4	Psma7	0.115033	day 10+day 11	2
Sdc4	Tm9sf3	0.0726004	day 10+day 11	2
Sdc4	Cnn2	0.0886394	day 10+day 11	2
Sdc4	Cct3	0.199211	day 10+day 11	2
Sdc4	Ube2k	0.115195	day 10+day 11	2
Sdc4	Klf9	0.15426	day 10+day 11	2
Sdc4	Clta	0.152142	day 10+day 11	2
Sdc4	Psma6	0.127497	day 10+day 11	2
Sdc4	Myl12b	0.067407	day 10+day 11	2
Sdc4	Rnh1	0.074726	day 10+day 11	2
Sdc4	Rac1	0.115218	day 10+day 11	2
Sdc4	Nop56	0.146936	day 10+day 11	2
Sdc4	Rsl1d1	0.152098	day 10+day 11	2
Sdc4	Prpf40a	0.110385	day 10+day 11	2
Sdc4	Ppp1r15a	0.101435	day 10+day 11	2
Sdc4	Ywhaz	0.131315	day 10+day 11	2
Sdc4	Luc7l3	0.0762832	day 10+day 11	2
Sdc4	Timp2	0.0547959	day 10+day 11	2
Sdc4	Mtdh	0.11453	day 10+day 11	2
Sdc4	Ccng1	0.162515	day 10+day 11	2
Sdc4	Ftl1	0.0272929	day 10+day 11	2
Sdc4	Eif4g2	0.0665271	day 10+day 11	2
Sdc4	Anp32b	0.0801654	day 10+day 11	2
Sdc4	Atp5d	0.0753539	day 10+day 11	2
Sdc4	Manf	0.053273	day 10+day 11	2
Sdc4	Gpx1	0.038928	day 10+day 11	2
Sdc4	Kif5b	0.037569	day 10+day 11	2
Sdc4	Psmb4	0.0536923	day 10+day 11	2
Sdc4	Actn4	0.0990555	day 10+day 11	2
Sdc4	Ubxn4	0.184773	day 10+day 11	2
Sdc4	Hnrnpc	0.0693724	day 10+day 11	2
Sdc4	Capns1	0.0899285	day 10+day 11	2
Sdc4	Eif1a	0.106681	day 10+day 11	2
Sdc4	Edf1	0.126058	day 10+day 11	2
Sdc4	Cct5	0.0921185	day 10+day 11	2
Sdc4	Serpinb6a	0.172847	day 10+day 11	2
Sdc4	Serinc1	0.146244	day 10+day 11	2
Sdc4	Vmp1	0.0785988	day 10+day 11	2
Sdc4	Rhoa	0.168301	day 10+day 11	2
Sdc4	Nedd8	0.0555657	day 10+day 11	2
Sdc4	Cbx1	0.176732	day 10+day 11	2
Sdc4	Sparc	0.0947185	day 10+day 11	2
Sdc4	Psmc5	0.2002	day 10+day 11	2
Sdc4	Srrm1	0.0803749	day 10+day 11	2
Sdc4	Psme2	0.0619297	day 10+day 11	2
Sdc4	Mif	0.110528	day 10+day 11	2
Sdc4	Ggnbp2	0.045334	day 10+day 11	2
Sdc4	Arhgdia	0.0715397	day 10+day 11	2
Sdc4	Rabac1	0.153153	day 10+day 11	2
Sdc4	Cd44	0.112204	day 10+day 11	2
Sdc4	Ranbp1	0.0838687	day 10+day 11	2
Sdc4	Eprs	0.0765412	day 10+day 11	2
Sdc4	Sec63	0.0445456	day 10+day 11	2
Sdc4	Rbx1	0.14425	day 10+day 11	2
Sdc4	Lmna	0.0795983	day 10+day 11	2
Sdc4	Slc25a3	0.076873	day 10+day 11	2
Sdc4	Psmc1	0.111727	day 10+day 11	2
Sdc4	Uqcr11	0.0387014	day 10+day 11	2
Sdc4	Mrpl33	0.114452	day 10+day 11	2
Sdc4	Atxn7l3b	0.075743	day 10+day 11	2
Sdc4	Set	0.0987339	day 10+day 11	2
Sdc4	Cnbp	0.0907156	day 10+day 11	2
Sdc4	Arpc5	0.0359988	day 10+day 11	2
Sdc4	Icam1	0.0804945	day 10+day 11	2
Sdc4	Dynlt3	0.152182	day 10+day 11	2
Sdc4	Hp1bp3	0.0503125	day 10+day 11	2
Sdc4	Cdk11b	0.0948968	day 10+day 11	2
Sdc4	Ube2d3	0.0927382	day 10+day 11	2
Sdc4	Nucks1	0.0779886	day 10+day 11	2
Sdc4	Cd9	0.172539	day 10+day 11	2
Sdc4	Ubl5	0.18947	day 10+day 11	2
Sdc4	Copb1	0.0710301	day 10+day 11	2
Sdc4	Igfbp7	0.101862	day 10+day 11	2
Sdc4	Rab7	0.195111	day 10+day 11	2
Sdc4	Eef1g	0.0886455	day 10+day 11	2
Sdc4	Psmd2	0.0592628	day 10+day 11	2
Sdc4	Cope	0.0744824	day 10+day 11	2
Sdc4	St13	0.0407445	day 10+day 11	2
Sdc4	Cldn4	0.086493	day 10+day 11	2
Sdc4	Cxadr	0.107059	day 10+day 11	2
Sdc4	Arf1	0.0595228	day 10+day 11	2
Sdc4	Son	0.0291641	day 10+day 11	2
Sdc4	Chmp2a	0.0439176	day 10+day 11	2
Sdc4	Sdf4	0.0891219	day 10+day 11	2
Sdc4	Cox8a	0.0417979	day 10+day 11	2
Sdc4	Nars	0.106697	day 10+day 11	2
Sdc4	Naca	0.0819467	day 10+day 11	2
Sdc4	Clic5	0.216525	day 10+day 11	2
Sdc4	Eno1	0.0600939	day 10+day 11	2
Sdc4	Usp16	0.129834	day 10+day 11	2
Sdc4	Cacybp	0.104741	day 10+day 11	2
Sdc4	Tpd52	0.134162	day 10+day 11	2
Sdc4	Cox5b	0.0963666	day 10+day 11	2
Sdc4	Cox17	0.0880534	day 10+day 11	2
Sdc4	Atp6v0e	0.104206	day 10+day 11	2
Sdc4	Pomp	0.0955303	day 10+day 11	2
Sdc4	Ghitm	0.0599403	day 10+day 11	2
Sdc4	Drap1	0.0330931	day 10+day 11	2
Sdc4	Dynlrb1	0.0489236	day 10+day 11	2
Sdc4	Eef1b2	0.0953308	day 10+day 11	2
Sdc4	Ociad1	0.0999869	day 10+day 11	2
Sdc4	Psmb6	0.0477784	day 10+day 11	2
Sdc4	Fubp1	0.0807511	day 10+day 11	2
Sdc4	Gadd45b	0.0182939	day 10+day 11	2
Sdc4	Xrn2	0.0551098	day 10+day 11	2
Sdc4	Taldo1	0.0656971	day 10+day 11	2
Sdc4	Psmb1	0.0349231	day 10+day 11	2
Sdc4	Sf3b1	0.0410227	day 10+day 11	2
Sdc4	Cald1	0.0315402	day 10+day 11	2
Sdc4	Atp6v1a	0.0678535	day 10+day 11	2
Sdc4	Las1l	0.0546736	day 10+day 11	2
Sdc4	Smarca5	0.122192	day 10+day 11	2
Sdc4	Atf4	0.0653949	day 10+day 11	2
Sdc4	Tagln2	0.014039	day 10+day 11	2
Sdc4	Clic1	0.0700876	day 10+day 11	2
Sdc4	Rtn4	0.0214514	day 10+day 11	2
Sdc4	Txnl1	0.0540269	day 10+day 11	2
Sdc4	Hnrnpa2b1	0.0149524	day 10+day 11	2
Sdc4	Arpp19	0.0693807	day 10+day 11	2
Sdc4	Lamp1	0.0322613	day 10+day 11	2
Sdc4	Tnip3	0.0999688	day 10+day 11	2
Sdc4	Cct2	0.0516719	day 10+day 11	2
Sdc4	G3bp2	0.0537273	day 10+day 11	2
Sdc4	Tmem50a	0.0398077	day 10+day 11	2
Sdc4	Ehd4	0.0432067	day 10+day 11	2
Sdc4	Atp5g3	0.0883878	day 10+day 11	2
Sdc4	Timm13	0.14488	day 10+day 11	2
Sdc4	Ccdc59	0.0522337	day 10+day 11	2
Sdc4	Rab10	0.0590642	day 10+day 11	2
Sdc4	S100a13	0.0385265	day 10+day 11	2
Sdc4	Nme1	0.0237764	day 10+day 11	2
Sdc4	Dnajc8	0.0338967	day 10+day 11	2
Sdc4	Dync1i2	0.105859	day 10+day 11	2
Sdc4	Rexo2	0.0297457	day 10+day 11	2
Sdc4	Psma5	0.0342134	day 10+day 11	2
Sdc4	Cd2ap	0.0608667	day 10+day 11	2
Sdc4	Rala	0.062233	day 10+day 11	2
Sdc4	Nrd1	0.0489318	day 10+day 11	2
Sdc4	Hint1	0.0377197	day 10+day 11	2
Sdc4	Serpinb9	0.011767	day 10+day 11	2
Sdc4	D8Ertd738e	0.154807	day 10+day 11	2
Sdc4	Psma3	0.0461329	day 10+day 11	2
Sdc4	Ndufb6	0.0410678	day 10+day 11	2
Sdc4	Rbms1	0.0228082	day 10+day 11	2
Sdc4	Snx6	0.0496163	day 10+day 11	2
Sdc4	Ywhah	0.0393042	day 10+day 11	2
Sdc4	Ndufa13	0.0225853	day 10+day 11	2
Sdc4	Psma4	0.0444703	day 10+day 11	2
Sdc4	Pdcd5	0.0271917	day 10+day 11	2
Sdc4	Dstn	0.00965961	day 10+day 11	2
Sdc4	Akr1b8	0.0231088	day 10+day 11	2
Sdc4	Sptbn1	0.0258834	day 10+day 11	2
Sdc4	Chmp4b	0.0212927	day 10+day 11	2
Sdc4	Nop58	0.0297833	day 10+day 11	2
Sdc4	Zc3h15	0.0215186	day 10+day 11	2
Sdc4	Arl4c	0.0155393	day 10+day 11	2
Sdc4	Atp6v0b	0.049958	day 10+day 11	2
Sdc4	Uba52	0.0736903	day 10+day 11	2
Sdc4	Itgb6	0.122177	day 10+day 11	2
Sdc4	Nop10	0.0261246	day 10+day 11	2
Sdc4	Ppic	0.0344835	day 10+day 11	2
Sdc4	Romo1	0.0316687	day 10+day 11	2
Sdc4	Mdh2	0.017618	day 10+day 11	2
Sdc4	Tmem59	0.0140316	day 10+day 11	2
Sdc4	Ywhae	0.0345693	day 10+day 11	2
Sdc4	Wasf2	0.0220439	day 10+day 11	2
Sdc4	Ccdc25	0.0283556	day 10+day 11	2
Sdc4	Cldn18	0.006134	day 10+day 11	2
Sdc4	Snrpb	0.0361582	day 10+day 11	2
Sdc4	Slc25a4	0.00160506	day 10+day 11	2
Sdc4	Atp6v1d	0.0027889	day 10+day 11	2
Cd44	Tpm1	0.144708	day 15	3
Cd44	Rtn4	0.278879	day 15	3
Cd44	Gnas	0.123469	day 15	3
Cd44	Ptp4a2	0.165364	day 15	3
Cd44	Ahnak	0.267237	day 15	3
Cd44	Ubc	0.136618	day 15	3
Cd44	App	0.125034	day 15	3
Cd44	Serbp1	0.153637	day 15	3
Cd44	Drap1	0.253274	day 15	3
Cd44	Eif5	0.126335	day 15	3
Cd44	Psmb3	0.216481	day 15	3
Cd44	Ccnd1	0.0756634	day 15	3
Cd44	Actb	0.0720629	day 15	3
Cd44	Jun	0.178806	day 15	3
Cd44	Canx	0.15642	day 15	3
Cd44	Hmgn1	0.152459	day 15	3
Cd44	Anxa5	0.144116	day 15	3
Cd44	Serpinb9	0.283935	day 15	3
Cd44	Trp53	0.279759	day 15	3
Cd44	B2m	0.139575	day 15	3
Cd44	Clu	0.0893595	day 15	3
Cd44	Bnip2	0.26895	day 15	3
Cd44	Icam1	0.194162	day 15	3
Cd44	Actn4	0.246476	day 15	3
Cd44	Eif6	0.335061	day 15	3
Cd44	Emp2	0.12849	day 15	3
Cd44	Tpm3	0.135124	day 15	3
[truncated: 1,874 more rows]

## Sheet: Fig6e
Signal	SSC_target	Weight_all	Time
F11r	Ybx1--S100a6	2.55602	day 2+day 3
Cdh1	Npm1--Ncl	2.50134	day 2+day 3
F11r	Ubb--Ddx5	2.29046	day 2+day 3
Cdh1	Cdkn1a--Bax	2.28165	day 2+day 3
Cdh1	Ctnnb1--Actb	2.24529	day 2+day 3
Cldn3	Sfpq--Cdkn1a	2.02813	day 2+day 3
Cldn3	Jun--Gdf15	1.603	day 2+day 3
Cdh1	Ctnnb1--Cox4i1	1.44395	day 2+day 3
F11r	Ubb--Chmp2a	1.23437	day 2+day 3
Cdh1	Ctnnb1--Myl12b	1.20308	day 2+day 3
F11r	Npm1--Ncl	1.14991	day 2+day 3
F11r	Ybx1--Arpc2	1.13932	day 2+day 3
Cdh1	Sfpq--Cdkn1a	1.03913	day 2+day 3
Cdh1	Hnrnph1--Morf4l1	0.994378	day 2+day 3
F11r	Hnrnpc--Arf1	0.992977	day 2+day 3
Cdh1	Ctnnb1--Laptm4a	0.99194	day 2+day 3
Cdh1	Ctnnb1--Uqcr10	0.980936	day 2+day 3
F11r	Ubb--Psma7	0.932023	day 2+day 3
Cdh1	Ctnnb1--Psmb3	0.903645	day 2+day 3
F11r	Ybx1--Krt7	0.827959	day 2+day 3
Cldn3	Cldn18--Clu	4.05967	day 10+day 11
F11r	Cldn18--Clu	2.60888	day 10+day 11
Cldn3	Eef1a1--Serpinb9	1.90102	day 10+day 11
Cd44	Eef1a1--Serpinb9	1.70615	day 10+day 11
Cldn3	Eef1a1--Tpt1	1.67628	day 10+day 11
Cldn3	Prdx2--Clu	1.58699	day 10+day 11
Cd44	App--Anxa5	1.48014	day 10+day 11
Cd44	Hmgn1--Eef1a1	1.44023	day 10+day 11
Cd44	Cldn18--Cryab	1.4087	day 10+day 11
Cd44	Hmgn1--Tpm3	1.32467	day 10+day 11
F11r	Eef1a1--Tpt1	1.27248	day 10+day 11
Sdc1	Eef1a1--Actb	1.26719	day 10+day 11
Cldn3	Cldn18--Ctsh	1.23245	day 10+day 11
Sdc1	App--Anxa5	1.21027	day 10+day 11
Cd44	Eef1a1--Tpt1	1.20447	day 10+day 11
Sdc1	Cldn18--Clu	1.1782	day 10+day 11
F11r	Eef1a1--Actb	1.13931	day 10+day 11
Sdc1	Hnrnpk--Uqcr11	1.08816	day 10+day 11
F11r	Sqstm1--Gclc	1.08705	day 10+day 11
Sdc1	Hnrnpk--Slc25a4	1.07685	day 10+day 11
Sdc1	Hnrnpk--Tpm1	2.9661	day 15
Cldn3	Anxa2--S100a10	2.7583	day 15
Sdc1	Anxa2--S100a10	2.56619	day 15
Sdc1	Ctnnb1--Tpm1	2.37101	day 15
Cldn3	Atrx--Ftl1	2.2514	day 15
Cldn3	Tcf25--Ncl	2.14331	day 15
Cldn3	Ctnnb1--Ccnd1	2.00797	day 15
Cldn3	Smc3--Actb	1.99538	day 15
Cldn3	Tcf25--Hnrnpab	1.90726	day 15
Ceacam1	Cd44--Ccnd1	1.74388	day 15
Cdh1	Jun--Cldn18	1.73612	day 15
Cdh1	Chd1--Tpm1	1.67356	day 15
Cldn3	Smc3--Cd81	1.61617	day 15
Sdc1	Tcf25--Hnrnpab	1.60243	day 15
Cldn3	Smc3--Clu	1.59061	day 15
Sdc1	Ctcf--Tpm1	1.58166	day 15
Cldn3	Eed--Clu	1.52643	day 15
Cldn3	Smc3--H3f3b	1.47963	day 15
Cldn3	Smc3--Tpm1	1.46421	day 15
F11r	Eef1a1--Actb	1.45101	day 15

## Sheet: Fig6f
row	col	value	Time
Cdh1	Cacybp	0	day 2+day 3
F11r	Cacybp	0.0756339	day 2+day 3
Cdh1	Ctnnb1	0.732297	day 2+day 3
F11r	Ctnnb1	0.155686	day 2+day 3
Cdh1	Mtdh	0	day 2+day 3
F11r	Mtdh	0.0363828	day 2+day 3
Bsg	Ctcf	0	day 10+day 11
Cd44	Ctcf	0.0056214	day 10+day 11
Cdh1	Ctcf	0.0134485	day 10+day 11
Cldn3	Ctcf	0.0291705	day 10+day 11
F11r	Ctcf	0.00133995	day 10+day 11
Sdc1	Ctcf	0.00542117	day 10+day 11
Sdc4	Ctcf	0	day 10+day 11
Bsg	Ddx21	0.0237728	day 10+day 11
Cd44	Ddx21	0.0128231	day 10+day 11
Cdh1	Ddx21	0.01413	day 10+day 11
Cldn3	Ddx21	0	day 10+day 11
F11r	Ddx21	0.0380644	day 10+day 11
Sdc1	Ddx21	0.00990622	day 10+day 11
Sdc4	Ddx21	0.0275655	day 10+day 11
Bsg	Drap1	0	day 10+day 11
Cd44	Drap1	0	day 10+day 11
Cdh1	Drap1	0.0356736	day 10+day 11
Cldn3	Drap1	0.00610276	day 10+day 11
F11r	Drap1	0.0340763	day 10+day 11
Sdc1	Drap1	0.00882636	day 10+day 11
Sdc4	Drap1	0.0472939	day 10+day 11
Bsg	Eef1a1	0	day 10+day 11
Cd44	Eef1a1	0.0637255	day 10+day 11
Cdh1	Eef1a1	0	day 10+day 11
Cldn3	Eef1a1	0.00652079	day 10+day 11
F11r	Eef1a1	0.0786364	day 10+day 11
Sdc1	Eef1a1	0.087463	day 10+day 11
Sdc4	Eef1a1	0	day 10+day 11
Bsg	Mtdh	0.0596962	day 10+day 11
Cd44	Mtdh	0	day 10+day 11
Cdh1	Mtdh	0.0207136	day 10+day 11
Cldn3	Mtdh	0	day 10+day 11
F11r	Mtdh	0.0258252	day 10+day 11
Sdc1	Mtdh	0.0558571	day 10+day 11
Sdc4	Mtdh	0	day 10+day 11
Bsg	Smarca5	0.0284783	day 10+day 11
Cd44	Smarca5	0.00981549	day 10+day 11
Cdh1	Smarca5	0	day 10+day 11
Cldn3	Smarca5	0.0103199	day 10+day 11
F11r	Smarca5	0.035469	day 10+day 11
Sdc1	Smarca5	0.0115205	day 10+day 11
Sdc4	Smarca5	0.0182726	day 10+day 11
Cd44	Eef1a1	0.00214647	day 15
Cdh1	Eef1a1	0	day 15
Ceacam1	Eef1a1	0.0823487	day 15
Cldn3	Eef1a1	0.0326447	day 15
F11r	Eef1a1	0.16171	day 15
Sdc1	Eef1a1	0	day 15
Sdc4	Eef1a1	0.087953	day 15
Cd44	Jun	0.0331009	day 15
Cdh1	Jun	0.0633691	day 15
Ceacam1	Jun	0	day 15
Cldn3	Jun	0.0857217	day 15
F11r	Jun	0.0503382	day 15
Sdc1	Jun	0	day 15
Sdc4	Jun	0.00502223	day 15
Cd44	Sptbn1	0.0420667	day 15
Cdh1	Sptbn1	0	day 15
Ceacam1	Sptbn1	0.0535891	day 15
Cldn3	Sptbn1	0.0672371	day 15
F11r	Sptbn1	0	day 15
Sdc1	Sptbn1	0.0599159	day 15
Sdc4	Sptbn1	0	day 15
Cd44	Trp53	0.117703	day 15
Cdh1	Trp53	0.00334935	day 15
Ceacam1	Trp53	0.0239583	day 15
Cldn3	Trp53	0.0169312	day 15
F11r	Trp53	0	day 15
Sdc1	Trp53	0.0108942	day 15
Sdc4	Trp53	0	day 15
