# Supplementary material for: Dissecting crosstalk induced by cell-cell communication using single-cell transcriptomic data
Source: Nat Commun. 2025 Jul 1;16:5970. doi: 10.1038/s41467-025-61149-7 (PMC12219092; doi:10.1038/s41467-025-61149-7)
Supplement: Supplementary file 4 — Source Data [file 41467_2025_61149_MOESM4_ESM.zip › Fig7_sourcedata.xlsx]

## Sheet: Fig7c
individual	group	Specificity
Calm1	Ncl	0.0330916
Nrgn	Ncl	0.0323243
Calm2	Ncl	0.0300042
Camk2n1	Ncl	0.0281814
Olfm1	Ncl	0.0233389
Nrgn	Sdc3	0.042523
Camk2n1	Sdc3	0.0364894
Calm1	Sdc3	0.0342785
Calm2	Sdc3	0.0310835
Ywhah	Sdc3	0.0202563
Nrgn	Ptprz1	0.044888
Calm1	Ptprz1	0.0383765
Camk2n1	Ptprz1	0.0312744
Calm2	Ptprz1	0.0263356
Atp1a1	Ptprz1	0.0211334
Camk2n1	Ntrk3	0.0320964
Vip	Ntrk3	0.0319227
Calm1	Ntrk3	0.0299492
Nrgn	Ntrk3	0.0246998
Calm2	Ntrk3	0.0214643

## Sheet: Fig7e
type	distance
interacted	138
interacted	137.557
interacted	138
interacted	364.33
interacted	137
interacted	137
interacted	137.557
interacted	239
interacted	238.403
interacted	137.557
interacted	137.058
interacted	238.403
interacted	238.403
interacted	137
interacted	239.268
interacted	137
interacted	137.557
interacted	137.058
interacted	137.058
interacted	365.571
interacted	137.557
interacted	138.423
interacted	137.928
interacted	138
interacted	137.557
interacted	138.423
interacted	137
interacted	238.403
interacted	497.209
interacted	138
interacted	138
interacted	138
interacted	364.33
interacted	137.928
interacted	138
interacted	138.423
interacted	238.403
interacted	238.403
interacted	238.403
interacted	239
interacted	138.423
interacted	138
interacted	238.768
interacted	239.268
interacted	240
interacted	138.423
interacted	138
interacted	239
interacted	138
interacted	138.423
interacted	137.928
interacted	138.423
interacted	137.058
interacted	137.557
interacted	138.423
interacted	137.557
interacted	137.557
interacted	137.928
interacted	138
interacted	137.928
interacted	138.423
interacted	239.268
interacted	137.928
interacted	137
interacted	138
interacted	138.423
interacted	137.928
interacted	364.33
interacted	137
interacted	137.557
interacted	138
interacted	479
interacted	137.557
interacted	138.423
interacted	479
interacted	239
interacted	137
interacted	276.847
interacted	138.423
interacted	138.423
interacted	137.557
interacted	137.928
interacted	239
interacted	238.403
interacted	137.928
interacted	137.557
interacted	137.928
interacted	275.98
non-interacted	138.423
non-interacted	238.403
non-interacted	137
non-interacted	415.27
non-interacted	365.571
non-interacted	239
non-interacted	137.058
non-interacted	275.98
non-interacted	479
non-interacted	238.768
non-interacted	275.98
non-interacted	239.268
non-interacted	138.423
non-interacted	138
non-interacted	479
non-interacted	413.905
non-interacted	479
non-interacted	239
non-interacted	414.403
non-interacted	479
non-interacted	365.383
non-interacted	364.33
non-interacted	477.67
non-interacted	479
non-interacted	479
non-interacted	239
non-interacted	366.366
non-interacted	479
non-interacted	240
non-interacted	498.207
non-interacted	413.905
non-interacted	240
non-interacted	365.571
non-interacted	138.423
non-interacted	414.772
non-interacted	138
non-interacted	365.571
non-interacted	240
non-interacted	239
non-interacted	413.905
non-interacted	479
non-interacted	413.905
non-interacted	240
non-interacted	276.349
non-interacted	239
non-interacted	366.553
non-interacted	276.349
non-interacted	497.932
non-interacted	276.349
non-interacted	237.901
non-interacted	275.98
non-interacted	238.403
non-interacted	414.403
non-interacted	365
non-interacted	365
non-interacted	276.349
non-interacted	365.571
non-interacted	364.001
non-interacted	137.557
non-interacted	138.423
non-interacted	276.847
non-interacted	365.754
non-interacted	137
non-interacted	275.481
non-interacted	138
non-interacted	365.099
non-interacted	238.403
non-interacted	275.98
non-interacted	366.553
non-interacted	498.483
non-interacted	365.571
non-interacted	365.571
non-interacted	414.772
non-interacted	240
non-interacted	138.423
non-interacted	415.27
non-interacted	239
non-interacted	138
non-interacted	364.343
non-interacted	238.403
non-interacted	365.099
non-interacted	365.383
non-interacted	477.169
non-interacted	238.768
non-interacted	239
non-interacted	238.403
non-interacted	477.169
non-interacted	276.847
non-interacted	365.571
non-interacted	365.571
non-interacted	365.571
non-interacted	414.403
non-interacted	365.099
non-interacted	365.571
non-interacted	365
non-interacted	137.928
non-interacted	479
non-interacted	364.343
non-interacted	138.423
non-interacted	275.481
non-interacted	365
non-interacted	240
non-interacted	366.553
non-interacted	239
non-interacted	137.557
non-interacted	365
non-interacted	238.768
non-interacted	238.768
